# Supplementary material for: Crystal structure and Hirshfeld surface analysis of 4-{[(anthracen-9-yl)meth­yl]amino}­benzoic acid di­methyl­formamide monosolvate
Source: Acta Crystallogr E Crystallogr Commun. 2020 Apr 24;76(Pt 5):728–31. doi: 10.1107/S2056989020005393 (PMC7199275; doi:10.1107/S2056989020005393)
Supplement: Supplementary file 1 [file e-76-00728-sup1.cif]

##############################################################################
#                                                                            #
# This CIF contains the data in a paper accepted for publication in          #
# Acta Crystallographica Section E. It conforms to the requirements of       #
# Notes for Authors for Acta Crystallographica Section E, and has been       #
# peer reviewed under the auspices of the IUCr Commission on Journals.       #
#                                                                            #
# Full details of the Crystallographic Information File format               #
# are given in the paper "The Crystallographic Information File (CIF):       #
# a New Standard Archive File for Crystallography" by S. R. Hall, F. H.      #
# Allen and I. D. Brown [Acta Cryst. (1991), A47, 655-685].                  #
#                                                                            #
# The current version of the core CIF dictionary is obtainable from          #
# ftp://ftp.iucr.org/pub/cif_core.dic.                                       #
#                                                                            #
# Software is freely available for graphical display of the structure(s)     #
# in this CIF. For information consult the CIF software page                 #
# http://www.iucr.org/resources/cif/software.                                #
#                                                                            #
# This file may be used for bona fide research purposes within the           #
# scientific community so long as proper attribution is given to the journal # 
# article from which it was obtained.                                        #
#                                                                            #
##############################################################################
data_I
_database_code_depnum_ccdc_archive 'CCDC 1982147'
_audit_creation_method
;
Olex2 1.2
(compiled 2018.05.29 svn.r3508 for OlexSys, GUI svn.r5506)
;
_journal_date_recd_electronic     2020-02-18
_journal_date_accepted     2020-04-17
_journal_name_full     'Acta Crystallographica, Section E'
_journal_year     2020
_journal_volume     76
_journal_issue      5
_journal_page_first     728
_journal_page_last     731
_journal_paper_category     GO
_journal_paper_doi     10.1107/S2056989020005393
_journal_coeditor_code     WM5548
_publ_contact_author_name     'Valentina A. Kalibabchuk'
_publ_contact_author_address
;
Department of General Chemistry, O. O. Bohomolets National Medical University,
 Shevchenko Blvd. 13, 01601 Kiev, Ukraine.
;
_publ_contact_author_email     'kalibabchuk@ukr.net'
_publ_contact_author_fax     ?
_publ_contact_author_phone     ?
_publ_section_title
;
Crystal structure and Hirshfeld surface analysis of
4-{[(anthracen-9-yl)methyl]amino}benzoic acid dimethylformamide monosolvate
;
_publ_section_title_footnote     .
loop_
    _publ_author_name
    _publ_author_footnote
    _publ_author_address
    'Ahmed, Adeeba' .
;
Department of Applied Chemistry, ZHCET, Aligarh Muslim University,
Aligarh 202002 (UP)
India
;
    'Ahmad, Aiman' .
;
Department of Applied Chemistry, ZHCET, Aligarh Muslim University,
Aligarh 202002 (UP)
India
;
    'Ahmad, Musheer' .
;
Department of Applied Chemistry, ZHCET, Aligarh Muslim University,
Aligarh 202002 (UP)
India
;
    'Kalibabchuk, Valentina A.' .
;
Department of General Chemistry, O. O. Bohomolets National Medical University,
Shevchenko Blvd. 13, 01601 Kiev,
Ukraine
;
_publ_section_synopsis
;
In the crystal structure of the title compound intermolecular hydrogen-bonding
interactions and weak C---H...\p interactions between the constituents lead to
the formation of a three-dimensional network. Hirshfeld surface analysis
revealed that H...H interactions dominate the crystal packing.
;
_chemical_name_systematic
;
4-{[(Anthracen-9-yl)methyl]amino}benzoic acid dimethylformamide monosolvate#
;
_chemical_formula_moiety     'C22 H17 N O2, C3 H7 N O'
_chemical_formula_sum     'C25 H24 N2 O3'
_chemical_formula_iupac     'C22 H17 N O2, C3 H7 N O'
_chemical_formula_weight     400.48
_space_group_crystal_system     monoclinic
_space_group_name_H-M_alt     'P 1 21/n 1'
_space_group_name_Hall     '-P 2yn'
loop_
    _space_group_symop_id
    _space_group_symop_operation_xyz
    1 x,y,z
    2 -x+1/2,y+1/2,-z+1/2
    3 -x,-y,-z
    4 x-1/2,-y-1/2,z-1/2
_cell_length_a     10.6878(9)
_cell_length_b     8.9088(7)
_cell_length_c     21.9503(19)
_cell_angle_alpha     90
_cell_angle_beta     99.049(3)
_cell_angle_gamma     90
_cell_volume     2064.0(3)
_cell_formula_units_Z     4
_cell_measurement_reflns_used     4326
_cell_measurement_theta_min     3.23
_cell_measurement_theta_max     28.11
_cell_measurement_temperature     100(2)
_exptl_crystal_description     block
_exptl_crystal_colour     colourless
_exptl_crystal_size_max     0.36
_exptl_crystal_size_mid     0.28
_exptl_crystal_size_min     0.16
_exptl_crystal_density_diffrn     1.2887
_exptl_crystal_F_000     848.4030
_exptl_absorpt_coefficient_mu     0.085
_exptl_absorpt_correction_type     multi-scan
_exptl_absorpt_process_details
;
(<i>SADABS</i>; Bruker, 2016)
;
_exptl_absorpt_correction_T_min     0.3682
_exptl_absorpt_correction_T_max     0.7457
_diffrn_ambient_temperature     100(2)
_diffrn_radiation_type     'Mo K\a'
_diffrn_radiation_wavelength     0.71073
_diffrn_measurement_device_type     'Bruker APEXII CCD'
_diffrn_measurement_method     '\f and \w scans'
_diffrn_reflns_number     31593
_diffrn_reflns_av_R_equivalents     0.1388
_diffrn_reflns_av_unetI/netI     0.0924
_diffrn_reflns_theta_min     2.96
_diffrn_reflns_theta_max     25.05
_diffrn_reflns_theta_full     25.0486
_diffrn_measured_fraction_theta_max     0.9989
_diffrn_measured_fraction_theta_full     0.9989
_diffrn_reflns_limit_h_min     -14
_diffrn_reflns_limit_h_max     14
_diffrn_reflns_limit_k_min     -11
_diffrn_reflns_limit_k_max     11
_diffrn_reflns_limit_l_min     -29
_diffrn_reflns_limit_l_max     29
_diffrn_standards_number     0
loop_
    _refln_index_h
    _refln_index_k
    _refln_index_l
    _refln_F_squared_meas
    _refln_F_squared_sigma
    -2 0 0 1036.5 90.79
    -2 0 0 1095.29 91.09
    -2 0 0 940.11 92.69
    2 0 0 1014.2 90.79
    2 0 0 895.11 92.59
    2 0 0 1087.69 91.19
    -3 0 0 -0.3 0.6
    -3 0 0 0.6 0.6
    -3 0 0 0 1.9
    3 0 0 0.2 0.5
    3 0 0 1 1.8
    3 0 0 -0.1 0.7
    -4 0 0 30.7 3.4
    -4 0 0 16.2 5.6
    -4 0 0 27.1 3.6
    4 0 0 22.3 6.3
    4 0 0 25.7 3.8
    4 0 0 26.5 3.3
    -5 0 0 0.7 0.7
    -5 0 0 0.2 0.7
    -5 0 0 -1.4 1.9
    5 0 0 0.8 0.6
    5 0 0 1.1 1.1
    -6 0 0 14.8 6.3
    -6 0 0 23.7 3.4
    -6 0 0 31.5 3.7
    6 0 0 25.2 3.4
    6 0 0 28.7 4.5
    -7 0 0 1.4 0.9
    -7 0 0 3.1 1.2
    -7 0 0 -2.7 2.3
    7 0 0 1.6 0.8
    7 0 0 1 1.4
    -8 0 0 6.3 1.7
    -8 0 0 4.8 1.4
    -8 0 0 10.5 5.4
    8 0 0 3.1 1.9
    -9 0 0 3.4 4.6
    -9 0 0 0.1 1.1
    -9 0 0 0.7 1
    9 0 0 2.4 2
    -10 0 0 9.9 5
    -10 0 0 9.5 2.5
    10 0 0 14.6 4.3
    -11 0 0 -1 1.3
    -11 0 0 5.9 1.6
    11 0 0 -1.5 2.5
    -12 0 0 5.9 4.9
    12 0 0 -1.9 3
    -13 0 0 -5.7 6.9
    13 0 0 2.7 3.9
    -14 0 0 -2 4.7
    14 0 0 -5.3 3.4
    -14 1 0 -6 8.4
    13 -1 0 -0.6 2.5
    -13 1 0 -7.1 6.3
    12 -1 0 7.6 4.3
    -12 1 0 9.2 7.8
    11 -1 0 0.2 2.7
    -11 1 0 2.1 4.2
    10 -1 0 13.8 4.9
    -10 1 0 12.6 5.6
    9 -1 0 17.4 4.6
    -9 1 0 18.5 2.3
    -9 1 0 13.8 2.2
    -9 1 0 23.2 9.1
    8 -1 0 2.6 1.7
    -8 1 0 2.4 0.9
    -8 1 0 0.1 0.9
    -8 1 0 4.5 3.4
    7 -1 0 10.2 3.3
    7 -1 0 10 1.8
    -7 1 0 8.8 1.7
    -7 1 0 7.7 1.6
    -7 1 0 8.1 4.4
    6 -1 0 60.19 6.2
    6 -1 0 59.99 7.7
    -6 1 0 57.39 12.5
    -6 1 0 63.09 6.2
    5 -1 0 37.9 4
    5 -1 0 39.8 5.3
    -5 1 0 39 4.1
    -5 1 0 39.2 9
    4 -1 0 98.69 10
    4 -1 0 109.79 12.3
    4 -1 0 86.39 12.4
    4 -1 0 85.59 8.8
    -4 1 0 94.49 9.9
    -4 1 0 85.39 12.5
    -4 1 0 98.59 8.9
    3 -1 0 40 7
    3 -1 0 44.7 5.1
    3 -1 0 44.7 6.5
    3 -1 0 39.7 4.3
    -3 1 0 48.9 5.1
    -3 1 0 46.2 4.4
    -3 1 0 41.2 7.1
    2 -1 0 607.14 56.49
    2 -1 0 549.54 58.49
    2 -1 0 649.04 58.39
    2 -1 0 618.74 56.99
    -2 1 0 639.04 58.89
    -2 1 0 635.74 56.99
    -2 1 0 715.53 58.79
    -2 1 0 634.64 56.49
    1 -1 0 146.39 14.3
    -1 1 0 169.08 15.3
    0 -1 0 0.2 0.3
    0 -1 0 0 0.2
    0 -1 0 -0.1 0.2
    0 -1 0 0.3 0.5
    0 1 0 0.1 0.4
    -1 -1 0 218.88 21.2
    -1 -1 0 244.78 22.1
    1 1 0 244.88 21.2
    1 1 0 208.68 21.2
    -2 -1 0 678.73 56.29
    -2 -1 0 573.64 57.99
    -2 -1 0 626.34 56.39
    -2 -1 0 638.44 56.39
    2 1 0 623.24 56.39
    2 1 0 542.65 57.79
    2 1 0 644.64 56.29
    -3 -1 0 45.1 5.2
    -3 -1 0 44.6 5.2
    -3 -1 0 47.1 5.1
    -3 -1 0 28.9 7.1
    3 1 0 47.7 5.3
    3 1 0 43.8 5.1
    3 1 0 36.9 6.7
    -4 -1 0 97.59 10.1
    -4 -1 0 99.29 10.1
    -4 -1 0 88.79 12.7
    -4 -1 0 104.79 10.3
    4 1 0 70.89 11.8
    4 1 0 104.49 10.5
    4 1 0 100.99 10.2
    -5 -1 0 30.4 8.2
    -5 -1 0 38.6 5
    -5 -1 0 43.4 5.3
    5 1 0 41.1 5.6
    5 1 0 41.2 5.2
    -6 -1 0 63.79 7.4
    -6 -1 0 60.19 7.1
    -6 -1 0 46.7 11.3
    6 1 0 64.09 7.9
    6 1 0 62.59 7.5
    -7 -1 0 6.4 4.2
    -7 -1 0 11.3 2.8
    -7 -1 0 9.3 2.8
    7 1 0 10.3 3
    7 1 0 6.3 2.3
    -8 -1 0 3.2 2
    -8 -1 0 4.7 1.6
    -8 -1 0 -0.5 3
    8 1 0 3.8 2.1
    -9 -1 0 18.2 4.4
    -9 -1 0 19.3 3.9
    -9 -1 0 10 5.9
    9 1 0 22.8 5.9
    -10 -1 0 11.4 3.2
    -10 -1 0 13.5 5.6
    10 1 0 6.6 3.3
    -11 -1 0 4.4 5.8
    -11 -1 0 2.5 2
    11 1 0 -1.2 2.2
    -12 -1 0 0 6.6
    12 1 0 -1.6 3.2
    -13 -1 0 6.2 6.8
    13 1 0 -6.7 2.7
    -14 -1 0 13.8 10.1
    13 -2 0 7.1 4.8
    -13 2 0 9.7 8.9
    12 -2 0 4.2 3.1
    -12 2 0 12.2 8.9
    11 -2 0 7.8 3.8
    -11 2 0 8.6 7.2
    10 -2 0 1.6 2.5
    -10 2 0 5.5 4.4
    9 -2 0 1.2 1.9
    -9 2 0 -2.4 2.2
    8 -2 0 35.1 5.9
    -8 2 0 32.6 9.8
    7 -2 0 22.6 4.9
    7 -2 0 22.1 2.5
    -7 2 0 24.8 2.5
    -7 2 0 21.8 7.7
    6 -2 0 2.5 1.5
    6 -2 0 3.8 0.9
    -6 2 0 3.4 2.8
    -6 2 0 5.2 1.1
    5 -2 0 2.3 1.6
    5 -2 0 4.2 0.9
    -5 2 0 6.1 3.7
    -5 2 0 5.4 1.2
    4 -2 0 1.1 0.6
    4 -2 0 1.4 0.9
    -4 2 0 2.8 2.9
    -4 2 0 2.1 0.8
    3 -2 0 62.09 8.7
    3 -2 0 58.89 8.8
    3 -2 0 57.19 7
    3 -2 0 62.19 6.5
    -3 2 0 82.89 9.8
    -3 2 0 67.79 6.7
    -3 2 0 68.19 9.4
    -3 2 0 68.49 7.1
    2 -2 0 95.49 11.9
    2 -2 0 105.39 10.4
    2 -2 0 107.29 10.5
    2 -2 0 92.89 11.7
    -2 2 0 109.89 10.5
    -2 2 0 110.59 12.2
    -2 2 0 123.29 13
    1 -2 0 151.18 16.9
    1 -2 0 154.18 17.7
    1 -2 0 178.68 16.6
    -1 2 0 186.38 18.3
    -1 2 0 180.78 17.1
    -1 2 0 193.68 16.8
    0 -2 0 624.54 62.09
    0 -2 0 787.42 61.39
    0 -2 0 620.84 60.79
    0 -2 0 672.33 61.29
    0 -2 0 685.13 61.29
    0 2 0 702.63 60.79
    0 2 0 608.44 62.19
    0 2 0 680.73 61.29
    -1 -2 0 186.88 18.5
    -1 -2 0 196.78 19.1
    -1 -2 0 177.38 18.7
    -1 -2 0 183.98 18.4
    1 2 0 176.48 19
    1 2 0 194.68 18.5
    1 2 0 215.78 18.9
    -2 -2 0 105.79 11.4
    -2 -2 0 107.39 11.4
    -2 -2 0 123.29 11.4
    -2 -2 0 111.59 12.9
    2 2 0 107.59 11.5
    2 2 0 102.29 11.3
    2 2 0 106.39 11.5
    2 2 0 111.79 12.7
    -3 -2 0 79.79 7.7
    -3 -2 0 62.99 7.7
    -3 -2 0 70.29 7.8
    -3 -2 0 58.99 9.4
    3 2 0 59.99 7.6
    3 2 0 63.49 7.8
    3 2 0 74.29 9.9
    -4 -2 0 1.8 2.3
    -4 -2 0 1.9 1.2
    -4 -2 0 2.1 1.3
    -4 -2 0 0.1 1.1
    4 2 0 0.9 1.3
    4 2 0 -3.4 1.9
    4 2 0 0.2 1.3
    -5 -2 0 0.2 2.4
    -5 -2 0 6.4 2.1
    -5 -2 0 5.8 1.7
    5 2 0 4.7 2
    5 2 0 4.3 1.8
    -6 -2 0 4.9 1.9
    -6 -2 0 6.3 3.6
    -6 -2 0 2.3 1.8
    6 2 0 5.1 2.2
    -7 -2 0 16.6 6.7
    -7 -2 0 16.9 4
    7 2 0 25.4 5.3
    -8 -2 0 45.5 11.3
    -8 -2 0 51.29 7.2
    8 2 0 39.3 8.2
    -9 -2 0 1.5 2.2
    -9 -2 0 -2.3 1.9
    9 2 0 1.9 2.5
    -10 -2 0 4.1 5.5
    -10 -2 0 5.1 3.3
    10 2 0 3.3 3.3
    -11 -2 0 13.8 4.2
    -11 -2 0 6 5.5
    11 2 0 9.9 4.8
    -12 -2 0 -0.3 3.2
    -12 -2 0 -1.3 6.7
    12 2 0 5 4.4
    -13 -2 0 18.1 12.4
    -13 -2 0 35.4 6.8
    13 2 0 24.2 7.8
    13 -3 0 15.1 5.7
    -13 3 0 -3 4.3
    12 -3 0 7 3.6
    -12 3 0 2.2 8.2
    11 -3 0 43.1 8.9
    -11 3 0 38.5 13.7
    10 -3 0 2.7 2.7
    -10 3 0 10.1 7.7
    9 -3 0 1.4 1.8
    -9 3 0 1.1 4.1
    8 -3 0 28.2 5.8
    -8 3 0 21 8.1
    7 -3 0 34.5 5.6
    7 -3 0 31.4 3.5
    -7 3 0 34.7 3.6
    -7 3 0 37.4 9.7
    6 -3 0 22.3 4.5
    6 -3 0 19.3 2.5
    -6 3 0 26.9 7.7
    -6 3 0 20.3 2.8
    5 -3 0 10 1.6
    5 -3 0 10.1 2.8
    -5 3 0 10.8 2.1
    -5 3 0 12.9 4.8
    4 -3 0 50.19 5.9
    4 -3 0 52.29 6.5
    -4 3 0 65.09 9.7
    -4 3 0 52.09 6.1
    -4 3 0 60.79 9.6
    3 -3 0 8.4 3.6
    3 -3 0 9.4 2.1
    3 -3 0 4.9 1.8
    3 -3 0 4.3 2.4
    -3 3 0 7.3 3.2
    -3 3 0 5.5 3.3
    -3 3 0 9.3 2
    2 -3 0 21 5.6
    2 -3 0 33.7 4.2
    2 -3 0 32.5 4
    2 -3 0 24.9 5.7
    -2 3 0 32.8 7
    -2 3 0 32.3 5.2
    -2 3 0 30.3 4.2
    1 -3 0 3 1.3
    1 -3 0 0.9 1.7
    1 -3 0 2.8 1.4
    1 -3 0 4.2 1.5
    -1 3 0 0.9 1.1
    -1 3 0 1.9 1
    -1 3 0 3.7 2.4
    0 -3 0 -1.4 0.7
    0 -3 0 -2 1.2
    0 -3 0 -0.3 0.9
    0 -3 0 0.3 0.9
    0 -3 0 -0.6 0.7
    0 3 0 0.4 2
    0 3 0 0.1 0.6
    0 3 0 -1.2 0.6
    -1 -3 0 -0.5 1
    -1 -3 0 1.5 1.3
    -1 -3 0 1.9 1
    -1 -3 0 3.5 1.8
    -1 -3 0 3 1.5
    1 3 0 2.9 2.1
    1 3 0 1 1.3
    1 3 0 2.3 1.7
    -2 -3 0 30.7 4.7
    -2 -3 0 31.3 4.6
    -2 -3 0 26.4 4.5
    -2 -3 0 27.8 6.2
    2 3 0 28 5.9
    2 3 0 34.4 4.8
    2 3 0 30.9 5.1
    -3 -3 0 7.9 2.7
    -3 -3 0 7.8 2.6
    -3 -3 0 10.7 4.3
    -3 -3 0 8.9 2.5
    3 3 0 10.8 3
    3 3 0 7.2 3
    3 3 0 4.3 2.2
    -4 -3 0 58.09 6.6
    -4 -3 0 54.69 7.2
    -4 -3 0 42.4 10
    4 3 0 46.3 7
    4 3 0 53.39 8.7
    -5 -3 0 7.1 3.8
    -5 -3 0 5.7 2.1
    5 3 0 10.3 3.4
    -6 -3 0 16.6 6.1
    -6 -3 0 23.5 4.8
    6 3 0 21.7 5.1
    -7 -3 0 32.6 5.4
    -7 -3 0 23.5 7.7
    7 3 0 36.6 7.1
    -8 -3 0 40.4 6.2
    -8 -3 0 31.2 10.2
    8 3 0 36.7 7.8
    -9 -3 0 -1.8 4
    -9 -3 0 7.3 2.7
    9 3 0 3.2 2.2
    -10 -3 0 6.2 3.6
    -10 -3 0 7.5 4.8
    10 3 0 4.3 3.5
    -11 -3 0 27 8.6
    -11 -3 0 52.09 7.9
    11 3 0 31.9 8.2
    -12 -3 0 -6.1 4.8
    -12 -3 0 2.1 3.5
    12 3 0 -8.2 3.6
    -13 -3 0 7.1 8.4
    -13 -3 0 16.7 5.4
    13 3 0 8.1 5.7
    13 -4 0 1.4 3.1
    -13 4 0 -6.7 5.1
    12 -4 0 12.8 4.8
    -12 4 0 -5.9 5.8
    11 -4 0 12.3 5.1
    -11 4 0 16.5 7.8
    10 -4 0 48.4 8.1
    -10 4 0 44.7 12.8
    9 -4 0 3.8 2.7
    -9 4 0 2.5 3.5
    8 -4 0 303.17 27.3
    8 -4 0 230.38 23.2
    8 -4 0 245.48 23.3
    -8 4 0 336.37 34.6
    7 -4 0 156.78 16.6
    7 -4 0 170.68 16.9
    7 -4 0 193.48 19.4
    -7 4 0 226.28 25.4
    -7 4 0 185.08 17
    6 -4 0 -0.8 0.7
    6 -4 0 1.3 1.5
    6 -4 0 -0.5 0.7
    -6 4 0 -0.1 0.9
    5 -4 0 37.4 5.2
    5 -4 0 49.6 6.2
    5 -4 0 37.7 5.1
    -5 4 0 42.4 5.4
    -5 4 0 54.39 9
    -5 4 0 58.99 11.8
    4 -4 0 9.3 2.5
    4 -4 0 11 2.8
    4 -4 0 10.1 2.6
    -4 4 0 13.8 5
    -4 4 0 17.9 6.2
    -4 4 0 8.5 2.4
    3 -4 0 39.1 5
    3 -4 0 33.9 4.9
    3 -4 0 30.5 4.8
    -3 4 0 44.3 7
    -3 4 0 36.6 8.7
    -3 4 0 36.7 5.1
    2 -4 0 5.2 2.5
    2 -4 0 6.3 2
    2 -4 0 2.7 1.8
    -2 4 0 6.1 2.3
    -2 4 0 6.9 3.3
    -2 4 0 6.7 2.3
    1 -4 0 33.9 5.1
    1 -4 0 29.4 4.7
    1 -4 0 25.4 6.7
    1 -4 0 39.3 5.2
    1 -4 0 31.1 4.7
    -1 4 0 27.5 6.5
    -1 4 0 34 4.8
    -1 4 0 37.3 5.3
    0 -4 0 -0.2 0.8
    0 -4 0 -0.7 0.9
    0 -4 0 1 1.8
    0 -4 0 -0.5 1.1
    0 4 0 1.6 2.4
    0 4 0 -0.2 1
    -1 -4 0 32.9 5.6
    -1 -4 0 34.8 4.5
    -1 -4 0 26.5 6.4
    -1 -4 0 39.2 5.7
    1 4 0 32.3 5.4
    1 4 0 46.4 5.5
    1 4 0 28.1 7.1
    -2 -4 0 4.2 2.6
    -2 -4 0 3.4 2.7
    -2 -4 0 5.3 2.5
    2 4 0 6.8 2.6
    2 4 0 7.1 2.4
    2 4 0 7 3.8
    -3 -4 0 46.8 6.2
    -3 -4 0 31.6 7.5
    -3 -4 0 34.9 6
    3 4 0 39.6 6.1
    3 4 0 45.7 6.8
    3 4 0 38.9 7.9
    -4 -4 0 11 4.7
    -4 -4 0 14.1 3.7
    -4 -4 0 16.5 4.2
    4 4 0 13.6 4.7
    4 4 0 11.6 3.9
    -5 -4 0 37.9 6
    -5 -4 0 27.1 7.3
    5 4 0 35.6 7.1
    -6 -4 0 2.2 3.3
    -6 -4 0 1.6 1.4
    6 4 0 -0.6 2.2
    -7 -4 0 208.68 20.6
    -7 -4 0 168.48 23.5
    7 4 0 163.58 19.9
    -8 -4 0 318.67 29.4
    -8 -4 0 245.08 32.8
    8 4 0 254.37 28.8
    -9 -4 0 3.9 2.8
    -9 -4 0 -7.9 3.2
    9 4 0 1.2 2.9
    -10 -4 0 63.39 9.5
    -10 -4 0 39.8 12
    10 4 0 47.9 10
    -11 -4 0 4.7 6.9
    11 4 0 16.2 5.7
    -12 -4 0 11.4 4.7
    -12 -4 0 11.3 7.8
    12 4 0 2.6 5.9
    -13 -4 0 -11 7.5
    -13 -4 0 6.6 5.3
    13 4 0 1.9 4.6
    12 -5 0 7.6 4.9
    -12 5 0 4.4 8.9
    11 -5 0 9.4 3.8
    -11 5 0 2.1 5.5
    10 -5 0 -2.5 1.4
    -10 5 0 0.3 3.5
    9 -5 0 5.3 3.4
    -9 5 0 -0.1 3.8
    8 -5 0 86.89 9.3
    8 -5 0 87.89 9.2
    8 -5 0 110.99 12.7
    -8 5 0 139.69 19
    7 -5 0 18.7 3.1
    7 -5 0 23.3 5.4
    -7 5 0 24.5 9.1
    -7 5 0 25.3 3.6
    6 -5 0 11.6 2.6
    6 -5 0 7.9 2.9
    -6 5 0 9.1 2.5
    -6 5 0 2.1 2.8
    5 -5 0 7.7 2.2
    5 -5 0 5.1 1.4
    5 -5 0 4.4 2
    -5 5 0 5.3 4
    -5 5 0 1 1.8
    -5 5 0 6.5 3.2
    4 -5 0 3.1 1.7
    4 -5 0 1.7 1.5
    -4 5 0 3.6 1.9
    -4 5 0 1.3 1.9
    -4 5 0 0.8 2.1
    3 -5 0 1.1 0.9
    3 -5 0 2.9 1.7
    -3 5 0 -1.3 3
    -3 5 0 3.2 1.9
    -3 5 0 3.4 2.5
    2 -5 0 27.8 5.5
    -2 5 0 26.7 7.8
    -2 5 0 32.3 5.2
    -2 5 0 31.2 5.4
    1 -5 0 4.1 2.1
    1 -5 0 1.2 1.4
    1 -5 0 3.1 1.8
    -1 5 0 2.4 1.6
    -1 5 0 1.9 2.9
    -1 5 0 3.7 2.1
    0 -5 0 -1.1 1
    0 -5 0 -1.8 1.7
    0 -5 0 0.5 1.1
    0 -5 0 1.3 1.1
    0 5 0 0.4 1.1
    0 5 0 -1.7 2.2
    -1 -5 0 2.7 2.1
    -1 -5 0 2.2 1.3
    -1 -5 0 3.2 1.9
    1 5 0 4.2 1.7
    1 5 0 0.6 1.3
    1 5 0 8.6 4
    -2 -5 0 33.3 6.7
    -2 -5 0 30.2 4.5
    -2 -5 0 34.3 6.5
    -2 -5 0 33.1 7.2
    2 5 0 36.7 8.3
    2 5 0 33.6 5.7
    2 5 0 38.3 5.5
    -3 -5 0 2 1.7
    -3 -5 0 0.1 1.6
    3 5 0 -0.7 1.6
    3 5 0 -1.2 2.6
    3 5 0 0.9 1.3
    -4 -5 0 -1.5 2
    -4 -5 0 3.2 2.4
    4 5 0 5.6 3.4
    -5 -5 0 -0.3 2.2
    -5 -5 0 6.8 2.7
    5 5 0 3.7 3.1
    -6 -5 0 8 3.1
    -6 -5 0 1.5 3.6
    6 5 0 9.6 3.8
    -7 -5 0 18.4 7
    -7 -5 0 24.4 5.8
    7 5 0 9.4 4.8
    -8 -5 0 105.59 12.9
    -8 -5 0 65.19 15.7
    8 5 0 93.09 13.1
    -9 -5 0 4 4.2
    -9 -5 0 0.4 2.7
    9 5 0 2.5 3.1
    -10 -5 0 -5.1 4
    -10 -5 0 -1.6 2.6
    10 5 0 -2.5 3.4
    -11 -5 0 -2 6.4
    -11 -5 0 -3.7 4.4
    11 5 0 9.9 4.6
    -12 -5 0 10.4 5.7
    -12 -5 0 14 8.7
    12 5 0 5.3 6
    12 -6 0 22.3 6.2
    -12 6 0 -1.9 6.9
    11 -6 0 1.3 3.1
    -11 6 0 -1.7 5.6
    10 -6 0 7.3 3.7
    -10 6 0 7 6.3
    9 -6 0 0.2 2.6
    9 -6 0 1.6 1
    -9 6 0 5.3 5
    8 -6 0 1.3 1.4
    8 -6 0 1.1 1.5
    8 -6 0 3.9 2.9
    -8 6 0 0.9 3
    7 -6 0 2.6 1.6
    7 -6 0 6.2 2.9
    -7 6 0 2.4 2
    -7 6 0 13.6 5.2
    6 -6 0 49.99 7.1
    6 -6 0 38.6 6
    -6 6 0 47.6 6.6
    -6 6 0 50.99 12.7
    -6 6 0 49.3 11.6
    5 -6 0 49.7 6.7
    5 -6 0 38.5 6.1
    -5 6 0 44.7 11.5
    -5 6 0 47.5 10.5
    -5 6 0 41.4 6.5
    4 -6 0 11.4 3.5
    4 -6 0 12 3.1
    -4 6 0 15.6 5.2
    -4 6 0 12.2 5.8
    -4 6 0 10.5 3.7
    3 -6 0 2.3 1.5
    3 -6 0 3.2 2
    -3 6 0 7.8 2.7
    -3 6 0 4.4 2.4
    -3 6 0 5 3.5
    2 -6 0 5.4 2.6
    2 -6 0 3.5 2.3
    -2 6 0 6.4 2.8
    -2 6 0 7.5 2.8
    -2 6 0 1.4 2.4
    1 -6 0 30.9 6.4
    1 -6 0 21.9 5.4
    -1 6 0 31.3 4.9
    -1 6 0 32.1 9
    -1 6 0 33.9 6.8
    0 -6 0 99.69 12
    0 -6 0 80.09 11.1
    0 6 0 98.19 11.8
    0 6 0 85.59 13.6
    -1 -6 0 29.8 7
    -1 -6 0 22.4 5.5
    1 6 0 28.7 7.8
    1 6 0 24.1 5.8
    -2 -6 0 6.7 3.1
    -2 -6 0 8.2 3.4
    2 6 0 5.7 2.4
    2 6 0 3.7 4.4
    -3 -6 0 1.6 1.7
    -3 -6 0 -3.2 2.5
    3 6 0 0.5 1.5
    3 6 0 0 2.5
    -4 -6 0 6.9 2.9
    -4 -6 0 11 4.6
    4 6 0 8.9 4.7
    -5 -6 0 37 7.5
    -5 -6 0 27 8.8
    5 6 0 35.7 9.2
    -6 -6 0 42.7 6.8
    -6 -6 0 32.9 9.6
    6 6 0 26.1 8.3
    -7 -6 0 1.7 2.6
    -7 -6 0 4.7 4.3
    7 6 0 -3.5 2.6
    -8 -6 0 -2.4 2.9
    -8 -6 0 2.1 3.7
    8 6 0 -0.5 3.2
    -9 -6 0 -3 3.5
    -9 -6 0 -1 3.7
    9 6 0 4.2 3
    -10 -6 0 0.6 3.4
    -10 -6 0 0.3 4.1
    10 6 0 1.2 4
    -11 -6 0 -1.6 9.2
    -11 -6 0 3.5 4.2
    11 6 0 -0.1 4.6
    -12 -6 0 10.2 6
    -12 -6 0 13.9 8.4
    12 6 0 4.7 7.1
    11 -7 0 -1.7 2.6
    -11 7 0 14.2 6.8
    10 -7 0 -2.6 2.7
    -10 7 0 4.4 6.8
    9 -7 0 1.7 1.4
    9 -7 0 2.1 2
    -9 7 0 3.7 4.8
    8 -7 0 0.5 2.1
    8 -7 0 0.3 1.4
    -8 7 0 -3.7 2.8
    7 -7 0 7.7 2.5
    7 -7 0 14.4 4.3
    -7 7 0 9.6 5.8
    6 -7 0 -1.4 1.1
    6 -7 0 -2.2 1.1
    -6 7 0 0.4 1.6
    -6 7 0 7.1 4.4
    -6 7 0 -3.4 2.8
    5 -7 0 97.89 13.1
    5 -7 0 111.29 13.6
    -5 7 0 149.88 17.1
    -5 7 0 149.88 21.2
    -5 7 0 115.89 13.8
    4 -7 0 21.2 4.7
    4 -7 0 12.8 3.8
    -4 7 0 16.2 7.7
    -4 7 0 17.2 5.3
    -4 7 0 14.3 4.4
    3 -7 0 19.9 4.9
    3 -7 0 22.6 6
    3 -7 0 29.2 4.6
    -3 7 0 25.6 6.1
    -3 7 0 20.6 5.8
    -3 7 0 28.2 9.2
    2 -7 0 7.1 3.1
    2 -7 0 4.1 2.1
    -2 7 0 11 5.9
    -2 7 0 3.5 2.6
    -2 7 0 9 3.2
    1 -7 0 13.8 4.4
    1 -7 0 15.8 4.9
    -1 7 0 10.2 4.1
    -1 7 0 24.1 6.8
    0 -7 0 2.8 2.1
    0 -7 0 0.4 1.7
    0 7 0 2.4 2.1
    0 7 0 2.5 3.5
    -1 -7 0 11.8 3.9
    -1 -7 0 16.3 5.3
    1 7 0 10 5.8
    1 7 0 12.8 4.4
    -2 -7 0 2.7 2.7
    -2 -7 0 5.5 3.8
    2 7 0 8.4 4.7
    2 7 0 2.4 2.3
    -3 -7 0 20 6.8
    -3 -7 0 25 6.1
    3 7 0 11.8 6.3
    -4 -7 0 20.9 6.6
    -4 -7 0 14.1 4.5
    4 7 0 5.9 4.5
    -5 -7 0 118.29 17.1
    -5 -7 0 105.99 14.8
    5 7 0 128.69 17.8
    -6 -7 0 -0.2 2.9
    -6 -7 0 9.7 4.8
    6 7 0 2.1 3
    -7 -7 0 8.1 3.4
    -7 -7 0 8 4.2
    7 7 0 -2 3.9
    -8 -7 0 -2.7 2.5
    -8 -7 0 0.5 5.2
    8 7 0 -6.7 3.9
    -9 -7 0 3.1 4
    -9 -7 0 -2.6 4.8
    9 7 0 6.7 4.7
    -10 -7 0 -2.1 4.3
    -10 -7 0 -1.6 7.4
    10 7 0 5.8 5.7
    -11 -7 0 4.9 8.6
    -11 -7 0 -6.5 4.3
    11 7 0 9 6.1
    10 -8 0 1 3.4
    -10 8 0 -0.7 4.6
    9 -8 0 1.3 2.3
    -9 8 0 -4.9 4.7
    8 -8 0 -3.7 1.7
    8 -8 0 1.9 1.5
    -8 8 0 -0.7 4
    7 -8 0 1.2 2.4
    7 -8 0 0.5 1.8
    -7 8 0 3.3 4.7
    6 -8 0 3.2 2.7
    -6 8 0 15.2 6.5
    -6 8 0 7.8 4.6
    5 -8 0 8.7 4.1
    5 -8 0 5.1 2.9
    5 -8 0 6.1 2.6
    -5 8 0 4.1 3.6
    -5 8 0 7.2 4.3
    -5 8 0 6.9 6
    4 -8 0 4.7 2.5
    4 -8 0 2.6 2.9
    4 -8 0 3.8 1.9
    -4 8 0 3.1 2.7
    -4 8 0 9.5 3.7
    3 -8 0 65.69 8.8
    3 -8 0 59.29 9.1
    3 -8 0 68.09 10.2
    -3 8 0 61.69 15
    -3 8 0 68.49 9.9
    -3 8 0 68.29 9.7
    2 -8 0 -1.5 2.4
    2 -8 0 -1.7 1.5
    -2 8 0 2 2.5
    -2 8 0 6.9 5.1
    -2 8 0 2.6 2
    1 -8 0 -1.5 1.5
    1 -8 0 -2.4 1.8
    -1 8 0 8.5 3.3
    -1 8 0 -2.7 1.8
    0 -8 0 -2.9 1.6
    0 -8 0 0.4 1.9
    0 8 0 1 3.7
    0 8 0 1 2.3
    -1 -8 0 -1.5 1.8
    -1 -8 0 -4.6 2.1
    1 8 0 1.3 3.5
    1 8 0 1.1 2.2
    -2 -8 0 2.3 2.3
    -2 -8 0 1.2 2.4
    2 8 0 -1.8 2.7
    -3 -8 0 46.2 11.2
    -3 -8 0 56.99 9.5
    3 8 0 65.69 14.6
    -4 -8 0 -0.2 3.7
    -4 -8 0 3 2.7
    4 8 0 -2.4 4.7
    -5 -8 0 -1.8 2.7
    -5 -8 0 6.8 4.3
    5 8 0 -8.5 5.7
    -6 -8 0 0.7 2.6
    -6 -8 0 1.5 3.2
    6 8 0 11.2 7.2
    -7 -8 0 5.7 3.8
    -7 -8 0 0.8 3.2
    7 8 0 8.1 5.5
    -8 -8 0 0.4 3.5
    8 8 0 6.3 5.4
    -9 -8 0 9.6 5.7
    -9 -8 0 0.4 3.7
    9 8 0 -8.4 5.5
    -10 -8 0 5.3 7.1
    -10 -8 0 5.2 4.9
    10 8 0 9.7 8.1
    9 -9 0 5.2 3
    -9 9 0 2.3 6.2
    8 -9 0 27.7 4.7
    8 -9 0 24.1 6.8
    -8 9 0 46.9 11.8
    7 -9 0 -2 1.6
    7 -9 0 5.9 5
    -7 9 0 -1.1 3.5
    6 -9 0 41.6 6.9
    6 -9 0 30 6.3
    6 -9 0 42.5 9.8
    -6 9 0 31.5 11.5
    -6 9 0 60.49 12.9
    5 -9 0 2.4 2.3
    5 -9 0 6.2 2.3
    5 -9 0 7.6 4
    -5 9 0 7.3 6.2
    -5 9 0 -4.6 2.4
    4 -9 0 -0.7 1.9
    4 -9 0 -1.5 1.4
    4 -9 0 1 2.8
    -4 9 0 1.6 4.6
    -4 9 0 1 2.3
    3 -9 0 7.4 3.1
    3 -9 0 11.5 5.1
    3 -9 0 16.6 4.4
    -3 9 0 18.8 5
    -3 9 0 8.6 3.8
    -3 9 0 4.5 6
    2 -9 0 1.8 1.8
    2 -9 0 5.5 2.9
    2 -9 0 11.2 4.4
    -2 9 0 1.7 1.9
    -2 9 0 -1.8 4.1
    1 -9 0 3.5 3.6
    1 -9 0 7 3.8
    -1 9 0 7.1 6.2
    -1 9 0 8.3 3.4
    0 -9 0 -3.1 2.1
    0 -9 0 -5.3 2.1
    0 9 0 4.6 3.9
    -1 -9 0 11.9 4.7
    -1 -9 0 6.6 3.8
    1 9 0 15.4 6.3
    -2 -9 0 3.3 3.3
    -2 -9 0 5.2 2.9
    2 9 0 -4.2 5
    -3 -9 0 7.3 4.1
    -3 -9 0 8.9 5.5
    3 9 0 8 6.6
    -4 -9 0 -5.7 3.1
    -4 -9 0 1.7 3.3
    4 9 0 -3.1 4.8
    -5 -9 0 -5.6 3.9
    -5 -9 0 0.1 1.9
    5 9 0 -1.7 4.9
    -6 -9 0 28.2 8.2
    -6 -9 0 24.7 7.3
    6 9 0 52.89 13.1
    -7 -9 0 -8 4.9
    -7 -9 0 6.8 4
    7 9 0 11.4 6.8
    -8 -9 0 6.6 6.3
    -8 -9 0 18.3 6.4
    8 9 0 21.4 10.3
    -9 -9 0 -0.3 3.9
    -9 -9 0 -9.4 6.2
    9 9 0 4.2 8.5
    7 -10 0 0.4 2.8
    7 -10 0 3.2 2.5
    7 -10 0 10.5 5.3
    -7 10 0 8.7 5.8
    6 -10 0 -0.4 2.5
    6 -10 0 -6.1 2.9
    6 -10 0 -2.9 2.2
    -6 10 0 -8 3.4
    5 -10 0 14.1 6.2
    5 -10 0 11.1 4.5
    5 -10 0 16.4 5.1
    -5 10 0 13.7 11.1
    -5 10 0 20.1 6.8
    4 -10 0 -4.1 2.3
    4 -10 0 0.4 1.9
    4 -10 0 -0.8 3.7
    -4 10 0 -2.2 2.3
    -4 10 0 -6.4 5.4
    3 -10 0 1.1 2.2
    3 -10 0 -0.2 2.4
    3 -10 0 -0.9 1.9
    -3 10 0 -3 6.1
    2 -10 0 2.6 3.4
    2 -10 0 1.3 3.1
    2 -10 0 4.4 2.7
    -2 10 0 1.6 6.8
    1 -10 0 0.3 1.6
    1 -10 0 0.3 3.1
    1 -10 0 2.2 3.4
    -1 10 0 8 5.2
    0 -10 0 2.9 3.5
    0 10 0 -0.8 4.9
    -1 -10 0 -2.5 1.8
    1 10 0 -4.6 6.7
    -2 -10 0 1.7 2.7
    -2 -10 0 0.7 5.6
    2 10 0 7.4 6.7
    -3 -10 0 5.5 4.2
    -3 -10 0 -2 2.3
    -4 -10 0 -0.3 2.9
    -4 -10 0 -1.4 4.9
    4 10 0 -16.7 6.8
    -5 -10 0 1.7 5.1
    -5 -10 0 11.7 4.9
    5 10 0 13.5 10.6
    -6 -10 0 3.4 3.7
    -6 -10 0 7.9 6.4
    6 10 0 -7.6 7.3
    -7 -10 0 6 5.5
    -7 -10 0 9.1 5.5
    7 10 0 3.2 9
    5 -11 0 -4 2.1
    5 -11 0 -3.4 3.1
    -5 11 0 -3.1 3.3
    -5 11 0 -1.9 7.6
    4 -11 0 5.1 3.9
    4 -11 0 -0.7 4.7
    4 -11 0 6.2 4
    -4 11 0 0.1 9
    3 -11 0 1.7 3.3
    3 -11 0 6.9 4
    3 -11 0 4.4 3.9
    -3 11 0 -11.2 6
    2 -11 0 2.9 3.9
    -2 11 0 13.1 8.8
    1 -11 0 1.3 3.1
    1 -11 0 -2.4 2.1
    1 -11 0 -1.3 2.4
    -1 11 0 13 10.3
    0 -11 0 -5 3.2
    0 -11 0 -5.3 2.5
    0 11 0 13.7 8
    -1 -11 0 1.2 3.1
    1 11 0 -4.1 7.8
    -2 -11 0 9.3 5.3
    2 11 0 -11.5 6.5
    -3 -11 0 12.5 6.5
    3 11 0 14.1 9.3
    -4 -11 0 4.6 4.4
    -4 -11 0 -4.7 6.6
    4 11 0 9.7 9.4
    5 11 0 33.6 8.9
    5 11 -1 37.4 11.6
    -5 -11 1 0.7 4
    4 11 -1 20.6 8.3
    -4 -11 1 13.8 6
    -4 -11 1 6.3 6.7
    3 11 -1 -6 7.1
    -3 -11 1 0.6 3.8
    -3 -11 1 -5.8 2.6
    2 11 -1 -10.5 5.7
    -2 -11 1 -0.7 3.1
    -2 -11 1 -0.3 5.8
    1 11 -1 -0.5 6.6
    -1 -11 1 -0.7 3.9
    0 -11 1 -4.3 3.2
    0 -11 1 -3.8 1.7
    0 -11 1 -3.2 3.3
    -1 11 -1 12.2 8.2
    1 -11 1 0.4 2
    1 -11 1 -1.2 3.5
    1 -11 1 -4.5 3.2
    -2 11 -1 3.3 8
    2 -11 1 11.7 3.8
    2 -11 1 6 4.8
    2 -11 1 8.9 5.1
    3 -11 1 -4.7 3.1
    3 -11 1 -4.2 3.8
    -4 11 -1 18.6 8.6
    4 -11 1 -0.7 2.6
    4 -11 1 -3.8 2.5
    4 -11 1 -2.5 4.7
    -5 11 -1 -1.6 3.8
    5 -11 1 -1.9 2.4
    5 -11 1 -0.8 2.7
    7 10 -1 23.7 8.6
    -7 -10 1 -8.3 5.5
    -7 -10 1 7.9 5.3
    6 10 -1 -7.1 7.8
    -6 -10 1 2.2 6.1
    -6 -10 1 2 3.3
    5 10 -1 -9.7 6.7
    -5 -10 1 -2.1 2.7
    4 10 -1 15.1 8.3
    -4 -10 1 12.9 5.5
    -4 -10 1 -1.5 5.6
    3 10 -1 1.1 5.4
    -3 -10 1 4.9 5.1
    -3 -10 1 5.7 2.8
    2 10 -1 -6.4 5.7
    -2 -10 1 4.8 4.3
    -2 -10 1 2.2 2.4
    -1 -10 1 -1.4 2.5
    -1 -10 1 2.5 2.6
    0 10 -1 -3.6 5
    0 -10 1 -1.7 2.9
    -1 10 -1 -4.2 6.1
    1 -10 1 -4.1 2
    1 -10 1 -1.2 1.5
    1 -10 1 -1.7 2.3
    -2 10 -1 11.4 5.5
    -2 10 -1 23 9.4
    2 -10 1 11.4 4.7
    2 -10 1 14.8 4
    2 -10 1 12.9 5.5
    -3 10 -1 -14.7 5.8
    3 -10 1 1 3
    3 -10 1 4.5 3.8
    3 -10 1 -2.1 2.1
    -4 10 -1 -16 7
    -4 10 -1 3.5 3.2
    4 -10 1 -4.8 2.6
    4 -10 1 0.7 2.6
    -5 10 -1 7.4 4.2
    -5 10 -1 12.5 7.4
    5 -10 1 4.5 2.7
    5 -10 1 0.1 2.5
    -6 10 -1 2.3 4.7
    6 -10 1 2.5 4.1
    6 -10 1 3.3 2.6
    6 -10 1 0.6 2.7
    -7 10 -1 7.8 7.4
    7 -10 1 2.2 2.1
    7 -10 1 -3.1 2.3
    7 -10 1 11.1 4.9
    9 9 -1 35.9 9.6
    -9 -9 1 3.7 7.3
    -9 -9 1 13.5 6.5
    8 9 -1 6.9 7.5
    -8 -9 1 15.9 7
    -8 -9 1 5.4 6.5
    7 9 -1 9.7 6.8
    -7 -9 1 -1.4 2
    -7 -9 1 -7 4.8
    6 9 -1 3.7 6.1
    -6 -9 1 7.5 6.1
    -6 -9 1 10.8 4.7
    5 9 -1 2.6 5.6
    -5 -9 1 3 2.5
    -5 -9 1 -1.3 4.2
    4 9 -1 -7.7 5.4
    -4 -9 1 -1.6 4.7
    -4 -9 1 -0.6 2.5
    3 9 -1 -1 6.5
    -3 -9 1 3 3.3
    -3 -9 1 0 2.7
    2 9 -1 24.6 8.2
    -2 -9 1 26.5 7.1
    -2 -9 1 31 8.7
    1 9 -1 26.7 7.6
    1 9 -1 18.1 8.4
    -1 -9 1 22.5 6.3
    -1 -9 1 25.8 7.4
    0 9 -1 2 4.9
    0 9 -1 -4 2.1
    0 -9 1 -3.2 2.1
    0 -9 1 -2.3 2.6
    -1 9 -1 35.6 10.9
    -1 9 -1 33.7 8.5
    1 -9 1 35.8 5.9
    1 -9 1 31.4 7.9
    1 -9 1 35.2 8
    -2 9 -1 -4.4 4.9
    -2 9 -1 1.1 2.4
    2 -9 1 -2.7 1.4
    2 -9 1 1.4 1.6
    2 -9 1 6.1 3.4
    -3 9 -1 5.7 3.4
    -3 9 -1 7.4 6
    -3 9 -1 16.5 5.5
    3 -9 1 5.8 2.8
    3 -9 1 4.7 3.6
    3 -9 1 8.2 2.7
    -4 9 -1 5.7 3.8
    -4 9 -1 9.7 3.9
    -4 9 -1 10.4 6.1
    4 -9 1 5.3 3.1
    4 -9 1 4.8 2.4
    4 -9 1 7.3 4.1
    -5 9 -1 35.4 9.7
    -5 9 -1 24.2 8.4
    -5 9 -1 29.3 7.3
    5 -9 1 29.4 7.3
    5 -9 1 21.6 5.9
    -6 9 -1 4.8 4.6
    6 -9 1 2.5 2.5
    6 -9 1 4.9 4
    6 -9 1 7.1 3
    -7 9 -1 25.9 7.5
    7 -9 1 36.7 7.6
    7 -9 1 31.9 9.8
    7 -9 1 23.2 4.8
    -8 9 -1 12.2 7.1
    8 -9 1 4.5 2.4
    8 -9 1 7.7 3.9
    -9 9 -1 21.5 10
    9 -9 1 17.8 5.7
    10 8 -1 -1.7 7.5
    -10 -8 1 10 5.1
    9 8 -1 -4.4 5.9
    -9 -8 1 2.6 3.7
    -9 -8 1 -1.1 4.2
    8 8 -1 14.6 6.1
    -8 -8 1 5.4 5.6
    -8 -8 1 9.7 5.3
    7 8 -1 38.1 10.7
    -7 -8 1 38 11.2
    -7 -8 1 44.2 10
    6 8 -1 2.8 5.5
    -6 -8 1 6.8 4.7
    -6 -8 1 -3.2 2.6
    5 8 -1 50.19 12.6
    -5 -8 1 41.2 9.3
    -5 -8 1 50.79 12.8
    4 8 -1 28.7 8.7
    -4 -8 1 18.3 6
    3 8 -1 2.8 2.4
    3 8 -1 -5.9 3.9
    -3 -8 1 6 3.8
    -3 -8 1 3.3 2.8
    2 8 -1 88.59 13
    2 8 -1 85.99 15
    -2 -8 1 95.89 13.1
    -2 -8 1 92.99 14
    1 8 -1 8 2.9
    1 8 -1 -1.4 2
    -1 -8 1 -2.2 1.7
    -1 -8 1 2.6 2.3
    0 8 -1 16 6.2
    0 8 -1 14.8 5
    0 -8 1 14.9 5.3
    0 -8 1 11.9 4.7
    -1 8 -1 7 4.4
    -1 8 -1 5.3 3.4
    1 -8 1 2.9 2.4
    1 -8 1 7.9 3.9
    -2 8 -1 -4.3 3.3
    -2 8 -1 0.4 2.1
    -2 8 -1 0.9 2.5
    2 -8 1 0.5 1.9
    2 -8 1 0.6 1.2
    2 -8 1 -2.1 1.9
    -3 8 -1 -4.7 3.4
    3 -8 1 1.6 2.2
    3 -8 1 -1.5 1.3
    3 -8 1 -1.5 1.2
    -4 8 -1 27.4 8.7
    -4 8 -1 21.7 6.2
    -4 8 -1 27.9 6.9
    4 -8 1 14.6 4.2
    4 -8 1 22.5 6.9
    4 -8 1 27 6
    -5 8 -1 24.3 6.4
    -5 8 -1 40.6 11.8
    -5 8 -1 44.9 9.8
    5 -8 1 28.3 6.1
    5 -8 1 22 4.7
    5 -8 1 28.8 7.6
    -6 8 -1 6 3.3
    -6 8 -1 6.2 5.2
    6 -8 1 9.5 2.5
    6 -8 1 9.1 3.1
    -7 8 -1 65.89 13.5
    -7 8 -1 45.5 7.1
    7 -8 1 41 8
    7 -8 1 31.5 5.6
    -8 8 -1 -2.3 3.8
    8 -8 1 -2.3 1.4
    8 -8 1 -2.4 1.4
    9 -8 1 -2 2.1
    -10 8 -1 20.5 9
    10 -8 1 13.8 4.8
    11 7 -1 8.5 6.2
    -11 -7 1 2.8 7.3
    -11 -7 1 -5.9 3.5
    10 7 -1 -4.4 5.5
    -10 -7 1 -4.1 3.4
    -10 -7 1 -11.3 5.7
    9 7 -1 -3 4.4
    -9 -7 1 4.3 5.3
    -9 -7 1 -0.2 3.2
    8 7 -1 -3.4 4.8
    -8 -7 1 7.1 3.8
    -8 -7 1 -1.3 4.9
    7 7 -1 3.4 5.1
    -7 -7 1 -3.1 3.8
    -7 -7 1 2.2 3.5
    6 7 -1 10.2 4.5
    -6 -7 1 -2.3 3.8
    -6 -7 1 3.4 3.3
    5 7 -1 68.19 13.6
    -5 -7 1 50.99 12.3
    -5 -7 1 67.59 10.4
    4 7 -1 19.3 7.7
    -4 -7 1 21 5.9
    -4 -7 1 16.8 6.8
    3 7 -1 -0.4 1.9
    3 7 -1 4.4 4.3
    -3 -7 1 -1.7 3.1
    -3 -7 1 0.1 2.1
    2 7 -1 7.4 4.1
    2 7 -1 19.4 7.1
    -2 -7 1 11.1 3.9
    -2 -7 1 4.3 3.1
    1 7 -1 21 5.9
    1 7 -1 13.5 5.3
    -1 -7 1 17.2 5.4
    -1 -7 1 18.9 5.3
    0 7 -1 7.5 4.2
    0 7 -1 0.7 1.7
    0 -7 1 -1.1 1.9
    0 -7 1 -2.5 1.2
    -1 7 -1 25 7.7
    -1 7 -1 27.6 6.3
    1 -7 1 26.8 6.3
    1 -7 1 32.6 7
    -2 7 -1 41.2 6.3
    -2 7 -1 34.6 7.3
    -2 7 -1 37.3 9.2
    2 -7 1 41.6 6.9
    2 -7 1 36 7.3
    2 -7 1 28.5 5.1
    -3 7 -1 1.6 2.4
    -3 7 -1 2.5 2.3
    -3 7 -1 6.4 4.1
    3 -7 1 7.4 2
    3 -7 1 3.5 2.2
    3 -7 1 5.3 2.2
    -4 7 -1 129.79 16.7
    -4 7 -1 118.69 15
    -4 7 -1 141.89 20.4
    4 -7 1 112.19 14.5
    4 -7 1 132.19 14.6
    4 -7 1 165.68 17.6
    -5 7 -1 17.3 4.1
    -5 7 -1 15.5 7.1
    -5 7 -1 14.8 5.8
    5 -7 1 8.9 2.9
    5 -7 1 10.5 3.1
    -6 7 -1 5.3 2.2
    -6 7 -1 0.8 2.9
    6 -7 1 0 1.6
    6 -7 1 -1.8 1.5
    -7 7 -1 7.1 1.9
    -7 7 -1 -2.2 3.6
    7 -7 1 1.2 1.3
    8 -7 1 -2.9 1.5
    8 -7 1 -0.7 2.2
    -9 7 -1 -2.6 5.2
    9 -7 1 -3.1 1.9
    9 -7 1 -0.7 1.3
    -10 7 -1 21.2 8.7
    10 -7 1 10 4.1
    -11 7 -1 4.8 6.6
    11 -7 1 2.4 3.1
    12 6 -1 -5.4 5.6
    -12 -6 1 3.2 5.8
    -12 -6 1 -4 5.7
    11 6 -1 4 6
    -11 -6 1 16.5 7.6
    -11 -6 1 4.1 4.6
    10 6 -1 13.9 5.9
    -10 -6 1 26.8 11.8
    -10 -6 1 19 6.3
    9 6 -1 8.6 3.1
    -9 -6 1 10.7 7.2
    -9 -6 1 6.8 4.4
    8 6 -1 -0.6 3.7
    -8 -6 1 1.4 3.9
    -8 -6 1 3 2.7
    7 6 -1 21.8 7.1
    -7 -6 1 21.5 7.5
    -7 -6 1 22.7 5.7
    6 6 -1 50.09 10.4
    -6 -6 1 48.6 7.5
    -6 -6 1 22.3 8.7
    5 6 -1 70.59 11.7
    -5 -6 1 65.49 9.9
    -5 -6 1 53.39 12.8
    4 6 -1 27.2 6.5
    4 6 -1 43.1 9.9
    -4 -6 1 18.4 5.5
    -4 -6 1 27.1 8.3
    3 6 -1 0.8 1.8
    3 6 -1 1.3 2.7
    -3 -6 1 -0.7 1.4
    2 6 -1 0 1.2
    2 6 -1 -0.2 3.2
    -2 -6 1 -1 1.4
    1 6 -1 3 3.4
    1 6 -1 4.6 2.2
    -1 -6 1 4.9 3
    -1 -6 1 7.6 3
    0 6 -1 75.89 10
    0 6 -1 88.09 12.5
    0 -6 1 64.89 9.6
    0 -6 1 73.39 10.3
    -1 6 -1 9.5 2.9
    -1 6 -1 7.6 2.9
    -1 6 -1 10.9 5
    1 -6 1 2.7 2.4
    1 -6 1 7.3 3.1
    -2 6 -1 71.59 8.6
    -2 6 -1 60.39 8.2
    -2 6 -1 54.79 11.6
    2 -6 1 57.29 8.3
    2 -6 1 47.1 7.6
    2 -6 1 48.4 6.8
    -3 6 -1 8.5 3.4
    -3 6 -1 16.6 6.2
    -3 6 -1 11.9 3.6
    3 -6 1 12.9 4.1
    3 -6 1 11.6 3.6
    3 -6 1 8.5 2.7
    -4 6 -1 17.2 4.3
    -4 6 -1 17.3 5.6
    -4 6 -1 16.7 6.6
    4 -6 1 9.5 3.1
    4 -6 1 10.2 3.1
    -5 6 -1 22.6 6.9
    -5 6 -1 27.8 8.4
    -5 6 -1 26.1 5.4
    5 -6 1 14.2 3.9
    5 -6 1 19 4.6
    -6 6 -1 113.79 12.6
    -6 6 -1 144.09 17.8
    6 -6 1 95.39 11.8
    6 -6 1 100.69 12.6
    -7 6 -1 23.4 7.1
    -7 6 -1 18.7 4.2
    7 -6 1 12.8 3.8
    7 -6 1 14 3.4
    -8 6 -1 -1.9 1.8
    -8 6 -1 0.6 4
    8 -6 1 0.9 1.2
    8 -6 1 0.9 2
    -9 6 -1 0.6 5.6
    9 -6 1 1.4 1.2
    -10 6 -1 -2 4.2
    -11 6 -1 -5.6 5.8
    11 -6 1 3 2.4
    -12 6 -1 6.4 8
    12 5 -1 -1.6 4.3
    -12 -5 1 -5.2 4.5
    11 5 -1 3.7 4.4
    -11 -5 1 7.1 6
    -11 -5 1 10.5 5.2
    -10 -5 1 4.4 4.6
    -10 -5 1 3 3
    -9 -5 1 31 9.5
    -9 -5 1 32.8 7.3
    8 5 -1 10 4.4
    -8 -5 1 12.8 4.6
    -8 -5 1 10.6 4.5
    7 5 -1 49.3 9.1
    -7 -5 1 38.3 7.6
    -7 -5 1 30.2 9.4
    6 5 -1 -2.1 1.8
    -6 -5 1 -0.9 3
    -6 -5 1 0.7 1.8
    5 5 -1 4.1 2.8
    -5 -5 1 -1.5 1.8
    -5 -5 1 5 3.1
    4 5 -1 6.1 2.3
    4 5 -1 4.1 3.1
    -4 -5 1 3.7 2.4
    -4 -5 1 6.9 2.6
    -4 -5 1 8 4.2
    3 5 -1 5.7 3.5
    3 5 -1 0.6 1.5
    -3 -5 1 4.5 2.3
    -3 -5 1 0.4 1.8
    -3 -5 1 0.7 2.7
    2 5 -1 77.99 9.1
    2 5 -1 50.49 10.6
    2 5 -1 56.19 8.3
    -2 -5 1 51.89 9.3
    -2 -5 1 70.49 7.7
    -2 -5 1 59.49 8.4
    -2 -5 1 57.39 8.4
    1 5 -1 434.96 49.3
    1 5 -1 532.75 48.5
    -1 -5 1 516.45 47.2
    -1 -5 1 466.25 48.8
    -1 -5 1 535.75 49.6
    -1 -5 1 522.25 48.4
    0 5 -1 12.2 4.4
    0 5 -1 15.1 4.1
    0 -5 1 17.6 4.6
    0 -5 1 24.3 5.6
    0 -5 1 11.5 3.9
    0 -5 1 14.1 3.3
    -1 5 -1 721.13 69.09
    -1 5 -1 760.92 71.89
    -1 5 -1 785.62 68.69
    1 -5 1 757.02 69.29
    1 -5 1 678.43 68.89
    -2 5 -1 67.09 8.4
    -2 5 -1 55.89 7.7
    -2 5 -1 43.8 10
    2 -5 1 54.29 6.8
    2 -5 1 62.49 7.8
    2 -5 1 56.69 8
    -3 5 -1 1.5 1.5
    -3 5 -1 6.3 2.7
    -3 5 -1 2.3 2.8
    3 -5 1 2.7 1.5
    -4 5 -1 0.5 1.4
    -4 5 -1 4.4 2.1
    -4 5 -1 -1.3 2.6
    4 -5 1 3.4 1.6
    -5 5 -1 1.9 1.5
    -5 5 -1 -1.2 1.8
    5 -5 1 -0.4 1
    -6 5 -1 356.26 35.6
    -6 5 -1 290.97 28.8
    6 -5 1 284.97 28.6
    6 -5 1 274.47 28.3
    6 -5 1 317.87 30
    -7 5 -1 1.4 3.4
    -7 5 -1 2.3 1.5
    7 -5 1 1.4 1.7
    7 -5 1 3.8 1.6
    7 -5 1 2.1 1.2
    -8 5 -1 150.18 13.4
    -8 5 -1 181.38 22.6
    8 -5 1 114.19 12.6
    8 -5 1 117.39 12.8
    8 -5 1 132.89 15.4
    -9 5 -1 41.1 11.7
    9 -5 1 24.4 5.6
    9 -5 1 19.7 2.3
    9 -5 1 14.4 2.3
    -10 5 -1 4.9 5
    10 -5 1 3.1 2.4
    -11 5 -1 8.7 7.5
    11 -5 1 2.1 2.9
    -12 5 -1 -4.9 7
    12 -5 1 3.9 3.2
    13 4 -1 4.6 6
    -13 -4 1 7.2 4.8
    -13 -4 1 0.8 7.4
    12 4 -1 8.7 6
    -12 -4 1 8.7 8.1
    -12 -4 1 10 4.8
    11 4 -1 1.6 3.7
    -11 -4 1 5 3.3
    -11 -4 1 -3.3 5.2
    10 4 -1 74.39 11.4
    -10 -4 1 87.39 11.3
    -10 -4 1 65.09 16
    9 4 -1 43.4 8.9
    -9 -4 1 52.89 7.6
    -9 -4 1 22.7 8.7
    8 4 -1 6.8 3.5
    -8 -4 1 9.2 3.6
    -8 -4 1 10.6 4.1
    7 4 -1 10.4 4
    -7 -4 1 7.2 5
    -7 -4 1 10.8 3.2
    6 4 -1 1.7 2.5
    -6 -4 1 0.6 1.7
    -6 -4 1 0.9 2.7
    5 4 -1 -1.6 1.4
    -5 -4 1 1.2 2.5
    -5 -4 1 1 1.8
    4 4 -1 22.7 5.5
    4 4 -1 26.4 5.5
    -4 -4 1 18 6
    -4 -4 1 23.8 5.3
    -4 -4 1 25.6 4.1
    3 4 -1 122.79 14.3
    3 4 -1 111.49 13.2
    3 4 -1 110.79 13.9
    -3 -4 1 117.69 15.4
    -3 -4 1 128.99 13.5
    -3 -4 1 103.49 12.3
    2 4 -1 102.29 11.4
    2 4 -1 79.89 10.5
    2 4 -1 90.19 11.9
    -2 -4 1 90.29 10.9
    -2 -4 1 82.49 11.9
    -2 -4 1 92.29 10.7
    1 4 -1 130.39 14.2
    1 4 -1 115.59 14.9
    -1 -4 1 113.49 14.3
    -1 -4 1 131.69 14.2
    -1 -4 1 140.79 15.2
    -1 -4 1 133.79 13.2
    0 4 -1 313.57 33
    0 4 -1 327.67 31.7
    0 -4 1 301.97 30.9
    0 -4 1 362.16 32.2
    0 -4 1 324.17 31.6
    -1 4 -1 6.8 2.4
    -1 4 -1 6.9 2.3
    -1 4 -1 11 3.6
    1 -4 1 4.9 2
    1 -4 1 8.3 2.6
    1 -4 1 2.5 1.6
    1 -4 1 11.1 3
    -2 4 -1 8.1 3
    -2 4 -1 6.2 3.6
    -2 4 -1 5.3 2
    2 -4 1 5.8 2
    2 -4 1 3.4 1.6
    -3 4 -1 0.8 1.8
    -3 4 -1 0.5 1.2
    -3 4 -1 0.4 1.7
    3 -4 1 0.1 0.9
    3 -4 1 -0.2 0.9
    -4 4 -1 186.18 20.3
    -4 4 -1 157.78 16.6
    -4 4 -1 196.58 21.4
    4 -4 1 151.48 16.3
    4 -4 1 157.18 16.7
    -5 4 -1 18.8 3.1
    -5 4 -1 22.9 7
    5 -4 1 16 3.2
    5 -4 1 15.8 3.8
    -6 4 -1 17.3 6.2
    -6 4 -1 16.5 3.2
    6 -4 1 14.9 3.9
    6 -4 1 9.6 2.3
    -7 4 -1 139.49 13.2
    -7 4 -1 142.89 19.5
    7 -4 1 118.09 12.5
    7 -4 1 129.39 14.8
    -8 4 -1 0.9 4.3
    -8 4 -1 1.6 0.8
    8 -4 1 0.3 0.8
    8 -4 1 -0.3 1.8
    8 -4 1 1.6 0.9
    -9 4 -1 23 8.8
    9 -4 1 26.5 6.3
    -10 4 -1 5.9 5.7
    10 -4 1 1.6 2.3
    11 -4 1 -1 2.2
    -12 4 -1 8.3 9.1
    12 -4 1 8.8 4.4
    -13 4 -1 16.2 7.4
    13 -4 1 30.6 7
    13 3 -1 -6.7 3.7
    -13 -3 1 3.4 4.3
    -13 -3 1 0.2 8.5
    12 3 -1 -2.1 4.4
    -12 -3 1 2.4 7.6
    -12 -3 1 -5.7 3.6
    11 3 -1 23.6 7.4
    -11 -3 1 30.4 5.7
    -11 -3 1 27.8 11.3
    10 3 -1 8.6 3.9
    -10 -3 1 10.3 3.3
    -10 -3 1 -0.3 5.4
    9 3 -1 14.6 4.7
    -9 -3 1 25 5.1
    -9 -3 1 15.8 8.2
    8 3 -1 8 3.1
    -8 -3 1 3.8 4.1
    -8 -3 1 5.7 2.6
    7 3 -1 11.2 3.4
    -7 -3 1 14.2 5.6
    -7 -3 1 10 3.4
    6 3 -1 15.4 4.1
    -6 -3 1 10.3 3.2
    -6 -3 1 15.1 6.4
    5 3 -1 23 4.8
    -5 -3 1 26.3 7.7
    -5 -3 1 19.2 4.5
    -5 -3 1 25.9 3.8
    4 3 -1 59.49 7.6
    4 3 -1 55.49 9.6
    4 3 -1 53.99 7.5
    -4 -3 1 61.79 6.9
    -4 -3 1 50.19 10.9
    -4 -3 1 57.79 7.6
    3 3 -1 108.09 12.3
    3 3 -1 117.79 14.2
    3 3 -1 105.09 12.1
    -3 -3 1 120.79 11.6
    -3 -3 1 87.29 13.7
    -3 -3 1 109.09 12.2
    -3 -3 1 115.59 12.3
    2 3 -1 -0.6 1.3
    2 3 -1 0.9 1.2
    2 3 -1 -0.1 1
    -2 -3 1 0.7 1.9
    -2 -3 1 -1.4 0.9
    -2 -3 1 -0.3 0.7
    -2 -3 1 0.4 1.1
    1 3 -1 6.3 2.3
    1 3 -1 9.9 3.1
    1 3 -1 7.3 2.5
    -1 -3 1 4.7 2.2
    -1 -3 1 7.2 2.8
    -1 -3 1 6.4 2.1
    -1 -3 1 7.8 2.5
    -1 -3 1 5.4 1.5
    0 3 -1 14.6 2.5
    0 3 -1 17.1 3.5
    0 3 -1 12.5 3.8
    0 -3 1 16 3.3
    0 -3 1 13.4 3.7
    0 -3 1 12.5 3.2
    0 -3 1 14 2.4
    -1 3 -1 256.17 25.8
    -1 3 -1 266.67 24.3
    -1 3 -1 275.77 24.5
    1 -3 1 266.47 24.2
    1 -3 1 221.78 25.1
    1 -3 1 217.88 24.1
    -2 3 -1 1.7 1.8
    -2 3 -1 3 1.5
    -2 3 -1 2.6 2.6
    2 -3 1 4.5 1.5
    2 -3 1 3.8 2
    2 -3 1 5.1 1.7
    2 -3 1 0.5 1.5
    -3 3 -1 1.2 0.9
    -3 3 -1 -0.3 1.8
    -3 3 -1 0.9 1.8
    3 -3 1 -0.9 0.6
    3 -3 1 -1.8 1.6
    3 -3 1 -0.9 0.6
    -4 3 -1 46.6 9.3
    -4 3 -1 39.6 4.8
    4 -3 1 39 4.6
    4 -3 1 35.5 5.1
    -5 3 -1 60.39 9.8
    -5 3 -1 54.59 5.8
    5 -3 1 43.6 5.4
    5 -3 1 46.9 6.4
    -6 3 -1 25.5 3.3
    -6 3 -1 34.9 9.2
    6 -3 1 20.5 4.6
    6 -3 1 20.2 2.8
    -7 3 -1 10.3 2
    -7 3 -1 8.2 4.7
    7 -3 1 9.4 3.1
    7 -3 1 7.1 1.6
    -8 3 -1 -0.7 0.7
    -8 3 -1 1.4 3
    8 -3 1 -2.1 1.2
    8 -3 1 -0.1 0.5
    -9 3 -1 32.4 10.4
    9 -3 1 47.1 7.2
    -10 3 -1 -1.6 5.2
    10 -3 1 -1.2 2
    -11 3 -1 33.2 12.6
    11 -3 1 34.5 7.9
    -12 3 -1 6.3 5.7
    -13 3 -1 -5.3 5.4
    13 -3 1 1.5 4
    13 2 -1 20 7.2
    -13 -2 1 -3.9 5.8
    12 2 -1 5.4 3.8
    -12 -2 1 -2.2 3.2
    11 2 -1 -2.1 3.1
    -11 -2 1 3.1 2.7
    -11 -2 1 6.2 6.2
    10 2 -1 17.9 5.2
    -10 -2 1 9.6 5.6
    -10 -2 1 23.7 5.2
    9 2 -1 3.8 2.1
    -9 -2 1 2.7 2.2
    -9 -2 1 0.2 3.7
    8 2 -1 12.1 3.8
    -8 -2 1 5.1 2.4
    -8 -2 1 8 5
    7 2 -1 19.1 4.4
    -7 -2 1 14 4.6
    -7 -2 1 18.2 3.8
    6 2 -1 0.4 1.3
    -6 -2 1 -1.7 2.1
    -6 -2 1 -1.5 1
    -6 -2 1 -2 0.9
    5 2 -1 59.39 7.3
    -5 -2 1 54.49 7
    -5 -2 1 46.6 10.9
    -5 -2 1 61.79 7
    -5 -2 1 63.69 7.4
    4 2 -1 18.6 5.7
    4 2 -1 20.4 3.3
    -4 -2 1 17.7 3.7
    -4 -2 1 19 3.8
    -4 -2 1 16.3 5.6
    -4 -2 1 18.8 2.9
    3 2 -1 1.2 1.1
    3 2 -1 0.3 0.7
    3 2 -1 1.2 1.7
    -3 -2 1 1.2 1.1
    -3 -2 1 1.2 1.2
    -3 -2 1 0.9 0.9
    -3 -2 1 2.6 2.3
    2 2 -1 327.07 33.3
    2 2 -1 357.36 35.1
    2 2 -1 341.67 33.3
    -2 -2 1 357.96 33.5
    -2 -2 1 329.47 35.2
    -2 -2 1 379.56 33.6
    -2 -2 1 398.76 33.1
    1 2 -1 4.6 2.2
    1 2 -1 6.4 2
    1 2 -1 6.6 2.3
    -1 -2 1 6.7 2.5
    -1 -2 1 6.8 1.9
    -1 -2 1 6 1.8
    0 2 -1 38.8 5
    0 2 -1 40.8 5.6
    0 2 -1 46.8 4.9
    0 -2 1 40.3 5.5
    0 -2 1 40.2 4.7
    0 -2 1 48.2 5.5
    0 -2 1 42.5 5
    -1 2 -1 359.86 33.4
    -1 2 -1 358.66 32.3
    -1 2 -1 362.26 32.7
    1 -2 1 374.56 31.9
    1 -2 1 355.66 32.2
    1 -2 1 308.47 32.5
    1 -2 1 314.07 33
    -2 2 -1 316.77 28.3
    -2 2 -1 331.17 30.1
    -2 2 -1 346.57 30.7
    -2 2 -1 300.87 28.3
    2 -2 1 294.57 29.9
    2 -2 1 248.28 29.3
    2 -2 1 303.27 28.2
    2 -2 1 307.57 28.3
    -3 2 -1 0.5 0.7
    -3 2 -1 -0.4 0.5
    -3 2 -1 0.9 1.2
    3 -2 1 0.1 1.3
    3 -2 1 0.8 0.6
    3 -2 1 -0.1 0.5
    3 -2 1 -1.3 0.9
    -4 2 -1 107.89 14
    -4 2 -1 109.09 10.4
    4 -2 1 114.89 11.3
    4 -2 1 91.09 10.1
    -5 2 -1 1.6 2.2
    -5 2 -1 0.1 0.6
    5 -2 1 1.3 1.3
    -6 2 -1 21.7 7.4
    -6 2 -1 26.3 3.2
    6 -2 1 19.7 2.8
    6 -2 1 25.7 4.2
    -7 2 -1 0.5 2.9
    -7 2 -1 8.5 1.7
    7 -2 1 6.8 1.4
    7 -2 1 8.1 2.9
    -8 2 -1 19.6 2.5
    -8 2 -1 21.1 7.2
    8 -2 1 16 2.3
    -9 2 -1 29.3 10.7
    9 -2 1 38.4 6.5
    -10 2 -1 49 14.1
    10 -2 1 36.8 8
    -11 2 -1 -3.4 3.7
    11 -2 1 4.4 3.1
    -12 2 -1 0.4 5.6
    12 -2 1 -1.4 2.3
    -13 2 -1 0.2 7.9
    13 -2 1 7.3 4.1
    14 1 -1 2.6 5.8
    -14 -1 1 -10.7 7.3
    13 1 -1 -1.8 3.2
    12 1 -1 5.2 3.8
    -12 -1 1 2.2 2.3
    -12 -1 1 6.6 6.8
    11 1 -1 15.6 5.1
    -11 -1 1 16.4 3.5
    -11 -1 1 2 5.8
    -11 -1 1 15 3.4
    10 1 -1 29.7 6.6
    -10 -1 1 25.3 4.6
    -10 -1 1 32.3 5.2
    -10 -1 1 16.3 8
    9 1 -1 1.7 2.8
    -9 -1 1 4.3 2.2
    -9 -1 1 -1.6 2.9
    -9 -1 1 1.6 1.6
    8 1 -1 23.3 5.5
    -8 -1 1 20.2 4.2
    -8 -1 1 24.9 3.4
    -8 -1 1 14.5 8
    7 1 -1 77.99 9.8
    -7 -1 1 67.99 8.7
    -7 -1 1 92.69 9.4
    -7 -1 1 92.49 14.6
    6 1 -1 157.28 16.8
    -6 -1 1 148.59 21
    -6 -1 1 158.88 16.2
    -6 -1 1 177.88 16.5
    5 1 -1 23.9 3.8
    -5 -1 1 23.7 3.5
    -5 -1 1 20.5 6.9
    -5 -1 1 23.1 3.5
    -5 -1 1 22.9 3.4
    4 1 -1 293.97 25.8
    4 1 -1 216.58 28.1
    -4 -1 1 291.17 25.6
    -4 -1 1 219.78 28.6
    -4 -1 1 285.27 25.6
    -4 -1 1 279.97 25.6
    3 1 -1 464.05 52.09
    3 1 -1 556.84 49.7
    3 1 -1 570.14 49.8
    -3 -1 1 567.94 49.8
    -3 -1 1 580.74 49.6
    -3 -1 1 485.25 52.49
    -3 -1 1 553.14 49.7
    2 1 -1 1344.67 119.59
    2 1 -1 1369.56 119.29
    2 1 -1 1229.58 121.59
    -2 -1 1 1415.96 119.29
    -2 -1 1 1371.86 119.59
    -2 -1 1 1211.38 121.59
    -2 -1 1 1354.06 119.59
    1 1 -1 29.2 2.9
    -1 -1 1 21.1 2.6
    -1 -1 1 34.9 4.5
    0 1 -1 0.5 0.3
    0 1 -1 0.6 0.4
    0 1 -1 0.3 0.4
    0 1 -1 0.1 0.5
    0 -1 1 -0.2 0.2
    0 -1 1 -0.5 0.3
    0 -1 1 0.1 0.4
    -1 1 -1 56.69 6.1
    -1 1 -1 52.29 5.2
    -1 1 -1 52.29 5.8
    1 -1 1 50.79 5.9
    1 -1 1 39.7 5.6
    1 -1 1 55.39 5.2
    1 -1 1 51.49 5.2
    -2 1 -1 453.15 41.3
    -2 1 -1 453.35 41.1
    -2 1 -1 478.85 43.2
    2 -1 1 390.06 42.6
    2 -1 1 474.35 41.4
    2 -1 1 431.16 41
    2 -1 1 504.55 42.9
    -3 1 -1 148.09 13.7
    -3 1 -1 126.29 14
    -3 1 -1 159.88 16.9
    3 -1 1 167.18 14.5
    3 -1 1 138.79 15.7
    3 -1 1 139.79 13.5
    -4 1 -1 120.99 12.1
    -4 1 -1 122.19 15.2
    -4 1 -1 123.89 11.4
    4 -1 1 111.59 11.2
    4 -1 1 124.89 14.1
    4 -1 1 127.39 12.3
    4 -1 1 88.49 14
    -5 1 -1 7.1 3
    -5 1 -1 6.1 1.3
    5 -1 1 7.1 1.4
    5 -1 1 5.2 2.1
    -6 1 -1 2.1 2.7
    -6 1 -1 1.3 0.7
    6 -1 1 0.8 0.7
    6 -1 1 2.5 1.4
    -7 1 -1 74.79 12.7
    -7 1 -1 66.89 7.2
    7 -1 1 67.09 7.2
    7 -1 1 70.09 8.9
    -8 1 -1 -3.1 2.1
    -8 1 -1 -0.8 0.8
    -8 1 -1 1.8 1.1
    8 -1 1 -0.1 0.8
    8 -1 1 0.9 1.6
    -9 1 -1 19.2 2.9
    -9 1 -1 13.7 5.8
    -9 1 -1 22.5 2.9
    9 -1 1 26 5.9
    9 -1 1 15.8 2.7
    -10 1 -1 -0.9 1.1
    -10 1 -1 2 4.3
    -10 1 -1 0.1 0.9
    10 -1 1 -0.2 2.2
    -11 1 -1 5.3 6.2
    11 -1 1 0.4 3
    -12 1 -1 2.6 6.6
    12 -1 1 3.9 3.4
    -13 1 -1 -14 6.6
    13 -1 1 -0.4 3.1
    14 0 -1 3.9 3
    -14 0 1 3 6.7
    -13 0 1 18.4 9.5
    12 0 -1 1.4 3.1
    11 0 -1 5.6 4.3
    -11 0 1 6.4 1.9
    -11 0 1 6.5 1.7
    -11 0 1 8.3 6.1
    10 0 -1 -3 1.6
    -10 0 1 0.5 1.4
    -10 0 1 3.7 5
    -10 0 1 -0.4 1.1
    9 0 -1 95.69 11.7
    -9 0 1 86.69 9.3
    -9 0 1 83.09 17.9
    -9 0 1 93.89 9.5
    -8 0 1 -0.6 0.8
    -8 0 1 -0.7 2.5
    -8 0 1 2.2 0.8
    7 0 -1 31.6 5.4
    -7 0 1 34.1 9.4
    -7 0 1 42.3 4.7
    -7 0 1 34.4 4.4
    6 0 -1 0.4 1
    -6 0 1 -0.3 0.7
    -6 0 1 1.3 3.2
    -6 0 1 0.4 0.8
    5 0 -1 41.2 4.7
    5 0 -1 42.3 5.5
    -5 0 1 36.4 9.2
    -5 0 1 45.7 4.8
    -5 0 1 40.9 4.7
    4 0 -1 0.4 0.6
    4 0 -1 0 0.5
    4 0 -1 0.4 2.4
    -4 0 1 -0.1 0.6
    -4 0 1 0.2 0.7
    -4 0 1 0.1 0.7
    -4 0 1 -0.7 1.9
    3 0 -1 1147.09 104.69
    3 0 -1 1264.97 104.29
    -3 0 1 1180.88 104.19
    -3 0 1 1164.98 104.69
    -3 0 1 1170.98 104.19
    -3 0 1 1033.2 107.39
    2 0 -1 -1.6 1.3
    2 0 -1 0.2 0.5
    2 0 -1 0 0.3
    2 0 -1 -1 1
    -2 0 1 0.6 0.4
    -2 0 1 0.6 0.4
    -2 0 1 -0.9 1.4
    -2 0 1 -0.2 0.5
    -1 0 -1 -0.7 0.4
    1 0 1 -0.1 0.2
    1 0 1 -0.1 0.2
    -2 0 -1 0.1 0.7
    -2 0 -1 -1.1 1.1
    -2 0 -1 0.1 0.5
    2 0 1 3.5 2.3
    2 0 1 -0.1 0.4
    2 0 1 -0.3 0.3
    -3 0 -1 35.6 4.3
    -3 0 -1 30 6.5
    -3 0 -1 33.3 4
    3 0 1 32.7 3.9
    3 0 1 38.7 7.5
    3 0 1 39.1 4.5
    -4 0 -1 1 1.7
    -4 0 -1 0.5 0.9
    -4 0 -1 0.3 0.7
    4 0 1 -0.4 0.7
    4 0 1 -0.6 0.4
    4 0 1 1.6 1.9
    -5 0 -1 257.77 21.7
    -5 0 -1 188.68 25
    5 0 1 233.78 22.4
    5 0 1 209.58 21.3
    -6 0 -1 0.6 0.8
    -6 0 -1 -3.2 2
    6 0 1 1.4 1.3
    6 0 1 1.6 0.9
    -7 0 -1 534.95 46.2
    -7 0 -1 483.95 52.59
    -7 0 -1 475.85 45.9
    7 0 1 509.15 47.6
    7 0 1 479.15 45.9
    -8 0 -1 0.5 1
    -8 0 -1 0.4 1.2
    -8 0 -1 -2.7 2.3
    8 0 1 -2 0.9
    8 0 1 2.4 1.9
    -9 0 -1 11 2.4
    -9 0 -1 10.2 6.1
    -9 0 -1 10.3 2.5
    9 0 1 15 4.4
    9 0 1 10 2.6
    -10 0 -1 0.4 1.7
    -10 0 -1 3.9 3.8
    -10 0 -1 0.3 1.1
    10 0 1 -0.4 2
    -11 0 -1 7.6 2.5
    -11 0 -1 9.7 2.6
    -11 0 -1 -2 5.1
    11 0 1 5.6 4.1
    -12 0 -1 -2.9 4.7
    -12 0 -1 -1.6 1.8
    12 0 1 3.5 3.4
    -13 0 -1 12.9 7.5
    13 0 1 -0.9 3
    14 -1 -1 7.5 5.1
    -14 1 1 4.9 8.9
    13 -1 -1 4.7 3.8
    -13 1 1 5.1 10
    12 -1 -1 1.5 2.9
    -12 1 1 9.8 7.8
    11 -1 -1 10.8 4.1
    -11 1 1 20.6 8.4
    10 -1 -1 29.3 6.9
    -10 1 1 36.9 12.6
    9 -1 -1 2.2 2.1
    -9 1 1 5 4.2
    8 -1 -1 16 4.2
    -8 1 1 14.3 6.7
    7 -1 -1 75.39 9.3
    -7 1 1 73.79 7.1
    -7 1 1 75.39 7.1
    -7 1 1 83.49 14
    6 -1 -1 160.78 16.6
    -6 1 1 152.08 20.7
    -6 1 1 163.48 14.7
    -6 1 1 158.38 14.6
    5 -1 -1 26.9 3.8
    -5 1 1 13.8 5.5
    -5 1 1 22.5 2.2
    -5 1 1 20.8 2.2
    4 -1 -1 293.37 29.5
    4 -1 -1 268.17 30.5
    4 -1 -1 286.57 27.3
    -4 1 1 302.67 27.3
    -4 1 1 287.87 30.9
    3 -1 -1 530.45 50.29
    3 -1 -1 552.34 48.5
    3 -1 -1 477.05 50.89
    -3 1 1 519.35 51.19
    -3 1 1 558.54 48.5
    2 -1 -1 1347.17 112.49
    2 -1 -1 1149.78 114.39
    2 -1 -1 1279.07 112.49
    2 -1 -1 1120.79 114.79
    2 -1 -1 1320.37 113.09
    -2 1 1 1392.76 114.99
    -2 1 1 1237.68 114.99
    -2 1 1 1226.78 112.49
    1 -1 -1 22.8 3.7
    1 -1 -1 21.9 3.4
    1 -1 -1 28.2 2.7
    -1 1 1 36.6 4.4
    -1 1 1 27.5 3.6
    -1 1 1 20.5 2.6
    0 -1 -1 0.6 0.6
    0 -1 -1 0.2 0.2
    0 -1 -1 -0.3 0.3
    0 1 1 0.3 0.4
    0 1 1 0 0.2
    0 1 1 0.8 0.9
    -1 -1 -1 46.1 5.4
    -1 -1 -1 50.59 5.2
    -1 -1 -1 48.4 5.5
    1 1 1 47.4 5.6
    1 1 1 44.1 5.1
    1 1 1 52.39 5.6
    -2 -1 -1 506.75 40.7
    -2 -1 -1 454.15 40.5
    -2 -1 -1 392.56 41.5
    2 1 1 469.65 40.7
    2 1 1 376.26 41.5
    2 1 1 441.16 40.5
    -3 -1 -1 177.18 15.1
    -3 -1 -1 133.89 16.6
    -3 -1 -1 145.89 14.8
    3 1 1 164.88 14.9
    3 1 1 152.88 15
    3 1 1 115.59 16.1
    -4 -1 -1 134.39 12.6
    -4 -1 -1 124.09 12.4
    -4 -1 -1 109.89 14.8
    4 1 1 126.49 12.3
    4 1 1 114.09 12.5
    4 1 1 98.79 14.1
    -5 -1 -1 6.4 3.8
    -5 -1 -1 6.7 2.1
    -5 -1 -1 6.4 1.9
    5 1 1 8.9 2.7
    5 1 1 6.1 2.1
    -6 -1 -1 1.6 1
    -6 -1 -1 -2.5 1.4
    -6 -1 -1 0.1 0.9
    6 1 1 -0.2 1.4
    6 1 1 0.5 0.5
    -7 -1 -1 72.59 12.5
    -7 -1 -1 66.39 8.3
    -7 -1 -1 89.89 9.4
    7 1 1 67.49 9.2
    7 1 1 69.29 8.3
    -8 -1 -1 -2.3 2.9
    -8 -1 -1 1.1 1.4
    -8 -1 -1 2 1.9
    8 1 1 1.7 2
    8 1 1 -0.9 1.6
    -9 -1 -1 35.5 5.7
    -9 -1 -1 27.4 9.7
    9 1 1 23.1 6.3
    -10 -1 -1 3.3 4.4
    -10 -1 -1 2.2 2.1
    10 1 1 -2.1 2.2
    -11 -1 -1 4.2 2.4
    -11 -1 -1 -1.3 5.2
    11 1 1 1.8 3.7
    -12 -1 -1 11.9 3.6
    -12 -1 -1 5.3 7.1
    12 1 1 7.7 4.4
    -13 -1 -1 -2.5 5.9
    13 1 1 8.7 4.8
    13 -2 -1 18.4 6.6
    -13 2 1 19.7 9.9
    12 -2 -1 4.2 3.3
    -12 2 1 -1.8 4.7
    11 -2 -1 0 2.4
    -11 2 1 0.2 5.3
    10 -2 -1 13 4.2
    -10 2 1 16.3 8.3
    9 -2 -1 3.9 2.6
    8 -2 -1 4.1 2.3
    -8 2 1 6.5 3.7
    7 -2 -1 13.2 3.6
    -7 2 1 24.5 7.9
    6 -2 -1 0.3 1.2
    -6 2 1 0.1 2.2
    5 -2 -1 50.99 5.1
    5 -2 -1 58.99 6.9
    -5 2 1 61.79 10
    -5 2 1 53.39 5.1
    4 -2 -1 21 2.3
    4 -2 -1 20.1 3.7
    -4 2 1 12.5 4.7
    -4 2 1 23.1 6.1
    -4 2 1 19.4 2.3
    3 -2 -1 0.6 0.6
    3 -2 -1 -0.6 1.4
    3 -2 -1 1.3 1.9
    3 -2 -1 0.4 0.5
    3 -2 -1 -0.2 0.5
    -3 2 1 -0.3 1.3
    -3 2 1 0.8 0.6
    -3 2 1 1.9 1.9
    2 -2 -1 367.76 31.7
    2 -2 -1 310.57 33.3
    2 -2 -1 343.57 31.6
    2 -2 -1 303.07 33.5
    -2 2 1 330.07 34
    -2 2 1 379.46 33.8
    -2 2 1 363.86 31.7
    1 -2 -1 5.3 1.5
    1 -2 -1 4.2 2.4
    1 -2 -1 2.5 1.5
    1 -2 -1 5.4 1.4
    -1 2 1 7.3 3.1
    -1 2 1 6.9 1.9
    -1 2 1 4.8 1.5
    0 -2 -1 43.3 5.1
    0 -2 -1 34.1 5.8
    0 -2 -1 36 4.4
    0 -2 -1 48.9 4.8
    0 -2 -1 45.6 5.1
    0 2 1 42.3 5
    0 2 1 35.8 6.4
    0 2 1 44.4 5.2
    0 2 1 44.2 4.4
    -1 -2 -1 388.56 36.6
    -1 -2 -1 408.66 37.2
    -1 -2 -1 395.36 36.5
    -1 -2 -1 374.66 36.3
    1 2 1 422.36 36.3
    1 2 1 382.66 36.4
    1 2 1 397.06 36.5
    1 2 1 358.96 37.2
    -2 -2 -1 303.17 29.1
    -2 -2 -1 304.37 29
    -2 -2 -1 352.76 29.5
    -2 -2 -1 270.17 29.8
    2 2 1 294.17 29.4
    2 2 1 319.57 29.2
    2 2 1 301.07 30
    -3 -2 -1 0.2 1
    -3 -2 -1 1.7 1.1
    -3 -2 -1 -1 0.6
    -3 -2 -1 3 2.1
    3 2 1 -0.6 1.5
    3 2 1 -0.5 1.2
    3 2 1 -0.8 0.8
    -4 -2 -1 111.69 11
    -4 -2 -1 119.99 11.1
    -4 -2 -1 79.69 10.4
    -4 -2 -1 77.29 12.4
    4 2 1 111.69 11.1
    4 2 1 99.29 11
    4 2 1 82.49 12.3
    -5 -2 -1 -1.4 0.9
    -5 -2 -1 0.9 1.3
    -5 -2 -1 4 2.1
    5 2 1 3.3 1.6
    5 2 1 0.9 1.3
    -6 -2 -1 24.3 7.3
    -6 -2 -1 29.3 4.6
    6 2 1 22 5.2
    -7 -2 -1 12.3 3.4
    -7 -2 -1 5.2 4.1
    7 2 1 7.3 3.1
    -8 -2 -1 20.7 7.2
    -8 -2 -1 28.4 5.7
    8 2 1 25.5 6.1
    -9 -2 -1 27.3 9.3
    -9 -2 -1 44.4 6.9
    9 2 1 41.9 8.6
    -10 -2 -1 52.39 8.3
    10 2 1 43.2 9.6
    -11 -2 -1 1.7 5.8
    -11 -2 -1 2.3 3.3
    11 2 1 -1.6 2.8
    -12 -2 -1 0.6 5.8
    12 2 1 -3.1 3.7
    -13 -2 -1 12.3 4.5
    -13 -2 -1 2.9 7.5
    13 2 1 3.4 4.9
    13 -3 -1 1.4 2.8
    -13 3 1 -3.5 7.4
    12 -3 -1 -0.8 2.4
    -12 3 1 -0.8 7.1
    11 -3 -1 24.1 6.3
    -11 3 1 16.4 8.6
    10 -3 -1 5.8 3.2
    -10 3 1 4.7 5.9
    9 -3 -1 16.6 4.9
    -9 3 1 21.9 8.6
    8 -3 -1 6.1 2.8
    -8 3 1 -1.8 4
    7 -3 -1 12.7 3.8
    -7 3 1 16.6 6.9
    6 -3 -1 15.3 3.8
    6 -3 -1 12.3 1.8
    6 -3 -1 17.1 2
    -6 3 1 14.5 5.5
    5 -3 -1 25.9 3.2
    5 -3 -1 22.3 3.9
    5 -3 -1 23.6 3
    -5 3 1 24.9 7.2
    -5 3 1 26.8 7.1
    -5 3 1 26.2 3.2
    4 -3 -1 55.89 6.5
    4 -3 -1 56.09 6.5
    4 -3 -1 60.09 7.3
    -4 3 1 82.19 10.8
    -4 3 1 75.29 10.7
    -4 3 1 64.59 6.7
    3 -3 -1 111.79 11
    3 -3 -1 87.79 12.7
    3 -3 -1 109.19 11.3
    3 -3 -1 109.39 11
    -3 3 1 119.39 13.7
    -3 3 1 128.79 15
    -3 3 1 101.29 10.9
    2 -3 -1 0.9 1.3
    2 -3 -1 -0.6 0.6
    2 -3 -1 0.8 1.8
    2 -3 -1 0.5 0.7
    -2 3 1 0.9 1
    -2 3 1 1.7 2.6
    -2 3 1 -1 1.3
    1 -3 -1 3 1.9
    1 -3 -1 4.6 1.7
    1 -3 -1 4 1.7
    1 -3 -1 8.2 2.2
    -1 3 1 8.6 3.8
    -1 3 1 5.2 1.8
    -1 3 1 5.2 1.8
    0 -3 -1 17.7 2.7
    0 -3 -1 14.4 3.2
    0 -3 -1 13.1 2.3
    0 -3 -1 12.5 3
    0 -3 -1 13.9 4.1
    0 3 1 15.5 2.2
    0 3 1 9.6 2.7
    0 3 1 16.8 5
    -1 -3 -1 307.37 26.1
    -1 -3 -1 290.27 27.5
    -1 -3 -1 271.67 27.1
    -1 -3 -1 267.67 28.1
    -1 -3 -1 274.07 27.1
    1 3 1 263.17 28.6
    1 3 1 280.77 27.3
    1 3 1 280.17 27.2
    -2 -3 -1 4.9 2
    -2 -3 -1 3.7 2.2
    -2 -3 -1 3.8 1.4
    -2 -3 -1 2.6 2.2
    2 3 1 2.4 1.7
    2 3 1 3.5 2.6
    2 3 1 6.7 2.3
    -3 -3 -1 -1.4 1.3
    -3 -3 -1 -0.2 0.9
    -3 -3 -1 1.6 1.8
    3 3 1 0.3 1.4
    3 3 1 -3 1.6
    -4 -3 -1 29.3 7.6
    -4 -3 -1 39.1 5.8
    -4 -3 -1 47.7 6.1
    4 3 1 37.8 6
    4 3 1 41.6 8.6
    -5 -3 -1 39.7 8.9
    -5 -3 -1 44.7 6.5
    5 3 1 49.5 7
    -6 -3 -1 29.3 5.8
    -6 -3 -1 25.6 7.8
    6 3 1 27.4 6.1
    -7 -3 -1 9.1 4
    -7 -3 -1 9.9 3
    7 3 1 9.1 3.5
    -8 -3 -1 -0.3 1.9
    -8 -3 -1 -0.5 2.8
    8 3 1 1.4 2.5
    -9 -3 -1 49.6 7.3
    -9 -3 -1 39.8 11.1
    9 3 1 35.6 8.4
    -10 -3 -1 1 1.9
    -10 -3 -1 -2.8 3.7
    10 3 1 3.6 3.3
    -11 -3 -1 27.1 7.6
    -11 -3 -1 21.1 9.2
    11 3 1 21.8 7.1
    -12 -3 -1 8.7 5.1
    -12 -3 -1 4 6.6
    12 3 1 -1.1 3.9
    -13 -3 -1 -8.2 6.1
    -13 -3 -1 -2.8 4.6
    13 3 1 1.9 4.7
    13 -4 -1 9.8 4.3
    -13 4 1 6.9 7
    12 -4 -1 2.4 3.2
    -12 4 1 0.3 5.1
    11 -4 -1 3.3 2.2
    -11 4 1 3 6.6
    10 -4 -1 73.89 10.8
    -10 4 1 62.19 16.5
    9 -4 -1 53.69 8.4
    -9 4 1 44.7 13.3
    8 -4 -1 7.4 3.2
    -8 4 1 9.3 4.8
    7 -4 -1 5.5 1.3
    7 -4 -1 8.8 2.8
    7 -4 -1 7.7 1.5
    -7 4 1 4.8 3.7
    6 -4 -1 -0.1 0.7
    6 -4 -1 1.7 1.5
    6 -4 -1 0.9 0.8
    -6 4 1 -0.7 0.8
    -6 4 1 4.2 2.6
    5 -4 -1 1.2 0.7
    5 -4 -1 -0.4 0.9
    5 -4 -1 0.5 1.2
    -5 4 1 0.3 2.2
    -5 4 1 -0.2 2.3
    -5 4 1 0.9 1
    4 -4 -1 22.5 3.6
    4 -4 -1 19.1 3.4
    4 -4 -1 23.8 3.9
    -4 4 1 26.7 3.7
    -4 4 1 25.3 7.1
    -4 4 1 26.3 6.6
    3 -4 -1 108.69 12.5
    3 -4 -1 123.49 12.7
    3 -4 -1 112.59 12.5
    -3 4 1 148.39 17.2
    -3 4 1 132.49 14.9
    -3 4 1 119.59 12.7
    2 -4 -1 87.79 9.4
    2 -4 -1 82.49 9.4
    2 -4 -1 60.19 9.5
    -2 4 1 85.09 12.3
    -2 4 1 88.69 10.2
    -2 4 1 87.39 9.5
    1 -4 -1 122.49 13.7
    1 -4 -1 123.69 13.7
    -1 4 1 141.19 13.6
    -1 4 1 127.69 13.8
    -1 4 1 128.89 16.5
    0 -4 -1 297.17 32.8
    0 -4 -1 380.66 31.4
    0 -4 -1 299.27 30.3
    0 -4 -1 337.97 31.4
    0 4 1 321.97 31.3
    0 4 1 281.97 33.3
    -1 -4 -1 6.3 2.5
    -1 -4 -1 6.8 1.8
    -1 -4 -1 12.9 3.9
    -1 -4 -1 6.6 2.5
    1 4 1 7.6 3.7
    1 4 1 8.6 2.9
    1 4 1 9.9 2.5
    -2 -4 -1 4.9 2.2
    -2 -4 -1 2.2 1.8
    -2 -4 -1 2.9 2.1
    2 4 1 0.4 2.8
    2 4 1 1.6 1.5
    2 4 1 4.8 2.3
    -3 -4 -1 2 2
    -3 -4 -1 1.7 1.7
    -3 -4 -1 1.5 1.9
    3 4 1 2.4 2.4
    3 4 1 4.4 1.7
    -4 -4 -1 129.09 16.8
    -4 -4 -1 143.39 15.5
    4 4 1 144.49 16.4
    4 4 1 127.69 16.1
    -5 -4 -1 13.1 4.8
    -5 -4 -1 15.3 4.1
    5 4 1 21.9 5.3
    -6 -4 -1 12.9 5.3
    -6 -4 -1 13.8 3.9
    6 4 1 11.7 4.4
    -7 -4 -1 152.88 15.8
    -7 -4 -1 109.69 17.4
    7 4 1 118.39 15.2
    -8 -4 -1 1.6 2.1
    -8 -4 -1 1.1 4
    8 4 1 -3.5 2.3
    -9 -4 -1 19.3 8.2
    -9 -4 -1 34.7 7.3
    9 4 1 34.9 7.7
    -10 -4 -1 5.7 5.2
    -10 -4 -1 9 3.8
    10 4 1 6.8 4.2
    -11 -4 -1 -1.7 5.6
    -11 -4 -1 4 4.3
    11 4 1 3.6 4.2
    -12 -4 -1 19.5 5.5
    -12 -4 -1 -3.2 4.9
    12 4 1 7.4 5.6
    -13 -4 -1 25.5 11.4
    -13 -4 -1 34.7 9.2
    13 4 1 11.7 7
    12 -5 -1 5.4 3.4
    -12 5 1 -1 4.6
    11 -5 -1 2.3 3.1
    -11 5 1 4 6
    10 -5 -1 0.9 2.4
    -10 5 1 -6.9 5
    9 -5 -1 30.2 6.8
    -9 5 1 21.2 9
    8 -5 -1 11.1 1.8
    8 -5 -1 19.6 5
    8 -5 -1 10.7 1.8
    -8 5 1 12.6 5.9
    7 -5 -1 55.29 7.3
    7 -5 -1 37.1 4.8
    7 -5 -1 37 4.8
    -7 5 1 49.2 11.7
    6 -5 -1 0.4 1.1
    6 -5 -1 1.2 1.3
    6 -5 -1 2.3 1.6
    -6 5 1 2.4 2.9
    -6 5 1 1.4 2.5
    -6 5 1 3.8 1.9
    5 -5 -1 0 1.1
    5 -5 -1 2.6 1.5
    -5 5 1 4 1.9
    -5 5 1 1.2 3.4
    4 -5 -1 3.9 1.9
    4 -5 -1 6.7 2.4
    -4 5 1 8.5 2.6
    -4 5 1 5.9 3.9
    -4 5 1 8.8 4.5
    3 -5 -1 -1.2 1.1
    3 -5 -1 4.6 1.7
    -3 5 1 1.7 2.1
    -3 5 1 5.6 1.9
    -3 5 1 1.4 2
    2 -5 -1 60.99 8
    -2 5 1 68.89 8.6
    -2 5 1 68.59 8.3
    -2 5 1 46 11
    1 -5 -1 590.84 49.4
    1 -5 -1 434.26 48.6
    1 -5 -1 513.45 49.2
    -1 5 1 484.35 52.39
    -1 5 1 550.94 48.5
    -1 5 1 528.05 49.4
    0 -5 -1 27.8 5.3
    0 -5 -1 15.7 3.8
    0 -5 -1 21 4.8
    0 5 1 14.4 4.1
    0 5 1 19.2 6.6
    -1 -5 -1 778.42 66.69
    -1 -5 -1 691.63 65.69
    -1 -5 -1 633.64 63.99
    1 5 1 695.53 65.79
    1 5 1 714.63 68.99
    -2 -5 -1 58.89 7
    -2 -5 -1 50.09 8.1
    -2 -5 -1 57.39 9
    2 5 1 60.09 8.5
    2 5 1 79.79 8.4
    2 5 1 60.89 10.3
    -3 -5 -1 0.7 1.8
    -3 -5 -1 3.8 2.3
    3 5 1 1.4 3.2
    3 5 1 2.2 1.9
    -4 -5 -1 9.3 3.8
    -4 -5 -1 2.3 2.3
    4 5 1 7 2.4
    4 5 1 5.8 3.7
    -5 -5 -1 1.1 3.3
    -5 -5 -1 3.9 2.5
    5 5 1 6.8 3.8
    -6 -5 -1 298.57 28.1
    -6 -5 -1 247.78 30.1
    6 5 1 230.78 27.8
    -7 -5 -1 -0.1 2.3
    -7 -5 -1 4.7 3.9
    7 5 1 -0.7 2.3
    -8 -5 -1 139.99 20.5
    -8 -5 -1 147.49 17.7
    -9 -5 -1 11.9 5.6
    -9 -5 -1 25.4 5.9
    9 5 1 12.9 5
    -10 -5 -1 -0.2 2.9
    -10 -5 -1 -7.1 3.9
    10 5 1 -0.1 3
    -11 -5 -1 -0.9 6.7
    -11 -5 -1 -3.3 3.4
    11 5 1 -0.4 4.4
    -12 -5 -1 8.1 5
    -12 -5 -1 -9.5 6.8
    12 5 1 -3.7 5.5
    12 -6 -1 -1.4 2.5
    -12 6 1 0.1 7.1
    11 -6 -1 7.6 3.6
    -11 6 1 12.7 8.3
    10 -6 -1 20.7 6.2
    -10 6 1 15.2 8
    9 -6 -1 8.9 4.1
    -9 6 1 6.9 5.4
    8 -6 -1 -0.8 1.7
    8 -6 -1 -1 1.3
    8 -6 -1 -1.1 0.9
    -8 6 1 0.6 4.4
    7 -6 -1 21.6 5.3
    7 -6 -1 26.7 4
    7 -6 -1 29.8 6.1
    -7 6 1 36 9.6
    6 -6 -1 32.5 5.3
    6 -6 -1 39.3 6.3
    -6 6 1 45.6 12.5
    -6 6 1 48.6 10.3
    5 -6 -1 70.59 9.4
    5 -6 -1 61.99 8.7
    -5 6 1 75.99 9.3
    -5 6 1 79.99 16.5
    -5 6 1 107.89 13.5
    4 -6 -1 40 5.9
    4 -6 -1 30.7 5.4
    -4 6 1 40.2 6.3
    -4 6 1 44 10.9
    -4 6 1 45.7 9.4
    3 -6 -1 -1 0.9
    3 -6 -1 -0.4 0.9
    -3 6 1 0.6 2.4
    -3 6 1 -0.7 1.6
    -3 6 1 1.4 1.3
    2 -6 -1 -0.3 1.3
    2 -6 -1 -0.1 0.9
    -2 6 1 0.2 1.4
    -2 6 1 2.7 1.7
    -2 6 1 3.6 3.2
    1 -6 -1 2.4 2
    1 -6 -1 4.1 2.1
    -1 6 1 8.2 4.3
    -1 6 1 5.9 2.1
    -1 6 1 6.4 2.6
    0 -6 -1 87.89 10.4
    0 -6 -1 65.49 8.8
    0 -6 -1 69.49 9.7
    0 6 1 71.09 12.2
    0 6 1 77.39 10.2
    -1 -6 -1 9.7 2.5
    -1 -6 -1 6.7 3.2
    -1 -6 -1 10.5 3.3
    1 6 1 8.6 4.8
    1 6 1 7.7 3.3
    -2 -6 -1 57.39 7.1
    -2 -6 -1 49.2 8.9
    -2 -6 -1 58.49 8.6
    2 6 1 62.09 8
    2 6 1 57.59 12.7
    -3 -6 -1 6.8 3.7
    -3 -6 -1 10.1 2.5
    -3 -6 -1 16.9 4.6
    3 6 1 5.3 4.6
    3 6 1 6.6 3.2
    -4 -6 -1 12.8 4.5
    -4 -6 -1 17.9 5.7
    4 6 1 16 5.5
    -5 -6 -1 15.6 4.6
    -5 -6 -1 7.1 4
    5 6 1 9.7 4.8
    -6 -6 -1 93.59 15
    -6 -6 -1 115.69 13.5
    6 6 1 79.19 13.4
    -7 -6 -1 16.1 4.9
    -7 -6 -1 10 4.7
    7 6 1 12.4 5.3
    -8 -6 -1 2.3 4.7
    -8 -6 -1 -1.9 2.6
    8 6 1 -4.8 2.6
    -9 -6 -1 -0.9 2.4
    -9 -6 -1 1.3 4.2
    9 6 1 -0.6 2.6
    -10 -6 -1 -3.2 2.6
    -10 -6 -1 -7.8 5.1
    10 6 1 -6.5 3.8
    -11 -6 -1 -4 4.1
    -11 -6 -1 2.3 8.5
    11 6 1 -6.9 4.6
    -12 -6 -1 -1.1 5
    -12 -6 -1 -8.8 6.9
    12 6 1 -3.1 4.6
    11 -7 -1 7.5 3.5
    -11 7 1 8.8 8.3
    10 -7 -1 -3 2.4
    -10 7 1 -2.2 4.2
    9 -7 -1 1.2 2.6
    -9 7 1 -1.6 4.3
    8 -7 -1 0 2.6
    8 -7 -1 0.4 1.3
    -8 7 1 8 6
    7 -7 -1 7.4 3.3
    7 -7 -1 2.5 1.8
    -7 7 1 11.9 6.5
    6 -7 -1 1.1 1.5
    6 -7 -1 -0.4 1.6
    -6 7 1 7.8 5.5
    -6 7 1 1.3 3.1
    5 -7 -1 57.59 8.6
    5 -7 -1 67.39 9.2
    -5 7 1 87.59 12.2
    -5 7 1 72.29 9.3
    -5 7 1 76.79 16.5
    4 -7 -1 21.9 5.1
    4 -7 -1 23.2 5.1
    -4 7 1 40.4 10.7
    -4 7 1 27.5 6
    -4 7 1 30.2 7.5
    3 -7 -1 2.6 1.8
    3 -7 -1 1 1.3
    3 -7 -1 2.5 1.5
    -3 7 1 0.4 1.5
    -3 7 1 5.1 4
    -3 7 1 -1 1.4
    2 -7 -1 11.9 3.7
    2 -7 -1 11.6 4
    -2 7 1 10.6 3.2
    -2 7 1 8.6 3.3
    -2 7 1 12.1 5.2
    1 -7 -1 23.7 5.6
    1 -7 -1 24.8 6.1
    -1 7 1 25.9 7.8
    -1 7 1 23.8 5.9
    0 -7 -1 1.4 1.4
    0 -7 -1 1 1.5
    0 7 1 -0.9 3
    0 7 1 1.4 2.1
    -1 -7 -1 33.5 7
    -1 -7 -1 22.7 6.9
    1 7 1 35.1 10.8
    -2 -7 -1 30.9 7.6
    -2 -7 -1 21.5 5.9
    2 7 1 26.7 8.1
    -3 -7 -1 0.4 3.3
    -3 -7 -1 3.1 2.7
    3 7 1 7.1 5.2
    -4 -7 -1 122.69 15.2
    -4 -7 -1 114.69 16.4
    4 7 1 119.39 18.7
    -5 -7 -1 11.1 3.9
    5 7 1 22.3 7.3
    -6 -7 -1 1.9 3.2
    -6 -7 -1 -4.4 2.7
    6 7 1 4.7 3.8
    -7 -7 -1 5.9 3.2
    -7 -7 -1 1 3.2
    7 7 1 5.6 3.2
    -8 -7 -1 2.9 3.2
    8 7 1 -3.2 3.4
    -9 -7 -1 3.5 4.1
    9 7 1 -3.1 3.5
    -10 -7 -1 10 6.2
    -10 -7 -1 -5.9 4.8
    10 7 1 18.4 7.4
    -11 -7 -1 13.5 6.1
    -11 -7 -1 -4.1 6.5
    11 7 1 -3 6
    10 -8 -1 -2.1 2.5
    -10 8 1 -1.1 5.2
    9 -8 -1 3 3.5
    -9 8 1 3.8 4
    8 -8 -1 8.7 2.1
    8 -8 -1 -0.1 2.5
    -8 8 1 5 5.1
    7 -8 -1 53.49 7.5
    7 -8 -1 65.79 9.5
    -7 8 1 62.09 14.1
    6 -8 -1 -1.9 1.5
    6 -8 -1 1.5 2.3
    -6 8 1 -1.5 2.9
    -6 8 1 6.5 7.2
    5 -8 -1 48.7 7.4
    5 -8 -1 39.7 6.9
    -5 8 1 50.99 13.4
    -5 8 1 54.59 11.2
    4 -8 -1 14.5 4.2
    4 -8 -1 15.5 4.3
    4 -8 -1 18.9 5.5
    -4 8 1 14 7.2
    -4 8 1 19.2 6.1
    3 -8 -1 4.4 2.6
    3 -8 -1 2.3 2.3
    3 -8 -1 10.6 3.1
    -3 8 1 -2.1 2.9
    -3 8 1 7.5 3.7
    2 -8 -1 89.49 12.8
    2 -8 -1 97.19 13.4
    -2 8 1 116.89 13
    -2 8 1 110.19 13.7
    -2 8 1 111.99 17.9
    1 -8 -1 3.3 2.2
    1 -8 -1 -0.7 1.3
    -1 8 1 -2 3.7
    0 -8 -1 12.2 4.8
    0 -8 -1 9.9 4
    0 8 1 19 7
    -1 -8 -1 4.6 2.7
    -1 -8 -1 7.7 3.4
    1 8 1 8.6 5.2
    -2 -8 -1 3.6 2.8
    -2 -8 -1 5.4 3
    2 8 1 -5.8 4.2
    -3 -8 -1 3.6 2.3
    -3 -8 -1 -0.1 2.4
    -4 -8 -1 13.5 5.4
    -4 -8 -1 12.3 4.4
    4 8 1 23.1 9
    -5 -8 -1 22.6 6.3
    -5 -8 -1 21.8 6.6
    5 8 1 26.5 10.7
    -6 -8 -1 1.2 4.6
    -6 -8 -1 5.3 3.4
    6 8 1 0.7 5.4
    -7 -8 -1 52.89 10.4
    -7 -8 -1 23.5 7.9
    7 8 1 39.9 10.7
    -8 -8 -1 0.6 4.5
    -8 -8 -1 1.5 3.1
    8 8 1 3.1 6.1
    -9 -8 -1 -2.6 2.7
    -9 -8 -1 1.5 6.4
    9 8 1 -6.8 5.2
    -10 -8 -1 12.4 7.4
    -10 -8 -1 10.1 5.7
    10 8 1 20.1 9.3
    9 -9 -1 29.9 7.1
    -9 9 1 20.4 8.2
    8 -9 -1 9.6 4.6
    8 -9 -1 11.2 2.9
    -8 9 1 21.9 8.5
    7 -9 -1 -0.2 2
    7 -9 -1 -1.5 1.5
    -7 9 1 -3.8 3.3
    6 -9 -1 7.4 3.3
    6 -9 -1 6.5 3.2
    6 -9 -1 3.7 4.6
    -6 9 1 19.4 6.2
    -6 9 1 8.2 6.2
    5 -9 -1 0.4 1.5
    5 -9 -1 -3.7 1.9
    5 -9 -1 -4.1 1.7
    -5 9 1 -0.6 3
    -5 9 1 -2.9 4.5
    4 -9 -1 3 2.5
    4 -9 -1 2.1 2
    4 -9 -1 -0.7 1.9
    -4 9 1 3.3 5.4
    -4 9 1 0.3 2.1
    3 -9 -1 5.3 2.6
    3 -9 -1 -0.6 1.6
    3 -9 -1 4.4 3.2
    -3 9 1 -1.9 5.9
    -3 9 1 9.6 3.1
    2 -9 -1 39.8 8.8
    2 -9 -1 36.9 7.9
    -2 9 1 20 9.8
    1 -9 -1 27.8 6.5
    1 -9 -1 18.5 5.6
    -1 9 1 22.5 9.4
    0 -9 -1 -3.6 2.2
    0 -9 -1 -3.9 2
    0 9 1 4.5 5.1
    -1 -9 -1 31.9 7.9
    -1 -9 -1 30.5 8.2
    1 9 1 34.4 10
    -2 -9 -1 -5 2.5
    -2 -9 -1 4.5 2.7
    2 9 1 5.4 4.1
    -3 -9 -1 13.1 5.8
    -3 -9 -1 5.2 4.1
    3 9 1 3.9 6.5
    -4 -9 -1 -3.2 3.5
    -4 -9 -1 4.8 4.4
    4 9 1 1.8 6.1
    -5 -9 -1 14.5 7.1
    -5 -9 -1 15.7 5.7
    5 9 1 21 9.6
    -6 -9 -1 -5.4 4.2
    -6 -9 -1 6.8 3.9
    6 9 1 5.9 7.1
    -7 -9 -1 27.2 7.7
    7 9 1 29.6 10.7
    -8 -9 -1 10.3 4.6
    -8 -9 -1 2 5.5
    8 9 1 34.9 11.9
    -9 -9 -1 0.1 6.2
    -9 -9 -1 6.1 5
    9 9 1 4.3 7.6
    7 -10 -1 0 2.7
    7 -10 -1 3.6 4.5
    7 -10 -1 -2.4 2.2
    -7 10 1 5.2 5
    6 -10 -1 0.6 2.6
    6 -10 -1 2.6 2.5
    6 -10 -1 4.2 4.4
    -6 10 1 18.6 11.6
    -6 10 1 -4.6 3.5
    5 -10 -1 1 3.8
    5 -10 -1 -2.3 1.5
    -5 10 1 -11 4.6
    -5 10 1 -2.6 2.8
    4 -10 -1 6.3 3.7
    4 -10 -1 6.3 4.4
    4 -10 -1 9 3.5
    -4 10 1 20.8 10.6
    -4 10 1 11.8 4.9
    3 -10 -1 5.3 3.4
    3 -10 -1 10.4 4.5
    3 -10 -1 3.3 3.7
    -3 10 1 15.6 7.4
    2 -10 -1 1.2 2.9
    2 -10 -1 -1.2 3.3
    2 -10 -1 0.5 1.6
    -2 10 1 -1.8 6.1
    1 -10 -1 -1.3 2.1
    1 -10 -1 -0.2 3.6
    -1 10 1 -1.3 5.7
    0 -10 -1 -4.4 2.6
    0 -10 -1 -6.3 2.7
    0 10 1 -0.7 5.5
    -1 -10 -1 1.2 4
    -1 -10 -1 -3.8 1.5
    1 10 1 9 5.9
    -2 -10 -1 13.2 5.2
    -2 -10 -1 17.6 5.8
    2 10 1 10.1 8.9
    -3 -10 -1 -2.8 2.2
    -3 -10 -1 1.4 4.2
    3 10 1 -5.5 6.8
    -4 -10 -1 6 4
    4 10 1 1.4 5.9
    -5 -10 -1 6.6 5
    -5 -10 -1 2.2 3.2
    5 10 1 3.6 8.8
    -6 -10 -1 7 4.1
    -6 -10 -1 -5.9 4.3
    6 10 1 15 8.7
    -7 -10 -1 -3.8 3.1
    7 10 1 -2.9 10.4
    5 -11 -1 1.5 2.3
    -5 11 1 -1.5 4.7
    -5 11 1 12.6 9.7
    4 -11 -1 2.2 3.2
    4 -11 -1 3 5.6
    4 -11 -1 0.8 3.2
    -4 11 1 0.1 9.7
    3 -11 -1 -3.6 3.4
    3 -11 -1 -1.9 2
    -3 11 1 -4.7 8.4
    2 -11 -1 0.8 2.7
    2 -11 -1 7.2 3.1
    -2 11 1 9.7 8.3
    1 -11 -1 -4.8 2.2
    1 -11 -1 -4.6 3.1
    -1 11 1 2.5 7.4
    0 -11 -1 -8 3.4
    0 11 1 0.8 7.5
    -1 -11 -1 -0.3 3.5
    1 11 1 3.1 8.1
    -2 -11 -1 2.8 4.9
    -2 -11 -1 4.5 3.5
    2 11 1 -13.5 8.5
    -3 -11 -1 -0.1 3
    -3 -11 -1 0.8 4.8
    3 11 1 6.7 8.7
    -4 -11 -1 7.9 5.2
    4 11 1 -6.6 8.1
    5 11 1 10.7 12.1
    -5 -11 2 -1 6.2
    -5 -11 2 -0.7 3.8
    4 11 -2 -2.2 7.5
    -4 -11 2 -6.2 5.4
    -4 -11 2 -4.7 3.5
    3 11 -2 5.5 8.8
    -3 -11 2 21.4 7.2
    -3 -11 2 21.5 6.8
    2 11 -2 10.7 7.2
    -2 -11 2 4.4 5.3
    1 11 -2 -13.3 6.2
    -1 -11 2 -6.7 3.6
    -1 -11 2 8.7 3.8
    -1 -11 2 -3.2 1.8
    0 11 -2 4.3 6.4
    0 -11 2 -3 2.9
    0 -11 2 1.3 1.9
    -1 11 -2 1.4 6.9
    1 -11 2 -0.5 3.5
    1 -11 2 3.1 2.3
    2 -11 2 2.9 4.1
    2 -11 2 2.9 3.2
    2 -11 2 0.2 3.2
    -3 11 -2 -7.4 9.3
    3 -11 2 -0.2 2.9
    4 -11 2 3.4 4
    4 -11 2 6.7 4.3
    4 -11 2 9.2 3.6
    -5 11 -2 -3.7 4
    5 -11 2 -8.1 4.1
    5 -11 2 -3.4 2.7
    7 10 -2 -5.5 7.7
    -7 -10 2 -8.9 5.2
    -7 -10 2 2.1 4.6
    6 10 -2 -0.7 6.5
    -6 -10 2 -1.9 4
    -6 -10 2 7.1 7.2
    5 10 -2 14 6.6
    -5 -10 2 2.2 3.3
    -5 -10 2 -8.4 3.9
    4 10 -2 6.1 7.6
    -4 -10 2 2.1 5
    -4 -10 2 -0.5 3.4
    3 10 -2 5.5 5.1
    -3 -10 2 10.7 5.8
    -3 -10 2 5.4 3.8
    2 10 -2 12.8 7.1
    -2 -10 2 6.5 3.4
    -2 -10 2 7 4.9
    1 10 -2 -5.5 2.8
    1 10 -2 -6.2 4.8
    -1 -10 2 -5 3
    0 10 -2 -5 4.4
    0 10 -2 2.6 4.1
    0 -10 2 -0.8 1.6
    0 -10 2 -2.1 2.8
    0 -10 2 -2.8 2.5
    -1 10 -2 5.7 3.5
    -1 10 -2 7.5 6.8
    1 -10 2 3.5 3.7
    1 -10 2 6.9 4.1
    1 -10 2 8.9 3.2
    -2 10 -2 -4.6 4.4
    -2 10 -2 6.2 4
    2 -10 2 1.5 3.1
    2 -10 2 5 3.7
    2 -10 2 4.5 2.6
    -3 10 -2 -0.7 3.8
    -3 10 -2 -5.3 5.2
    3 -10 2 2.6 2.4
    3 -10 2 -4.1 3.4
    3 -10 2 -4.4 3
    -4 10 -2 6.5 3.8
    -4 10 -2 3.4 4.1
    -4 10 -2 14.2 6.7
    4 -10 2 -1.9 3.9
    4 -10 2 2.9 2.3
    4 -10 2 5.4 3.2
    -5 10 -2 5.4 4.9
    -5 10 -2 -1.3 3.1
    5 -10 2 -2.1 1.4
    5 -10 2 -2.6 2.3
    -6 10 -2 2.9 4.7
    6 -10 2 -2.4 1.9
    6 -10 2 1.2 3.4
    -7 10 -2 0.7 6
    7 -10 2 -0.1 2.7
    7 -10 2 9.2 5.1
    7 -10 2 0.8 2.4
    9 9 -2 24.1 10.7
    -9 -9 2 27 7.7
    -9 -9 2 10.6 9.3
    8 9 -2 -1 8
    -8 -9 2 -8.4 3.8
    -8 -9 2 3.9 4.8
    7 9 -2 27.9 9.2
    -7 -9 2 7.3 4.5
    -7 -9 2 11.6 6.1
    6 9 -2 7.8 6
    -6 -9 2 4.3 3
    -6 -9 2 -4.6 4.7
    5 9 -2 -1.3 5.6
    -5 -9 2 8.4 4.1
    -5 -9 2 -1.1 5.2
    4 9 -2 -6.9 4.2
    -4 -9 2 -1.8 2.8
    -4 -9 2 0.9 4.2
    3 9 -2 4.4 5
    3 9 -2 -1.2 2.3
    -3 -9 2 -1.4 2.6
    -3 -9 2 -2.4 4.1
    2 9 -2 0.8 4.3
    2 9 -2 -3.2 3.4
    -2 -9 2 0.8 2.3
    -2 -9 2 -1.4 3
    1 9 -2 10.9 5
    1 9 -2 -4 4.7
    -1 -9 2 0.4 2.1
    -1 -9 2 3.4 3.3
    0 9 -2 3.2 3.4
    0 -9 2 0.4 2.5
    0 -9 2 -2.8 1.7
    -1 9 -2 -1.9 2.8
    -1 9 -2 0.1 4.6
    1 -9 2 3.4 2.5
    1 -9 2 0.3 1.4
    1 -9 2 -3.6 2
    -2 9 -2 32.5 7.4
    -2 9 -2 28.2 10.1
    2 -9 2 34.2 8.4
    2 -9 2 42.9 6.2
    2 -9 2 33.7 7
    -3 9 -2 1.2 1.9
    -3 9 -2 1.6 3.6
    -3 9 -2 -2.6 2.2
    3 -9 2 1.4 1.8
    3 -9 2 2 1.6
    3 -9 2 4.6 3.8
    -4 9 -2 27 6.8
    -4 9 -2 17.4 8.1
    -4 9 -2 11.3 5.1
    4 -9 2 16.2 4.2
    4 -9 2 13.8 5.9
    4 -9 2 10.4 3.6
    -5 9 -2 0.4 2.9
    -5 9 -2 -3.7 3
    5 -9 2 2.8 2.6
    5 -9 2 -0.6 2.5
    -6 9 -2 10.4 5
    -6 9 -2 7.2 4.4
    6 -9 2 5.2 2.9
    6 -9 2 3.9 2.4
    6 -9 2 8.7 4.8
    -7 9 -2 36.6 7.6
    -7 9 -2 40.7 10.3
    7 -9 2 41.8 8.5
    7 -9 2 34.4 5.9
    7 -9 2 54.59 12.4
    -8 9 -2 12.8 7
    8 -9 2 4 3.6
    8 -9 2 3.9 4.9
    8 -9 2 4.6 2.6
    10 8 -2 1.2 7.4
    -10 -8 2 -7.8 7.7
    -10 -8 2 10.6 5.5
    9 8 -2 27.9 9
    -9 -8 2 18.6 6.1
    8 8 -2 7.3 5.9
    -8 -8 2 1.3 6.6
    7 8 -2 99.79 17.3
    -7 -8 2 78.09 12.7
    -7 -8 2 64.69 15.3
    6 8 -2 -0.2 4.2
    -6 -8 2 14.7 5.7
    -6 -8 2 3.8 5.5
    5 8 -2 11.9 6.6
    -5 -8 2 4.4 5.5
    -5 -8 2 7.5 3.5
    4 8 -2 45.5 9.8
    4 8 -2 71.49 13.9
    -4 -8 2 28.8 8.2
    -4 -8 2 57.69 11
    3 8 -2 7.9 5.4
    3 8 -2 2.9 2.8
    -3 -8 2 1.1 2.6
    -3 -8 2 3 2.8
    2 8 -2 10.3 5.8
    2 8 -2 10.5 4.1
    -2 -8 2 10 4.5
    1 8 -2 16.4 5.6
    1 8 -2 9.5 5.8
    -1 -8 2 12.2 4.7
    -1 -8 2 17.4 6.6
    0 8 -2 44.7 10.4
    0 8 -2 35.2 8
    0 -8 2 37.4 9
    0 -8 2 44.6 8.7
    -1 8 -2 74.59 12.9
    -1 8 -2 90.29 11.9
    1 -8 2 81.49 12
    1 -8 2 81.79 9.6
    1 -8 2 72.59 11
    -2 8 -2 -0.3 3.6
    -2 8 -2 0.2 1.7
    -2 8 -2 -0.3 1.4
    2 -8 2 3.5 3
    2 -8 2 -0.5 2
    2 -8 2 0.4 1.5
    -3 8 -2 14 6.9
    -3 8 -2 12.1 4.2
    -3 8 -2 17.5 5.1
    3 -8 2 13.2 3.6
    3 -8 2 13.1 5.3
    3 -8 2 7.1 3.4
    -4 8 -2 16.4 5.5
    -4 8 -2 22 7
    -4 8 -2 4.7 2.8
    4 -8 2 9.7 3.4
    4 -8 2 8.7 3.2
    4 -8 2 2.9 3.7
    -5 8 -2 222.98 25.7
    -5 8 -2 299.47 29.7
    5 -8 2 208.98 24.9
    5 -8 2 223.58 24.9
    5 -8 2 290.37 29.1
    -6 8 -2 3 2.9
    -6 8 -2 1.4 3.6
    6 -8 2 -2.4 1.9
    6 -8 2 0.6 2.8
    6 -8 2 -2.2 1.7
    -7 8 -2 4.1 4.7
    -7 8 -2 -0.9 3
    7 -8 2 1.6 1.7
    7 -8 2 0.6 3
    -8 8 -2 7 4.7
    -8 8 -2 1.2 2.8
    8 -8 2 1 1.7
    -9 8 -2 2.7 5.1
    9 -8 2 7.8 4.5
    10 -8 2 -1.5 3.1
    11 7 -2 25.5 9.8
    -11 -7 2 35.4 14.4
    -11 -7 2 36.8 8.9
    10 7 -2 1.2 4.4
    -10 -7 2 -6 4.7
    -10 -7 2 1.7 4.6
    -9 -7 2 4.6 3.9
    -9 -7 2 8.7 7.7
    8 7 -2 9.4 5.5
    -8 -7 2 3.9 4.6
    -8 -7 2 15.5 5.6
    7 7 -2 14.6 7.3
    -7 -7 2 14.6 5.9
    -7 -7 2 17.4 6.6
    6 7 -2 10.6 5.7
    -6 -7 2 14.8 4.7
    -6 -7 2 3.7 4.4
    5 7 -2 16.6 6
    -5 -7 2 11.3 4.6
    -5 -7 2 15.2 5
    4 7 -2 3.4 4
    4 7 -2 1.1 2.7
    -4 -7 2 2.5 3
    -4 -7 2 2.1 2.8
    3 7 -2 1.8 3.2
    3 7 -2 -0.1 1.7
    -3 -7 2 -3.9 2.4
    -3 -7 2 -1.1 1.8
    2 7 -2 6.8 3.5
    -2 -7 2 6 3.4
    -2 -7 2 8.7 4.6
    1 7 -2 8.7 3.8
    1 7 -2 8.3 4.2
    -1 -7 2 8.9 3.4
    -1 -7 2 8.9 4
    0 7 -2 7.5 3.8
    0 7 -2 5.1 3
    0 -7 2 3.4 2.6
    0 -7 2 9.9 3.6
    -1 7 -2 21.9 6.1
    -1 7 -2 27.3 7.9
    1 -7 2 26.8 6.3
    1 -7 2 29.1 4.4
    1 -7 2 21.9 6.3
    -2 7 -2 1.2 1.3
    -2 7 -2 4 3.4
    -2 7 -2 6 2.5
    2 -7 2 0.5 2.1
    2 -7 2 -0.8 1.7
    2 -7 2 1.5 1.5
    -3 7 -2 0.5 1.7
    -3 7 -2 1 1.5
    -3 7 -2 3.4 3.9
    3 -7 2 1.7 1.3
    3 -7 2 -3.4 1.6
    3 -7 2 2.5 1.7
    -4 7 -2 25.2 5.8
    -4 7 -2 31.5 8.1
    -4 7 -2 33.3 7.6
    4 -7 2 27.3 4.7
    4 -7 2 22.2 6.5
    -5 7 -2 159.48 18.3
    -5 7 -2 122.79 14.3
    5 -7 2 129.19 14.1
    5 -7 2 91.49 13.3
    -6 7 -2 8.1 3.2
    -6 7 -2 6.8 5.3
    6 -7 2 7.5 3.4
    6 -7 2 10.1 3.2
    -7 7 -2 1.7 2.1
    -7 7 -2 2.2 4.6
    7 -7 2 1.6 1.5
    7 -7 2 1.8 2.1
    -8 7 -2 4.1 2.8
    -8 7 -2 7.3 6.2
    8 -7 2 -1.3 2.4
    8 -7 2 5.6 1.8
    -9 7 -2 2.6 4.7
    9 -7 2 1.7 2.9
    9 -7 2 5.1 2.3
    -10 7 -2 -1.3 6
    10 -7 2 1.1 3
    -11 7 -2 -10.1 5.6
    11 -7 2 4.7 3.1
    12 6 -2 -3.2 5.2
    -12 -6 2 9 5.7
    -12 -6 2 9.8 9.4
    11 6 -2 3 5.5
    -11 -6 2 -7 4.4
    -11 -6 2 15.3 8.1
    10 6 -2 19.6 6.7
    -10 -6 2 12.9 9.2
    -10 -6 2 19.6 6
    9 6 -2 -4.8 3.1
    -9 -6 2 -2.9 4.4
    -9 -6 2 0.5 2.6
    8 6 -2 9.4 5.1
    -8 -6 2 7.7 3.7
    -8 -6 2 11.9 5.2
    7 6 -2 5 4.5
    -7 -6 2 12.7 7.4
    -7 -6 2 15 4.4
    6 6 -2 182.08 22.4
    -6 -6 2 180.28 21
    -6 -6 2 187.48 25.2
    5 6 -2 1.6 1.5
    5 6 -2 -5.3 3.3
    -5 -6 2 2.2 2.5
    -5 -6 2 0 3.4
    4 6 -2 51.69 8
    4 6 -2 59.69 9.6
    -4 -6 2 34.9 7.6
    -4 -6 2 47.9 11.4
    3 6 -2 0.7 2.8
    3 6 -2 0.6 1.6
    -3 -6 2 6.5 3.3
    -3 -6 2 0 1.6
    -3 -6 2 0.2 1.8
    2 6 -2 133.39 15.9
    2 6 -2 144.09 17.3
    -2 -6 2 132.09 15.4
    -2 -6 2 130.49 17.7
    -2 -6 2 131.79 15.9
    1 6 -2 11.8 4.5
    1 6 -2 11 4
    -1 -6 2 9.3 3.6
    -1 -6 2 8.4 3.9
    -1 -6 2 7 4.3
    0 6 -2 72.69 10.8
    0 6 -2 59.59 8.6
    0 -6 2 52.09 8.3
    0 -6 2 67.99 9.6
    -1 6 -2 3.1 2.3
    -1 6 -2 0.6 3
    -1 6 -2 3.8 1.8
    1 -6 2 2.5 1.9
    1 -6 2 5.8 2.9
    -2 6 -2 57.89 7.7
    -2 6 -2 50.99 7.4
    -2 6 -2 47.9 10
    2 -6 2 46.9 7.4
    2 -6 2 40.5 6.7
    2 -6 2 45.4 6.1
    -3 6 -2 4.7 2.2
    -3 6 -2 9.7 2.9
    -3 6 -2 4.9 2.9
    3 -6 2 4.6 1.9
    3 -6 2 3.5 2.6
    3 -6 2 4.6 2.1
    -4 6 -2 59.89 12.7
    -4 6 -2 47.2 7.1
    -4 6 -2 50.29 10.3
    4 -6 2 48 6.8
    -5 6 -2 9.3 4.6
    -5 6 -2 10.8 3.4
    5 -6 2 5.7 2.6
    5 -6 2 8.3 2.6
    -6 6 -2 24.3 5.3
    -6 6 -2 31.3 8.9
    6 -6 2 33.3 5.4
    6 -6 2 20.1 4.6
    -7 6 -2 9.6 3.1
    -7 6 -2 16.3 5.4
    7 -6 2 10.3 3.6
    7 -6 2 5.4 2.1
    -8 6 -2 0.2 3.8
    -8 6 -2 1.8 2.2
    8 -6 2 1.1 1.6
    8 -6 2 -4.1 1.9
    -9 6 -2 0.6 2
    -9 6 -2 -5.8 4.5
    9 -6 2 -0.8 1.6
    9 -6 2 -0.5 1.1
    -10 6 -2 -2.8 5.2
    10 -6 2 5.2 2.9
    -11 6 -2 -9.3 4.4
    11 -6 2 -1.8 2.3
    12 5 -2 5.8 4.9
    -12 -5 2 6.9 5.1
    -12 -5 2 -4.2 5.5
    11 5 -2 -2.6 4
    -11 -5 2 10 4.7
    -11 -5 2 5 6.7
    10 5 -2 41.7 9.3
    -10 -5 2 41.4 12.8
    -10 -5 2 62.89 9.4
    9 5 -2 45.9 9.6
    -9 -5 2 50.09 13.3
    -9 -5 2 56.39 8.8
    8 5 -2 -0.8 2.3
    -8 -5 2 2.1 4.2
    -8 -5 2 0.2 2.3
    7 5 -2 8.2 3.9
    -7 -5 2 9.5 4.3
    -7 -5 2 7.2 2.9
    6 5 -2 22.8 6
    -6 -5 2 24.4 8.2
    -6 -5 2 24.4 5.9
    5 5 -2 1.2 1.3
    5 5 -2 1.9 2.4
    -5 -5 2 -0.7 1.4
    -5 -5 2 1.3 3.2
    4 5 -2 22.1 6.4
    4 5 -2 27.8 6.2
    -4 -5 2 28.3 4.2
    -4 -5 2 23.8 5.7
    -4 -5 2 25 8.7
    3 5 -2 56.69 8.2
    3 5 -2 59.09 9.1
    -3 -5 2 50.79 8.1
    -3 -5 2 44.7 11.1
    -3 -5 2 63.09 7.5
    2 5 -2 2.9 1.8
    2 5 -2 -0.9 0.9
    -2 -5 2 0 1.8
    -2 -5 2 -0.7 1.5
    -2 -5 2 3 2.1
    1 5 -2 32.3 6.4
    1 5 -2 30.4 7
    -1 -5 2 32.2 6.4
    -1 -5 2 30 6.5
    -1 -5 2 28.8 6.6
    0 5 -2 21.1 5.6
    0 5 -2 24.5 5.4
    0 -5 2 23.5 5.7
    0 -5 2 23.2 5.1
    0 -5 2 20.7 5.2
    -1 5 -2 17.5 4.4
    -1 5 -2 21.8 4.5
    -1 5 -2 20 5.6
    1 -5 2 16.7 5.1
    1 -5 2 21 4.9
    -2 5 -2 20.7 4.5
    -2 5 -2 15.5 5.3
    -2 5 -2 18.8 4.5
    2 -5 2 12.2 4.1
    2 -5 2 17.3 2.9
    -3 5 -2 78.39 10.6
    -3 5 -2 66.29 9.1
    -3 5 -2 88.69 12.6
    3 -5 2 75.89 8.8
    -4 5 -2 0.5 1.3
    -4 5 -2 -1.7 2
    -4 5 -2 -0.2 2.1
    4 -5 2 1.7 1.2
    -5 5 -2 6 2.4
    -5 5 -2 5.8 3.3
    5 -5 2 4.7 2.2
    -6 5 -2 143.09 15.5
    -6 5 -2 172.98 21.1
    6 -5 2 137.99 16.1
    -7 5 -2 74.29 7.9
    -7 5 -2 82.69 13.1
    7 -5 2 67.19 9.1
    7 -5 2 51.19 7.2
    -8 5 -2 2.7 4.8
    -8 5 -2 -0.1 1.4
    8 -5 2 0.8 1
    8 -5 2 -0.5 1.3
    -9 5 -2 38.2 4.7
    -9 5 -2 48.6 13.8
    9 -5 2 31.5 4.1
    9 -5 2 49.99 7.7
    9 -5 2 35.1 4.3
    -10 5 -2 3.2 6.6
    10 -5 2 1.6 3.4
    -11 5 -2 4.5 6.3
    11 -5 2 20.3 5.3
    -12 5 -2 10.7 7.7
    12 -5 2 7.6 3.9
    13 4 -2 14.6 6.6
    -13 -4 2 2.2 8.4
    -13 -4 2 19.6 5.7
    12 4 -2 5.6 5.4
    -12 -4 2 3.4 9.6
    -12 -4 2 9.9 4.7
    11 4 -2 34.2 8.8
    -11 -4 2 49.7 15.2
    10 4 -2 8 4.4
    -10 -4 2 18.1 3.5
    -10 -4 2 19 7.5
    9 4 -2 1.8 2.4
    -9 -4 2 -4 3
    -9 -4 2 1.3 1.8
    8 4 -2 132.29 15.8
    -8 -4 2 144.59 16
    -8 -4 2 111.89 19.9
    7 4 -2 46.4 7.8
    -7 -4 2 67.39 8.5
    -7 -4 2 43.9 11.8
    6 4 -2 2.3 2.1
    -6 -4 2 3.6 2.2
    5 4 -2 15.7 4.1
    5 4 -2 12.3 3.7
    -5 -4 2 15.5 6
    -5 -4 2 15.6 4.5
    -5 -4 2 13.9 3
    4 4 -2 38.6 6
    4 4 -2 35.1 5.6
    -4 -4 2 34.4 4.7
    -4 -4 2 33.5 6.5
    -4 -4 2 23.7 7.6
    3 4 -2 305.97 31.7
    3 4 -2 341.97 31.6
    3 4 -2 339.27 32.9
    -3 -4 2 306.07 31.4
    -3 -4 2 267.97 33.3
    -3 -4 2 324.37 30.1
    2 4 -2 210.98 20
    2 4 -2 165.48 19.1
    2 4 -2 169.28 18.5
    -2 -4 2 169.28 18.6
    -2 -4 2 171.78 18
    -2 -4 2 181.08 20.7
    1 4 -2 3 2.1
    1 4 -2 3.8 2.2
    1 4 -2 6.2 2.6
    -1 -4 2 3 1.4
    -1 -4 2 3.7 2.5
    -1 -4 2 2.4 1.9
    0 4 -2 66.89 8.1
    0 4 -2 65.09 8.7
    0 -4 2 48.4 7.9
    0 -4 2 61.59 7.5
    0 -4 2 69.09 8.5
    -1 4 -2 332.27 30.5
    -1 4 -2 282.57 28.4
    -1 4 -2 311.77 28.4
    1 -4 2 302.77 29.2
    1 -4 2 247.38 28.2
    1 -4 2 231.78 29
    1 -4 2 335.37 29.1
    1 -4 2 294.27 27.2
    -2 4 -2 33.9 5.7
    -2 4 -2 39.5 5.4
    -2 4 -2 27.4 6.7
    2 -4 2 32.4 4.4
    2 -4 2 26.5 6.1
    2 -4 2 35.3 5
    -3 4 -2 163.48 17.4
    -3 4 -2 144.09 15.3
    -3 4 -2 178.68 19
    3 -4 2 144.99 14.9
    3 -4 2 125.29 14.8
    -4 4 -2 2.1 1.9
    -4 4 -2 2.8 1.4
    4 -4 2 0.9 1
    4 -4 2 2.4 1.4
    -5 4 -2 2.6 1.4
    -5 4 -2 3.2 2.6
    5 -4 2 0.5 1.1
    5 -4 2 2 1.4
    -6 4 -2 20 3.9
    -6 4 -2 18.3 6.5
    6 -4 2 15.1 3.7
    6 -4 2 16.1 3.2
    -7 4 -2 26.7 8.9
    -7 4 -2 30.6 4.2
    7 -4 2 19.5 3.1
    7 -4 2 29.6 6
    -8 4 -2 120.19 18
    -8 4 -2 100.49 9.8
    8 -4 2 74.89 9.1
    8 -4 2 107.89 12.3
    -9 4 -2 2 1.2
    -9 4 -2 0.8 3.8
    9 -4 2 -0.8 0.8
    9 -4 2 4.1 2
    -10 4 -2 3.5 4.4
    -11 4 -2 27.4 10.2
    11 -4 2 15.1 5.3
    -12 4 -2 -7.6 4.7
    12 -4 2 -2.1 2.9
    -13 4 -2 18.5 9.5
    13 -4 2 24.4 7.5
    13 3 -2 4.4 6.1
    -13 -3 2 10.4 5.4
    -13 -3 2 11.7 7.9
    12 3 -2 3.2 5
    -12 -3 2 7.6 4.6
    -12 -3 2 -6 7.1
    11 3 -2 3.3 3.7
    -11 -3 2 3.8 3
    -11 -3 2 -2.7 6.1
    10 3 -2 -1 2.5
    -10 -3 2 1.9 1.9
    9 3 -2 12.3 4.4
    -9 -3 2 15.3 4.6
    -9 -3 2 13.2 6.9
    8 3 -2 19.3 5.2
    -8 -3 2 20.9 5
    -8 -3 2 26.4 8.7
    7 3 -2 20.4 4.8
    -7 -3 2 23.2 4.9
    -7 -3 2 16.9 6.4
    6 3 -2 20.2 4.4
    -6 -3 2 17.2 4.3
    -6 -3 2 12.5 5.6
    5 3 -2 -1.4 0.9
    5 3 -2 0.4 1.6
    -5 -3 2 -0.7 1
    -5 -3 2 1.9 2.9
    -5 -3 2 0.9 1
    4 3 -2 -1.6 1.1
    4 3 -2 -0.3 0.9
    4 3 -2 0.7 3.1
    -4 -3 2 1.5 1.8
    -4 -3 2 0.5 2.5
    -4 -3 2 0.8 0.9
    3 3 -2 241.88 25.3
    3 3 -2 230.58 22.7
    3 3 -2 226.08 22.9
    -3 -3 2 233.68 23.1
    -3 -3 2 247.68 21.9
    -3 -3 2 220.38 22.8
    -3 -3 2 194.78 25
    2 3 -2 60.99 8.2
    2 3 -2 77.89 9.7
    2 3 -2 75.79 8.8
    -2 -3 2 66.89 8.2
    -2 -3 2 59.39 9.6
    -2 -3 2 73.39 8.6
    -2 -3 2 75.39 7.8
    1 3 -2 54.19 6.7
    1 3 -2 51.69 6.9
    -1 -3 2 49.2 6.4
    -1 -3 2 59.39 7.8
    -1 -3 2 49 6.6
    0 3 -2 97.39 11.3
    0 3 -2 98.99 10.9
    0 3 -2 114.89 10.7
    0 -3 2 95.29 10.5
    0 -3 2 114.09 11.6
    0 -3 2 97.49 10.8
    0 -3 2 83.39 11.1
    -1 3 -2 193.18 19.2
    -1 3 -2 187.28 17.9
    -1 3 -2 180.68 18
    1 -3 2 175.28 17.8
    1 -3 2 160.78 17.8
    1 -3 2 208.08 18.5
    1 -3 2 188.68 17
    1 -3 2 140.09 18.2
    -2 3 -2 96.99 11.4
    -2 3 -2 90.49 10.5
    -2 3 -2 92.99 9.5
    2 -3 2 89.49 9
    2 -3 2 71.69 9.8
    2 -3 2 81.59 9.2
    2 -3 2 80.09 10.5
    -3 3 -2 1.6 1.7
    -3 3 -2 0.8 1
    -3 3 -2 3.8 1.5
    3 -3 2 2.9 1.3
    3 -3 2 3.5 1.3
    3 -3 2 2.7 2.1
    -4 3 -2 312.37 28.9
    -4 3 -2 339.57 32.8
    4 -3 2 284.77 28.5
    4 -3 2 294.87 29.1
    -5 3 -2 0.3 1.1
    -5 3 -2 3.2 2.3
    5 -3 2 -0.2 0.7
    5 -3 2 0.5 1
    -6 3 -2 28.9 8.6
    -6 3 -2 35.6 4.3
    6 -3 2 29.2 4.8
    6 -3 2 25.2 3.6
    -7 3 -2 21 7.6
    -7 3 -2 31 4
    7 -3 2 20.9 5.1
    7 -3 2 26.8 3.4
    -8 3 -2 15.7 2.6
    -8 3 -2 18.2 6.9
    8 -3 2 7.4 1.7
    8 -3 2 10.3 3.6
    -9 3 -2 0.1 2.9
    -9 3 -2 1.9 1
    9 -3 2 0.2 0.8
    9 -3 2 1.2 2.1
    -10 3 -2 -0.9 5.1
    10 -3 2 3.6 2.9
    -11 3 -2 1.7 5.5
    11 -3 2 4.7 2.9
    -12 3 -2 -5.8 4.5
    12 -3 2 0.7 2.6
    -13 3 -2 71.79 20.4
    13 -3 2 57.09 11.8
    14 2 -2 -8.9 4.7
    13 2 -2 -3.3 4.4
    -13 -2 2 -10.1 5.9
    12 2 -2 5.8 5.4
    -12 -2 2 17.7 9.2
    -12 -2 2 14.3 4.7
    11 2 -2 -4.4 2.5
    -11 -2 2 -1.8 5.7
    -11 -2 2 -0.9 2.4
    10 2 -2 -0.8 2.3
    -10 -2 2 -1.6 2
    -10 -2 2 0.7 3.9
    9 2 -2 2.4 2.5
    -9 -2 2 -2.5 1.7
    -9 -2 2 4.5 3.9
    8 2 -2 43.5 6.8
    -8 -2 2 40.9 11.8
    -8 -2 2 41 6.3
    7 2 -2 -0.8 1.3
    -7 -2 2 -5.4 2.4
    -7 -2 2 -2.4 1.1
    6 2 -2 212.38 21.7
    -6 -2 2 230.08 21.7
    -6 -2 2 222.28 21.7
    -6 -2 2 183.98 26.3
    5 2 -2 4.5 1.8
    -5 -2 2 4.3 1.4
    -5 -2 2 2.4 2.5
    -5 -2 2 2.6 1.6
    -5 -2 2 3 1.6
    4 2 -2 15.7 3
    4 2 -2 12.2 4.9
    4 2 -2 15.6 3.2
    -4 -2 2 16.7 3.4
    -4 -2 2 13.3 2.6
    -4 -2 2 14.9 3.2
    -4 -2 2 12.1 5.3
    3 2 -2 36.8 4.6
    3 2 -2 22.1 6.4
    3 2 -2 31.1 4
    -3 -2 2 27.7 7.1
    -3 -2 2 32.5 4.6
    -3 -2 2 28.7 4.4
    -3 -2 2 33.5 3.8
    2 2 -2 8.8 2.3
    2 2 -2 10.5 2.2
    2 2 -2 13.4 4.1
    -2 -2 2 10.2 3.8
    -2 -2 2 12.4 2.7
    -2 -2 2 10.6 1.7
    1 2 -2 0.5 1.2
    1 2 -2 -0.3 0.9
    1 2 -2 0.2 1.4
    -1 -2 2 -0.1 0.5
    -1 -2 2 -0.1 0.8
    -1 -2 2 0.3 1.5
    0 2 -2 8.8 2.4
    0 2 -2 11.9 2.3
    0 2 -2 10.4 2.4
    0 2 -2 12.6 3.1
    0 -2 2 8.2 2.3
    0 -2 2 12.2 2.3
    0 -2 2 11.1 2.4
    0 -2 2 10.1 2.7
    -1 2 -2 435.06 38.9
    -1 2 -2 425.46 39.8
    -1 2 -2 472.45 40.5
    -1 2 -2 436.86 39.5
    1 -2 2 380.46 39.6
    1 -2 2 459.85 38.9
    1 -2 2 391.66 40
    1 -2 2 418.76 39.4
    -2 2 -2 791.02 71.59
    -2 2 -2 794.92 72.99
    -2 2 -2 793.52 71.29
    2 -2 2 810.92 71.39
    2 -2 2 780.42 73.09
    2 -2 2 761.62 71.39
    -3 2 -2 0.8 0.9
    -3 2 -2 1.7 2.2
    -3 2 -2 2.6 1
    3 -2 2 -0.6 1.4
    3 -2 2 -0.2 1.3
    3 -2 2 1.1 0.8
    3 -2 2 2.3 1.2
    -4 2 -2 10.2 4.3
    -4 2 -2 9.8 2.1
    4 -2 2 10.7 2.6
    4 -2 2 6 1.7
    -5 2 -2 0.4 0.7
    -5 2 -2 0.1 1.9
    5 -2 2 -0.9 0.7
    5 -2 2 0.9 0.5
    -6 2 -2 82.99 8.3
    -6 2 -2 79.29 12.7
    6 -2 2 82.09 9.5
    6 -2 2 68.09 7.8
    -7 2 -2 -1.2 0.7
    -7 2 -2 -2.2 2.7
    7 -2 2 -0.3 0.6
    7 -2 2 1.4 1.4
    -8 2 -2 -1.3 3.1
    -8 2 -2 2.1 1
    8 -2 2 2 0.9
    8 -2 2 6.5 2.5
    -9 2 -2 0.2 0.9
    -9 2 -2 -1.9 3.3
    9 -2 2 0.2 1.5
    9 -2 2 0.3 0.9
    -10 2 -2 9.5 1.8
    -10 2 -2 6.7 5.5
    -10 2 -2 9.2 1.7
    10 -2 2 3.7 2.8
    -11 2 -2 -1.6 4.5
    11 -2 2 1.4 2.6
    -12 2 -2 0.2 5.9
    12 -2 2 4.7 4.7
    -13 2 -2 -9.2 7.6
    13 -2 2 -2.5 3.3
    14 1 -2 -1.2 4.6
    -14 -1 2 -1.9 6
    13 1 -2 -0.4 4.2
    -13 -1 2 9.4 8.9
    12 1 -2 22.7 6.2
    -12 -1 2 24.2 10.4
    11 1 -2 47.2 8.2
    -11 -1 2 59.09 6.6
    -11 -1 2 32.7 11.9
    -11 -1 2 50.19 6.6
    10 1 -2 39.9 8.1
    -10 -1 2 25.2 10.6
    -10 -1 2 46.2 6.1
    -10 -1 2 35.8 5.3
    9 1 -2 -3.1 1.3
    -9 -1 2 1.2 1.4
    -9 -1 2 1.5 1.2
    -9 -1 2 -0.4 2.7
    8 1 -2 28.8 5.8
    -8 -1 2 24.8 3.8
    -8 -1 2 18 8.1
    -8 -1 2 26.6 4.4
    7 1 -2 110.59 12.6
    -7 -1 2 124.39 12.1
    -7 -1 2 104.79 11.6
    -7 -1 2 99.29 16.9
    6 1 -2 0.7 1.1
    -6 -1 2 -0.1 0.8
    -6 -1 2 0 0.8
    -6 -1 2 -0.8 2.4
    5 1 -2 61.99 7.4
    -5 -1 2 63.49 7.2
    -5 -1 2 66.29 11.3
    -5 -1 2 63.49 7.2
    -5 -1 2 66.99 7.3
    4 1 -2 167.68 22.5
    4 1 -2 204.88 19.7
    4 1 -2 209.88 19.6
    -4 -1 2 210.08 19.7
    -4 -1 2 214.48 19.6
    -4 -1 2 185.68 23.5
    -4 -1 2 216.68 19.7
    3 1 -2 1415.46 143.49
    3 1 -2 1571.24 140.39
    3 1 -2 1619.14 140.19
    -3 -1 2 1617.14 140.49
    -3 -1 2 1635.14 140.09
    -3 -1 2 1448.46 143.99
    -3 -1 2 1602.74 140.39
    2 1 -2 163.98 15.3
    2 1 -2 157.58 14.8
    2 1 -2 151.98 17.6
    -2 -1 2 159.18 14.7
    -2 -1 2 169.28 15.4
    -2 -1 2 149.49 17.6
    1 1 -2 34.4 3.7
    1 1 -2 32.5 4.9
    -1 -1 2 32.4 3
    -1 -1 2 35.3 5
    -1 -1 2 25.3 3.6
    0 1 -2 426.16 37
    0 1 -2 368.76 36.9
    0 -1 2 441.76 37.6
    0 -1 2 392.06 36.4
    -1 1 -2 11.1 1.6
    -1 1 -2 13.9 2.6
    -1 1 -2 12.9 1.9
    1 -1 2 10.7 1.8
    1 -1 2 11.7 1.6
    1 -1 2 9.5 2.3
    -2 1 -2 542.95 46.8
    -2 1 -2 547.75 48.5
    -2 1 -2 520.55 46.7
    2 -1 2 450.75 47.8
    2 -1 2 495.55 46.5
    2 -1 2 523.35 46.8
    -3 1 -2 28.6 3.4
    -3 1 -2 27 6
    -3 1 -2 26.3 3.6
    3 -1 2 31.6 6.2
    3 -1 2 28.3 3.7
    3 -1 2 22.7 3.1
    -4 1 -2 2.6 1.5
    -4 1 -2 4.5 1.2
    -4 1 -2 1.6 2
    4 -1 2 3.8 1.6
    4 -1 2 1.1 2.2
    4 -1 2 1.4 1
    -5 1 -2 84.79 11.7
    -5 1 -2 68.69 7.3
    5 -1 2 64.19 7.1
    5 -1 2 69.39 8.3
    -6 1 -2 304.87 32.2
    -6 1 -2 274.17 25.9
    6 -1 2 297.77 27.6
    6 -1 2 249.28 25.7
    -7 1 -2 1.8 1.4
    -7 1 -2 0 2.5
    7 -1 2 3.3 1.8
    7 -1 2 0.3 0.9
    -8 1 -2 10.8 4.6
    -8 1 -2 15.3 2.9
    8 -1 2 13.9 4.2
    8 -1 2 11.5 2.5
    -9 1 -2 3.8 1.5
    -9 1 -2 4.2 4.5
    -9 1 -2 2.7 1.4
    9 -1 2 3 1.5
    9 -1 2 3.6 2.4
    -10 1 -2 20.9 9.1
    -10 1 -2 22.2 3.4
    -10 1 -2 25.2 3.6
    10 -1 2 15.5 3.1
    10 -1 2 21.1 5.7
    -11 1 -2 -3.8 6.8
    -11 1 -2 6.5 1.8
    -11 1 -2 6.7 2
    11 -1 2 2.3 3.1
    -12 1 -2 5.7 6.5
    12 -1 2 -1.2 2.5
    -13 1 -2 -7.2 7.7
    13 -1 2 0.1 3.7
    14 0 -2 -0.1 4
    -14 0 2 -0.5 8.7
    13 0 -2 -0.8 2.4
    -13 0 2 -13.1 6.7
    -12 0 2 -3.2 6.1
    11 0 -2 -1.5 2
    -11 0 2 -5.7 6
    10 0 -2 71.79 10
    -10 0 2 73.29 7.4
    -10 0 2 77.19 7.5
    -10 0 2 49.9 13.4
    9 0 -2 -3 1.8
    -9 0 2 0.9 0.9
    -9 0 2 4.1 4
    -9 0 2 -1.7 0.9
    8 0 -2 32.4 5.5
    -8 0 2 37.8 4.2
    -8 0 2 30.4 10.1
    -8 0 2 38.3 4.4
    7 0 -2 2 1.3
    -7 0 2 0.5 0.6
    -7 0 2 0.5 3.6
    6 0 -2 186.38 20.2
    -6 0 2 217.68 19.3
    -6 0 2 194.58 25.3
    -6 0 2 207.48 19.2
    5 0 -2 1.9 1.2
    5 0 -2 -0.9 1.2
    -5 0 2 -0.3 0.5
    -5 0 2 1.7 3.1
    -5 0 2 -0.5 0.9
    -5 0 2 0.1 0.6
    4 0 -2 815.62 74.59
    4 0 -2 838.82 76.59
    -4 0 2 830.92 73.89
    -4 0 2 829.52 73.89
    -4 0 2 823.02 74.49
    -4 0 2 786.52 78.89
    3 0 -2 0 0.8
    3 0 -2 0.7 1.2
    3 0 -2 -0.3 0.4
    3 0 -2 1.9 2.1
    -3 0 2 0.1 0.5
    -3 0 2 -0.4 0.5
    -3 0 2 -0.2 2.1
    -3 0 2 -0.1 0.5
    2 0 -2 412.86 45.3
    2 0 -2 479.15 43.3
    2 0 -2 492.35 44.5
    2 0 -2 483.55 43.1
    -2 0 2 492.45 43.3
    -2 0 2 536.25 44.6
    -2 0 2 478.45 43.1
    -2 0 2 447.56 45.8
    1 0 -2 0.3 0.9
    1 0 -2 0.3 0.7
    1 0 -2 0 0.2
    -1 0 2 -0.1 0.5
    -1 0 2 1.5 1.2
    -1 0 2 0.1 0.3
    -1 0 -2 -0.3 0.3
    -1 0 -2 0.1 0.5
    -1 0 -2 0.3 0.6
    1 0 2 0 0.5
    1 0 2 0.2 0.4
    1 0 2 0.3 0.6
    -2 0 -2 614.54 57.29
    -2 0 -2 661.23 58.89
    -2 0 -2 678.13 57.59
    2 0 2 592.74 57.19
    2 0 2 577.84 58.59
    2 0 2 677.93 57.69
    -3 0 -2 0.6 1.8
    -3 0 -2 -0.2 0.7
    -3 0 -2 0.1 0.8
    3 0 2 -0.4 0.7
    3 0 2 -0.4 0.4
    3 0 2 1.2 1.9
    -4 0 -2 256.97 24.2
    -4 0 -2 273.57 27.4
    -4 0 -2 263.57 23.8
    4 0 2 260.77 24.4
    4 0 2 227.58 26.6
    4 0 2 229.88 23.5
    -5 0 -2 0.4 0.9
    -5 0 -2 0.1 2
    5 0 2 0.1 1
    5 0 2 -0.1 0.7
    -6 0 -2 37.6 9.1
    -6 0 -2 38.3 5
    6 0 2 44.6 6.1
    6 0 2 37 4.8
    -7 0 -2 -0.7 1.2
    -7 0 -2 8.9 4.3
    7 0 2 0 1
    7 0 2 -0.7 1.1
    -8 0 -2 258.67 29.9
    -8 0 -2 233.78 22.7
    -8 0 -2 225.08 22.7
    8 0 2 214.28 24.2
    8 0 2 237.18 22.6
    -9 0 -2 -1.4 1.5
    -9 0 -2 2.2 4
    9 0 2 -0.4 1.2
    9 0 2 2.5 2.6
    -10 0 -2 27.4 4.2
    -10 0 -2 12.8 6.7
    -10 0 -2 25.3 4.1
    10 0 2 17.1 3.8
    10 0 2 25.3 6.6
    -11 0 -2 -4.1 1.8
    -11 0 -2 -7.6 3.8
    11 0 2 2.4 2.5
    -12 0 -2 -5.6 5.1
    -12 0 -2 0.4 2.4
    12 0 2 1.9 3.4
    -13 0 -2 0.1 6.8
    13 0 2 -3.1 2.9
    -14 1 2 12.4 9.7
    13 -1 -2 -0.4 3.2
    -13 1 2 -1.7 5.5
    12 -1 -2 31.5 7.7
    -12 1 2 33 11.7
    11 -1 -2 42.7 9
    -11 1 2 42.8 14.3
    10 -1 -2 31.3 6.7
    -10 1 2 23.1 9.4
    9 -1 -2 0.7 1.5
    -9 1 2 1.2 3.1
    8 -1 -2 25.2 5.4
    -8 1 2 23.1 8.3
    7 -1 -2 117.39 12.7
    -7 1 2 99.99 16.7
    -6 1 2 6.6 4.4
    5 -1 -2 68.49 7.9
    -5 1 2 67.19 11.6
    4 -1 -2 206.88 19.1
    4 -1 -2 198.38 21.4
    4 -1 -2 162.28 21.7
    -4 1 2 206.18 19
    -4 1 2 193.48 22.6
    3 -1 -2 1385.76 134.89
    3 -1 -2 1578.84 133.19
    -3 1 2 1471.05 136.19
    2 -1 -2 124.19 14.9
    2 -1 -2 145.59 12.8
    2 -1 -2 124.19 14.8
    -2 1 2 142.39 15.1
    -2 1 2 133.79 15.2
    -2 1 2 151.98 12.9
    1 -1 -2 29.5 4.6
    1 -1 -2 31.3 3.2
    1 -1 -2 28.1 4
    -1 1 2 29.2 4
    -1 1 2 32.3 4.8
    -1 1 2 27.3 3.2
    0 -1 -2 202.08 22.9
    0 1 2 279.97 23.6
    -1 -1 -2 15.7 3.1
    -1 -1 -2 10.8 1.9
    -1 -1 -2 12 2
    1 1 2 12.5 2.1
    1 1 2 11.9 2.6
    1 1 2 11.4 2.3
    -2 -1 -2 505.75 44.5
    -2 -1 -2 455.95 45.2
    2 1 2 473.65 44.4
    2 1 2 502.85 44.8
    -3 -1 -2 29.4 3.9
    -3 -1 -2 24.7 3.7
    -3 -1 -2 28.3 5.9
    3 1 2 26.8 3.6
    3 1 2 20.5 5.3
    3 1 2 24 3.9
    -4 -1 -2 3.2 1.4
    -4 -1 -2 3.8 2.5
    -4 -1 -2 4.5 1.8
    4 1 2 4.8 1.7
    4 1 2 5.9 2.7
    4 1 2 1.3 1.3
    -5 -1 -2 64.29 10.6
    -5 -1 -2 76.79 8.6
    5 1 2 75.59 9
    5 1 2 70.89 8.3
    -6 -1 -2 333.97 29.2
    -6 -1 -2 294.67 33.1
    6 1 2 281.37 28.4
    6 1 2 275.27 29.2
    -7 -1 -2 1.3 1.7
    -7 -1 -2 1.7 1.9
    -7 -1 -2 4.8 2.7
    7 1 2 3.1 2
    7 1 2 4 2.5
    -8 -1 -2 18 4.3
    -8 -1 -2 21.7 8.6
    8 1 2 12.2 4.2
    -9 -1 -2 2.2 2
    -9 -1 -2 6.6 4.5
    9 1 2 2 2.3
    -10 -1 -2 29.2 5.8
    -10 -1 -2 26.3 9.3
    10 1 2 23.8 6.4
    -11 -1 -2 10.7 6.6
    -11 -1 -2 -1.9 2.8
    11 1 2 0.3 3.2
    -12 -1 -2 -5.6 2.8
    -12 -1 -2 -5.8 5.8
    12 1 2 -3.4 3.6
    -13 -1 -2 0.5 7.6
    13 1 2 2.6 4.9
    13 -2 -2 -0.5 2.7
    -13 2 2 -7.2 8.3
    12 -2 -2 14.6 4.7
    -12 2 2 -8.1 5.6
    11 -2 -2 -2.7 2.5
    -11 2 2 5 7.5
    10 -2 -2 0.9 2.1
    -10 2 2 7.9 5.5
    9 -2 -2 -0.3 1.2
    -9 2 2 1.5 3.8
    8 -2 -2 38.7 6.2
    -8 2 2 40.2 11.2
    7 -2 -2 -2 1
    -7 2 2 0 1.7
    6 -2 -2 218.48 21.9
    -6 2 2 218.38 26.7
    5 -2 -2 2.8 1.4
    -5 2 2 1.9 2.5
    -5 2 2 -0.2 1.4
    4 -2 -2 12.8 4
    4 -2 -2 16.4 3.1
    4 -2 -2 13.6 1.5
    4 -2 -2 11.9 1.5
    -4 2 2 7.3 4
    -4 2 2 11.4 4.4
    3 -2 -2 28.5 6.4
    3 -2 -2 29.5 4
    3 -2 -2 29.8 6.5
    3 -2 -2 31.5 3.4
    3 -2 -2 32 3.4
    -3 2 2 23.2 5.7
    -3 2 2 28.9 6.4
    2 -2 -2 9.2 1.9
    2 -2 -2 9.5 3.2
    2 -2 -2 10.8 1.8
    2 -2 -2 9 3.4
    -2 2 2 7.5 2.8
    -2 2 2 10.9 3.9
    1 -2 -2 -0.5 1.4
    1 -2 -2 0 0.7
    1 -2 -2 1.2 1.3
    1 -2 -2 0.9 0.6
    -1 2 2 -0.8 0.8
    -1 2 2 0.5 1
    -1 2 2 0.3 1.6
    0 -2 -2 7.6 3
    0 -2 -2 10.6 2.4
    0 -2 -2 9.8 2.2
    0 -2 -2 9.4 1.5
    0 -2 -2 11.5 1.6
    0 2 2 8.7 1.3
    0 2 2 10.2 2.3
    0 2 2 8.2 3.4
    -1 -2 -2 463.75 42.1
    -1 -2 -2 423.76 40.5
    -1 -2 -2 437.06 40.9
    -1 -2 -2 451.85 41
    1 2 2 393.26 41.9
    1 2 2 472.85 40.3
    1 2 2 439.06 40.9
    -2 -2 -2 819.12 69.99
    -2 -2 -2 678.83 69.99
    -2 -2 -2 751.92 69.79
    2 2 2 748.83 70.49
    2 2 2 778.22 70.49
    2 2 2 804.52 69.99
    -3 -2 -2 1.8 1.6
    -3 -2 -2 5.2 1.9
    -3 -2 -2 1.1 1.3
    -3 -2 -2 4.8 1.7
    3 2 2 0.9 1.1
    3 2 2 0.1 1.6
    3 2 2 2 1.6
    -4 -2 -2 5.3 3.1
    -4 -2 -2 14 3.2
    -4 -2 -2 8 2.6
    -4 -2 -2 8.1 2.6
    4 2 2 4.9 2.3
    4 2 2 7.3 3.7
    4 2 2 5.9 2.5
    -5 -2 -2 0.6 1
    -5 -2 -2 -0.2 1.1
    -5 -2 -2 0.2 1.9
    5 2 2 2.8 2.4
    5 2 2 1.6 1.6
    -6 -2 -2 75.89 9.5
    -6 -2 -2 77.79 12.3
    6 2 2 79.29 10
    -7 -2 -2 2.5 3
    -7 -2 -2 -2.2 1.2
    7 2 2 -2.5 1.2
    -8 -2 -2 6.4 2.6
    -8 -2 -2 2 3.4
    8 2 2 3.2 2.9
    -9 -2 -2 -1.6 2.3
    -9 -2 -2 0 4.1
    9 2 2 -3.1 2.6
    -10 -2 -2 15.7 4.5
    -10 -2 -2 1.1 4.1
    10 2 2 8 4.2
    -11 -2 -2 -0.8 3.8
    11 2 2 0.3 3.2
    -12 -2 -2 -1.4 6.3
    -12 -2 -2 2.9 3.5
    12 2 2 1.4 3.5
    -13 -2 -2 1.4 7.8
    -13 -2 -2 1.8 4.6
    13 2 2 0.5 5.1
    13 -3 -2 4.1 3.5
    -13 3 2 -1.9 7.3
    12 -3 -2 8.4 4.2
    -12 3 2 0.2 5.7
    11 -3 -2 1.2 2.9
    -11 3 2 -5.8 4.5
    10 -3 -2 1 1.9
    -10 3 2 5.7 5.6
    9 -3 -2 18.7 4.8
    -9 3 2 12.9 6.5
    8 -3 -2 27.1 5.7
    -8 3 2 28.6 9.6
    7 -3 -2 20.9 4.7
    -7 3 2 15.5 6.8
    6 -3 -2 25.2 4.9
    -6 3 2 20 6.9
    5 -3 -2 -0.1 0.5
    5 -3 -2 1.1 1.2
    5 -3 -2 1.3 0.6
    -5 3 2 3 2.3
    -5 3 2 5.3 3.1
    4 -3 -2 -0.3 0.6
    4 -3 -2 0.5 1
    4 -3 -2 0.1 0.6
    -4 3 2 1.5 2.3
    -4 3 2 -0.1 2.3
    3 -3 -2 203.48 24.4
    3 -3 -2 232.38 22.3
    3 -3 -2 228.58 21.9
    3 -3 -2 215.68 21.8
    -3 3 2 237.38 24.7
    -3 3 2 266.67 26.5
    -3 3 2 242.18 22
    2 -3 -2 51.79 8.8
    2 -3 -2 64.79 7.2
    2 -3 -2 68.89 7.2
    2 -3 -2 56.49 8.3
    -2 3 2 73.79 8.6
    -2 3 2 60.19 7.1
    -2 3 2 67.39 10.2
    1 -3 -2 48.4 8
    1 -3 -2 54.99 6.7
    1 -3 -2 57.99 6.7
    1 -3 -2 54.19 6.9
    -1 3 2 52.89 6.4
    -1 3 2 49.5 8.7
    -1 3 2 63.89 7
    -1 3 2 61.59 6.8
    0 -3 -2 124.39 10.7
    0 -3 -2 75.39 12.1
    0 -3 -2 83.39 10.1
    0 -3 -2 110.99 11.2
    0 -3 -2 104.99 11.1
    0 3 2 97.19 13
    0 3 2 109.59 10
    0 3 2 108.79 11.3
    -1 -3 -2 194.78 20.9
    -1 -3 -2 186.08 19.2
    -1 -3 -2 197.58 19.6
    -1 -3 -2 204.78 18.1
    1 3 2 182.78 21.2
    1 3 2 193.28 19.6
    -2 -3 -2 81.59 10.2
    -2 -3 -2 85.59 10
    -2 -3 -2 89.99 10.2
    -2 -3 -2 91.29 10.9
    2 3 2 85.39 11.3
    2 3 2 98.09 10.6
    2 3 2 89.99 10
    -3 -3 -2 1.1 1.8
    -3 -3 -2 4.4 2.3
    -3 -3 -2 2.3 1.5
    3 3 2 5.9 2.9
    3 3 2 1.2 1.5
    -4 -3 -2 274.97 26
    -4 -3 -2 255.57 27.6
    4 3 2 267.17 27.8
    4 3 2 239.18 26.2
    -5 -3 -2 1.3 1
    -5 -3 -2 1.2 1.8
    5 3 2 -0.9 1.6
    5 3 2 1 2
    -6 -3 -2 27.7 5.7
    -6 -3 -2 20.5 6.7
    6 3 2 33.7 6.6
    -7 -3 -2 15.9 5.9
    -7 -3 -2 30.7 6
    7 3 2 26.3 6.1
    -8 -3 -2 17.5 4.7
    -8 -3 -2 21.3 7
    8 3 2 18.6 5.7
    -9 -3 -2 3.4 2.3
    -9 -3 -2 1.4 3.6
    9 3 2 4.1 2.9
    -10 -3 -2 3.5 3.6
    -10 -3 -2 2.3 5
    10 3 2 1.8 2.5
    -11 -3 -2 8.3 3.2
    -11 -3 -2 -2.2 5.3
    11 3 2 -1.8 3.3
    -12 -3 -2 -6.1 4.7
    -12 -3 -2 7.1 4.4
    12 3 2 -1.1 3.6
    -13 -3 -2 108.79 13.4
    13 3 2 63.49 14.9
    13 -4 -2 10.8 4.6
    -13 4 2 17.9 10.3
    12 -4 -2 12.9 4.9
    11 -4 -2 54.89 9.4
    -11 4 2 75.59 18.7
    10 -4 -2 10.6 4.1
    -10 4 2 0.3 6.3
    9 -4 -2 5.9 3
    -9 4 2 4.6 5.8
    8 -4 -2 119.89 15.3
    -8 4 2 185.48 23.1
    7 -4 -2 39.5 4
    7 -4 -2 48 6.7
    7 -4 -2 39.2 4
    -7 4 2 39.1 10.3
    6 -4 -2 1.4 1.5
    6 -4 -2 1 0.9
    6 -4 -2 1.8 0.8
    -6 4 2 1.6 2.6
    -6 4 2 4.8 3.8
    5 -4 -2 12.2 3.4
    5 -4 -2 13 2.7
    5 -4 -2 15.8 2.4
    -5 4 2 12.5 5.1
    -5 4 2 22.8 7.3
    4 -4 -2 34.6 4.9
    4 -4 -2 35.2 4.8
    4 -4 -2 42.5 5.5
    -4 4 2 40.4 5.1
    -4 4 2 34.8 8.3
    -4 4 2 40.8 9.2
    3 -4 -2 298.77 30
    3 -4 -2 311.87 30.2
    -3 4 2 304.37 30.2
    -3 4 2 352.56 35.4
    -3 4 2 340.47 32.6
    2 -4 -2 183.18 18.5
    2 -4 -2 182.08 18.5
    2 -4 -2 175.28 19.3
    -2 4 2 178.18 18.5
    -2 4 2 191.28 19.3
    -2 4 2 194.08 22.6
    1 -4 -2 2.8 1.7
    1 -4 -2 3.6 1.7
    1 -4 -2 4.7 1.9
    1 -4 -2 -1.3 1.7
    -1 4 2 4.2 2
    -1 4 2 4.7 1.6
    -1 4 2 2.8 3.3
    0 -4 -2 80.29 8.2
    0 -4 -2 64.49 7.5
    0 -4 -2 60.49 8.2
    0 -4 -2 58.09 9.6
    0 4 2 74.29 11.1
    -1 -4 -2 295.37 28.1
    -1 -4 -2 340.47 30
    -1 -4 -2 275.87 29.5
    -1 -4 -2 298.37 31.4
    1 4 2 300.17 32.3
    -2 -4 -2 37.4 5.8
    -2 -4 -2 41.8 7.9
    -2 -4 -2 31 6.4
    2 4 2 34.1 8.5
    2 4 2 39.4 5.3
    -3 -4 -2 125.99 15.8
    -3 -4 -2 145.19 15.5
    3 4 2 145.59 15.3
    3 4 2 136.69 16.8
    -4 -4 -2 3.2 1.4
    4 4 2 0.6 1.7
    4 4 2 1.1 1.8
    -5 -4 -2 3.9 2.4
    -5 -4 -2 -1.5 1.8
    5 4 2 2.9 2.5
    -6 -4 -2 14 3.5
    -6 -4 -2 18 6.5
    6 4 2 11.6 4.3
    -7 -4 -2 25.5 5.6
    -7 -4 -2 20.4 6.3
    7 4 2 19.9 5.8
    -8 -4 -2 51.59 13.2
    -8 -4 -2 86.99 11
    8 4 2 81.89 11.4
    -9 -4 -2 -3.1 1.9
    -9 -4 -2 1.1 4.4
    9 4 2 4 3.2
    -10 -4 -2 -3.6 4.7
    -10 -4 -2 3.3 2.9
    10 4 2 -5.4 2.3
    -11 -4 -2 6.7 6.6
    -11 -4 -2 25.7 6.9
    11 4 2 18.6 6.9
    -12 -4 -2 -7 6.5
    -12 -4 -2 2 3.8
    12 4 2 0.3 4.8
    -13 -4 -2 4.2 10.2
    -13 -4 -2 25.6 9.2
    13 4 2 14 7
    12 -5 -2 3.3 2.8
    -12 5 2 -4.6 6.1
    11 -5 -2 14.4 4.6
    -11 5 2 -5.9 7.2
    10 -5 -2 56.19 8.8
    -10 5 2 39.5 13.2
    9 -5 -2 69.29 9.9
    -9 5 2 55.69 14.5
    8 -5 -2 0.3 0.5
    8 -5 -2 -0.8 1.9
    -8 5 2 0.9 3.5
    7 -5 -2 5.1 1.3
    7 -5 -2 3.9 1.4
    7 -5 -2 9.1 3.3
    -7 5 2 2.5 3.1
    6 -5 -2 26.5 3.6
    6 -5 -2 25.6 5.3
    6 -5 -2 22.3 3.6
    -6 5 2 17.5 6.3
    -6 5 2 34.1 9.9
    5 -5 -2 1.7 1.4
    5 -5 -2 -0.9 1
    -5 5 2 11.4 4.1
    -5 5 2 -3 2.6
    4 -5 -2 24.7 4.1
    4 -5 -2 21.3 4.6
    4 -5 -2 25.6 5.3
    -4 5 2 27.8 4.3
    -4 5 2 23.8 7.4
    -4 5 2 26.5 6.7
    3 -5 -2 48.1 6.8
    -3 5 2 62.59 8.5
    -3 5 2 45.9 11
    -3 5 2 50.89 7
    2 -5 -2 2.5 2
    2 -5 -2 -0.2 1.3
    -2 5 2 0.2 2.4
    -2 5 2 0.1 1.4
    -2 5 2 0.9 1.5
    1 -5 -2 33.8 6.7
    1 -5 -2 45.8 6.1
    -1 5 2 42 6.3
    -1 5 2 36.5 9.6
    -1 5 2 41.3 5.5
    0 -5 -2 23.1 4.8
    0 -5 -2 22.1 5.2
    0 -5 -2 23.1 4.4
    0 5 2 19.9 6.8
    -1 -5 -2 20.3 4.9
    -1 -5 -2 32.2 6
    -1 -5 -2 19.6 3.1
    1 5 2 16.9 6.1
    -2 -5 -2 16.1 2.8
    -2 -5 -2 18.5 4.7
    -2 -5 -2 18.1 4.8
    2 5 2 25 7.6
    2 5 2 22.1 4.2
    -3 -5 -2 58.79 9.2
    -3 -5 -2 71.89 9.5
    3 5 2 68.49 8.5
    3 5 2 67.69 10.9
    -4 -5 -2 2.3 2.5
    4 5 2 -0.8 1.7
    4 5 2 2.1 2.7
    -5 -5 -2 3.9 2.3
    -5 -5 -2 6.6 4.1
    5 5 2 4.4 2.6
    -6 -5 -2 116.09 14.4
    -6 -5 -2 116.69 16.3
    6 5 2 122.09 15.6
    -7 -5 -2 39.9 9
    -7 -5 -2 57.79 8.5
    7 5 2 47.3 10
    -8 -5 -2 4.7 2.6
    -8 -5 -2 -1.5 2.3
    -9 -5 -2 40.4 8.8
    -9 -5 -2 35.1 10.2
    9 5 2 44.6 9.4
    -10 -5 -2 0.3 2.5
    -10 -5 -2 0 3.7
    10 5 2 -1.5 3
    -11 -5 -2 12.7 6.3
    -11 -5 -2 12.2 7.3
    11 5 2 7.5 6.5
    -12 -5 -2 -1 8.3
    -12 -5 -2 5.4 5.5
    12 5 2 1.8 5.3
    12 -6 -2 1.9 3.4
    -12 6 2 4.2 7.3
    11 -6 -2 8 4.3
    -11 6 2 3.3 7.5
    10 -6 -2 25.9 6.5
    -10 6 2 35.5 12.4
    9 -6 -2 -1.6 1.9
    -9 6 2 2.8 5.4
    8 -6 -2 6.7 1.7
    8 -6 -2 9.6 4
    8 -6 -2 7.1 1.9
    -8 6 2 6.7 5.5
    7 -6 -2 11.1 3.5
    7 -6 -2 10.3 2.7
    7 -6 -2 13.1 2.8
    -7 6 2 11.5 5.6
    -7 6 2 9.7 5.7
    6 -6 -2 155.58 18.3
    6 -6 -2 196.38 20.1
    -6 6 2 223.28 27.6
    -6 6 2 210.88 24.4
    5 -6 -2 2 1.7
    5 -6 -2 3.1 1.7
    -5 6 2 -4.7 2.9
    -5 6 2 4.1 3.6
    4 -6 -2 62.39 8
    4 -6 -2 53.19 7.6
    -4 6 2 69.79 10.2
    -4 6 2 63.59 14.4
    3 -6 -2 2.3 1.5
    -3 6 2 1.2 1.5
    -3 6 2 1.7 3.3
    -3 6 2 4.1 1.9
    2 -6 -2 135.39 16.5
    2 -6 -2 177.08 17.4
    -2 6 2 164.08 16.9
    -2 6 2 155.48 21.3
    -2 6 2 140.89 16.8
    1 -6 -2 14.7 3.8
    1 -6 -2 10.1 3.4
    -1 6 2 15.9 3.4
    -1 6 2 12.1 6.1
    0 -6 -2 61.79 8.6
    0 -6 -2 65.29 8.5
    0 -6 -2 54.99 7.2
    0 6 2 41.5 11.1
    -1 -6 -2 3.5 1.6
    -1 -6 -2 3.2 2.5
    1 6 2 2.9 3.9
    -2 -6 -2 47.6 6.2
    -2 -6 -2 41.2 9
    -2 -6 -2 50.99 7.9
    2 6 2 59.79 7.2
    2 6 2 60.29 13.1
    -3 -6 -2 7.3 3.2
    -3 -6 -2 2.4 1.6
    -3 -6 -2 5.7 2.6
    3 6 2 6.9 2.1
    3 6 2 5.8 4
    -4 -6 -2 40.3 8.9
    -4 -6 -2 49.99 7.9
    4 6 2 47.2 7.2
    4 6 2 46.6 11.4
    -5 -6 -2 -6.1 3
    -5 -6 -2 7.6 3.4
    5 6 2 9.4 4.5
    -6 -6 -2 15.1 5.5
    -6 -6 -2 32.1 7
    6 6 2 12.7 6.4
    -7 -6 -2 14.4 4.8
    -7 -6 -2 10.9 6.1
    7 6 2 4.2 4
    -8 -6 -2 14.9 4.7
    -8 -6 -2 4.2 2.7
    8 6 2 3.5 3.7
    -9 -6 -2 0.8 3.9
    -9 -6 -2 -1.3 2.3
    9 6 2 -0.1 2.9
    -10 -6 -2 1.8 4.8
    -10 -6 -2 -3.4 4.1
    10 6 2 -5 4.1
    -11 -6 -2 -5.3 4.3
    -11 -6 -2 5.5 5.6
    11 6 2 -5.3 4.4
    11 -7 -2 32.4 8.3
    -11 7 2 46 13.3
    10 -7 -2 0.2 2.4
    -10 7 2 -5 3.2
    9 -7 -2 -0.4 2.2
    -9 7 2 0.1 3.7
    8 -7 -2 10.5 2.4
    8 -7 -2 14.6 4.7
    -8 7 2 13.5 6.1
    7 -7 -2 15.1 3.6
    7 -7 -2 15.5 4.7
    -7 7 2 29.6 7.7
    -7 7 2 40.5 12.8
    6 -7 -2 13.2 3.3
    6 -7 -2 13.1 4.1
    -6 7 2 11.8 6.4
    -6 7 2 17.5 6.1
    5 -7 -2 19.5 4.5
    5 -7 -2 18.7 4
    -5 7 2 24.7 7.1
    -5 7 2 13.5 8
    4 -7 -2 3.9 2
    4 -7 -2 5.1 2.5
    -4 7 2 -3 3.9
    -4 7 2 2.1 2.6
    3 -7 -2 -0.7 1.9
    3 -7 -2 -0.3 1.1
    -3 7 2 -0.9 1.6
    2 -7 -2 5.1 2.1
    2 -7 -2 4.9 2.5
    -2 7 2 1 3.9
    -2 7 2 8.6 2.8
    1 -7 -2 5.6 2.7
    1 -7 -2 6.6 3.2
    -1 7 2 7.9 4.4
    0 -7 -2 10.6 3.7
    0 -7 -2 5.7 2.9
    0 7 2 6.7 4.2
    -1 -7 -2 11.8 4.4
    -1 -7 -2 25.9 6.2
    1 7 2 26.7 8.9
    -2 -7 -2 3 3
    -2 -7 -2 5.3 1.7
    -2 -7 -2 2.1 2.3
    2 7 2 -2.8 4.2
    -3 -7 -2 1.3 1.9
    -3 -7 -2 -0.6 3.1
    3 7 2 0.8 3.6
    -4 -7 -2 20.8 6.2
    -4 -7 -2 22.6 5.7
    4 7 2 14.4 7.2
    -5 -7 -2 91.79 15.2
    -5 -7 -2 135.79 15.8
    5 7 2 121.79 17.5
    -6 -7 -2 9.5 4.3
    6 7 2 11.3 4.9
    -7 -7 -2 -4.8 3.8
    -7 -7 -2 3.1 2.8
    7 7 2 -3.2 3
    -8 -7 -2 8.1 4
    -8 -7 -2 3 3.8
    8 7 2 -8.9 4.2
    -9 -7 -2 -0.7 3
    -9 -7 -2 -2.7 3.6
    9 7 2 1.9 5.2
    -10 -7 -2 0.8 4
    -10 -7 -2 12.8 6.6
    10 7 2 10.5 7.9
    -11 -7 -2 -0.5 4
    -11 -7 -2 0.5 6.4
    11 7 2 3.4 6.4
    10 -8 -2 9.6 4.9
    -10 8 2 0.9 7.4
    9 -8 -2 4.7 4.1
    -9 8 2 7.4 6.2
    8 -8 -2 1.9 1.8
    8 -8 -2 -1.4 2
    -8 8 2 -0.7 4.4
    7 -8 -2 70.49 9.8
    7 -8 -2 94.39 12.3
    -7 8 2 108.89 16
    -7 8 2 148.39 22.6
    6 -8 -2 11.9 2.8
    6 -8 -2 5.2 2.8
    -6 8 2 7.5 8.7
    -6 8 2 9.4 4.8
    5 -8 -2 8.8 3.4
    5 -8 -2 3 2.6
    -5 8 2 5.2 3.7
    -5 8 2 -4.4 4.9
    4 -8 -2 50.59 7.8
    4 -8 -2 40.4 7.3
    4 -8 -2 73.39 10.1
    -4 8 2 73.59 10.2
    -4 8 2 65.89 15.7
    3 -8 -2 0.9 2.2
    3 -8 -2 1.5 1.4
    3 -8 -2 4.2 2.1
    -3 8 2 4.2 4.9
    -3 8 2 2.5 2.1
    2 -8 -2 9.5 4.2
    2 -8 -2 6.6 3.2
    -2 8 2 7 5.7
    -2 8 2 9.6 3.4
    1 -8 -2 23.8 6
    1 -8 -2 20.3 5.1
    -1 8 2 10.4 6.2
    0 -8 -2 52.09 8
    0 -8 -2 28 7.3
    0 8 2 33.9 10.4
    -1 -8 -2 71.29 11.6
    -1 -8 -2 86.99 11.8
    1 8 2 94.39 19.5
    -2 -8 -2 -2.5 3
    -2 -8 -2 6.7 3.2
    2 8 2 3.9 5.1
    -3 -8 -2 6.7 3.5
    -3 -8 -2 4.3 4.4
    3 8 2 7 5.7
    -4 -8 -2 10.4 4.4
    -4 -8 -2 6 3.5
    4 8 2 14.4 8
    -5 -8 -2 236.88 23.5
    -5 -8 -2 141.39 21.7
    5 8 2 196.78 26.4
    -6 -8 -2 -0.4 2.9
    -6 -8 -2 7.8 3.9
    6 8 2 0.9 5.7
    -7 -8 -2 3.6 2.9
    -7 -8 -2 8 6.3
    7 8 2 9 5
    -8 -8 -2 -1.6 2.5
    -8 -8 -2 -2.3 4.4
    8 8 2 0.1 6.2
    -9 -8 -2 1.5 3.8
    -9 -8 -2 3.3 5.5
    9 8 2 7.3 6.6
    -10 -8 -2 2.3 5.1
    -10 -8 -2 1.4 6.6
    10 8 2 7.7 7.5
    9 -9 -2 21.8 6.2
    -9 9 2 28.3 10.1
    8 -9 -2 4 2
    8 -9 -2 4 3.5
    -8 9 2 14.7 7.3
    7 -9 -2 11.7 3.3
    7 -9 -2 10.1 4.3
    -7 9 2 25.5 8
    -7 9 2 10.2 8.6
    6 -9 -2 10.9 2.6
    6 -9 -2 10.1 5.2
    6 -9 -2 5.4 3
    -6 9 2 2.4 4.7
    -6 9 2 2.6 8.5
    5 -9 -2 5.8 3.2
    5 -9 -2 5 2.2
    5 -9 -2 6.2 3.1
    -5 9 2 2.5 4.6
    -5 9 2 3 3.7
    4 -9 -2 1.3 1.5
    4 -9 -2 2.6 1.7
    -4 9 2 0.2 2.4
    -4 9 2 2.2 4.8
    3 -9 -2 -1.7 1.3
    3 -9 -2 -3 2.1
    3 -9 -2 0.1 1.7
    -3 9 2 -9.3 4.7
    -3 9 2 -1.3 1.9
    2 -9 -2 3.1 2.5
    2 -9 -2 2.4 2.3
    1 -9 -2 6.4 2.7
    -1 9 2 7.8 6.3
    0 -9 -2 0.6 2.7
    0 -9 -2 -5.4 2.2
    0 9 2 8.5 7.6
    -1 -9 -2 -2.9 1.9
    -1 -9 -2 0.1 3
    1 9 2 -8.4 4.3
    -2 -9 -2 21.3 6.2
    -2 -9 -2 24.5 6.5
    2 9 2 23.1 11.1
    -3 -9 -2 -2.1 4
    -3 -9 -2 -0.6 2.7
    3 9 2 -0.5 5.6
    -4 -9 -2 15.7 6
    -4 -9 -2 11.8 4.9
    4 9 2 26.8 8.9
    -5 -9 -2 0.8 3.9
    -5 -9 -2 5.5 3.4
    5 9 2 -1.3 6.4
    -6 -9 -2 14 5.1
    6 9 2 15.6 7.6
    -7 -9 -2 37.3 8.8
    -7 -9 -2 40 9.7
    7 9 2 30.3 12.1
    -8 -9 -2 17 6.2
    -8 -9 -2 3.2 5.1
    8 9 2 2.4 8.1
    7 -10 -2 -2.2 2
    7 -10 -2 -1.4 2.9
    7 -10 -2 -4.1 3.1
    -7 10 2 15.2 6
    6 -10 -2 1.7 2.3
    6 -10 -2 1.8 3.1
    6 -10 -2 -2.8 3.4
    -6 10 2 12.4 9.9
    -6 10 2 -1 4.1
    5 -10 -2 -1.2 2.6
    5 -10 -2 -3.3 2.1
    -5 10 2 -11.6 6.6
    -5 10 2 2.8 4.2
    4 -10 -2 -4.4 2.2
    4 -10 -2 -2.6 1.9
    4 -10 -2 -0.4 2.7
    -4 10 2 4.3 3.9
    -4 10 2 1 5.8
    3 -10 -2 2.9 2.8
    3 -10 -2 10.2 3.5
    3 -10 -2 8.4 4
    -3 10 2 3.9 6.6
    2 -10 -2 11.7 3.8
    2 -10 -2 3.4 3.4
    -2 10 2 7.4 8
    1 -10 -2 -0.7 3.5
    1 -10 -2 -5.7 2.4
    -1 10 2 0.6 6.3
    0 -10 -2 -5 2.6
    0 -10 -2 -5.8 2.9
    0 10 2 -6.2 5.8
    -1 -10 -2 2.7 2.9
    -1 -10 -2 -0.3 3.6
    1 10 2 7.6 5.5
    -2 -10 -2 6.3 4.8
    -2 -10 -2 1.8 3
    2 10 2 -3.8 5.9
    -3 -10 -2 -1.5 2.7
    -3 -10 -2 -2.9 3.5
    3 10 2 -10.8 7.1
    -4 -10 -2 6.9 4.3
    -4 -10 -2 -3.9 4.4
    4 10 2 -5.3 5.5
    -5 -10 -2 -7.9 3.9
    -5 -10 -2 4.3 3.9
    5 10 2 -3.3 7.7
    -6 -10 -2 -0.8 3.8
    6 10 2 -15 7.7
    -7 -10 -2 8.1 5.2
    7 10 2 -10.3 8.6
    5 -11 -2 4.7 5.9
    5 -11 -2 5.2 4
    5 -11 -2 7.8 3.7
    -5 11 2 1.5 4.9
    4 -11 -2 4.1 2.3
    4 -11 -2 -4.9 4
    4 -11 -2 -2.7 2.5
    -4 11 2 7.1 8.9
    3 -11 -2 26.2 7
    3 -11 -2 13 5.4
    3 -11 -2 17 5.7
    -3 11 2 28.4 12.3
    2 -11 -2 2.5 4.1
    2 -11 -2 -1 2.5
    -2 11 2 12.9 8.5
    1 -11 -2 -4.6 3.6
    1 -11 -2 -3.1 2.7
    -1 11 2 3.2 8.4
    0 -11 -2 -0.5 2.8
    0 -11 -2 0.9 4
    0 11 2 8.6 10.3
    -1 -11 -2 -2.4 3.6
    1 11 2 0.6 9
    -2 -11 -2 3.4 2.9
    -2 -11 -2 2.3 4.6
    2 11 2 -0.6 8.6
    -3 -11 -2 2.8 3.4
    3 11 2 -16.5 7.8
    4 11 2 28.4 11.8
    5 11 2 -6.4 9.5
    -5 -11 3 -7.4 3.3
    -5 -11 3 -0.1 6.2
    4 11 -3 10.6 9.4
    -4 -11 3 8.8 4.8
    -4 -11 3 4.3 6
    3 11 -3 9.8 6.5
    -3 -11 3 0.9 4.7
    -3 -11 3 15.9 6.9
    2 11 -3 -9 5.8
    -2 -11 3 9.5 4.6
    -2 -11 3 0.4 2.1
    1 11 -3 9 6.9
    -1 -11 3 -6.7 2.7
    -1 -11 3 7.9 5.5
    -1 -11 3 -0.7 1.7
    0 11 -3 -6.2 6.6
    0 11 -3 3.7 5.4
    0 -11 3 4.7 4.8
    -1 11 -3 5.5 4.6
    -1 11 -3 12.7 7.1
    1 -11 3 -1.5 3.9
    1 -11 3 -2.7 3.9
    1 -11 3 5.2 2.3
    -2 11 -3 23.5 8.2
    -2 11 -3 26.6 11.7
    2 -11 3 22.9 7.7
    2 -11 3 24.1 4.9
    2 -11 3 14.8 5.8
    -3 11 -3 -3.4 3.4
    3 -11 3 -0.2 2.6
    3 -11 3 -1 4.2
    3 -11 3 -2.5 2.2
    4 -11 3 -0.5 3.5
    4 -11 3 -4.5 2.4
    -7 -10 3 1 3.8
    -7 -10 3 1.4 9.1
    6 10 -3 -4.5 7.7
    -6 -10 3 3.8 3.7
    -6 -10 3 3 5.7
    5 10 -3 -4.3 6.6
    -5 -10 3 -2.7 6.1
    -5 -10 3 2.8 3.6
    4 10 -3 8.4 5.7
    -4 -10 3 -1.9 4.8
    -4 -10 3 0 3.5
    3 10 -3 -10.1 4.4
    -3 -10 3 -4.5 2.4
    -3 -10 3 -3.4 4.4
    2 10 -3 64.69 13
    2 10 -3 62.49 13
    -2 -10 3 39.8 9.9
    -2 -10 3 73.29 11.3
    1 10 -3 -2.2 5.1
    1 10 -3 4.5 4.2
    -1 -10 3 5.9 2.5
    -1 -10 3 15 6.1
    -1 -10 3 -1 2.8
    0 10 -3 0.6 4.7
    0 10 -3 4 3.6
    0 -10 3 -2.2 2.7
    0 -10 3 3.3 2.4
    0 -10 3 0.5 1.4
    -1 10 -3 6.7 4.6
    -1 10 -3 -0.8 4.8
    1 -10 3 6 2.2
    1 -10 3 1.9 3.5
    1 -10 3 1 3.5
    -2 10 -3 6.5 6.8
    -2 10 -3 6 4.2
    2 -10 3 1.9 2.7
    2 -10 3 6.3 2.6
    2 -10 3 -0.3 3.5
    -3 10 -3 -0.7 3.5
    -3 10 -3 10.8 6.1
    3 -10 3 -1.7 2.1
    3 -10 3 2.7 2.3
    3 -10 3 0.6 2.8
    -4 10 -3 2.4 3.5
    -4 10 -3 -1.6 3.3
    4 -10 3 -1.1 1.9
    4 -10 3 -1.5 3.4
    4 -10 3 -2.7 2.3
    -5 10 -3 1 4
    -5 10 -3 -0.4 4
    5 -10 3 -4.1 2.4
    -6 10 -3 -0.6 3.5
    -6 10 -3 -3.7 3.5
    6 -10 3 -4.3 3
    6 -10 3 -2.9 2.9
    6 -10 3 2.6 4.4
    -7 10 -3 -7.6 4.6
    7 -10 3 -5.6 2.2
    7 -10 3 -3.4 2.5
    7 -10 3 4.4 4.2
    -9 -9 3 22.8 6.2
    -9 -9 3 18.6 10.5
    8 9 -3 23 10
    -8 -9 3 13.4 8.4
    7 9 -3 1.1 7.4
    -7 -9 3 5.6 4
    -7 -9 3 -5.4 4.8
    6 9 -3 18.7 6.6
    -6 -9 3 19.6 6.4
    -6 -9 3 11 7.8
    5 9 -3 -1.5 3.9
    -5 -9 3 3.1 3.6
    -5 -9 3 -4.5 3.7
    4 9 -3 0.4 5.5
    4 9 -3 2.7 2.8
    -4 -9 3 4.3 4.7
    -4 -9 3 -5.4 3.1
    3 9 -3 0.4 4.1
    3 9 -3 0.5 2.6
    -3 -9 3 0.3 2.9
    -3 -9 3 -3.4 4.3
    2 9 -3 10.3 6.1
    2 9 -3 19 5.9
    -2 -9 3 18.4 6.6
    -2 -9 3 13.4 5.2
    1 9 -3 -0.5 4.2
    1 9 -3 7.2 5
    -1 -9 3 7.7 3.9
    -1 -9 3 14.3 5
    0 9 -3 3.7 6.7
    0 9 -3 14.1 5.4
    0 -9 3 18.1 5.4
    0 -9 3 26.3 4.1
    0 -9 3 17.2 6
    -1 9 -3 0.7 3.3
    -1 9 -3 6.5 5.6
    1 -9 3 3.5 3
    1 -9 3 -4.7 2.5
    1 -9 3 3.3 1.9
    -2 9 -3 11 4.5
    -2 9 -3 2.1 4.8
    2 -9 3 10.3 4.3
    2 -9 3 10.4 4.9
    2 -9 3 5 2.5
    -3 9 -3 3.1 4.7
    -3 9 -3 3 2.7
    -3 9 -3 1.7 2.5
    3 -9 3 5.8 2
    3 -9 3 7.5 4.3
    3 -9 3 2.5 2.1
    -4 9 -3 2.8 3.7
    -4 9 -3 7.9 3.6
    4 -9 3 3.6 2.1
    4 -9 3 7.4 4
    4 -9 3 7.6 3.1
    -5 9 -3 0.3 3.1
    -5 9 -3 3.4 3
    5 -9 3 -2.4 1.8
    5 -9 3 3.9 3.9
    5 -9 3 -2.4 1.9
    -6 9 -3 12 4.3
    -6 9 -3 9.2 4.6
    6 -9 3 6.8 4.9
    6 -9 3 3.4 2.6
    6 -9 3 6.1 3.5
    -7 9 -3 44 8.8
    -7 9 -3 66.19 14.3
    7 -9 3 49 12
    7 -9 3 28.4 6.2
    7 -9 3 48 7.6
    -8 9 -3 -10 4.5
    -8 9 -3 9.9 4.1
    8 -9 3 7.2 4.5
    8 -9 3 -3.7 1.9
    8 -9 3 -2.4 2.4
    10 8 -3 9.6 6.2
    -10 -8 3 -12.4 5.8
    -10 -8 3 6.3 5.5
    9 8 -3 3.1 6.2
    -9 -8 3 -2.6 8.1
    -9 -8 3 -1.3 3.4
    8 8 -3 20.9 8.8
    -8 -8 3 21.1 6.3
    -8 -8 3 2.7 7.8
    7 8 -3 28.7 9.8
    -7 -8 3 21 6.6
    -7 -8 3 26.9 9.4
    6 8 -3 20.6 6.5
    -6 -8 3 8.6 5.1
    -6 -8 3 20.3 6.6
    5 8 -3 32.7 6.5
    5 8 -3 10.7 4.7
    -5 -8 3 -1.4 4.8
    -5 -8 3 13.9 5
    4 8 -3 104.89 15
    4 8 -3 95.29 12.9
    -4 -8 3 67.19 15.8
    -4 -8 3 69.89 11.9
    3 8 -3 12.5 4.9
    3 8 -3 13.4 5.5
    -3 -8 3 6.4 2.9
    -3 -8 3 14.9 5.6
    2 8 -3 10.9 4.7
    2 8 -3 6 3.3
    -2 -8 3 10.5 4.2
    -2 -8 3 16.4 6.8
    1 8 -3 10.4 4.2
    1 8 -3 6 5.3
    -1 -8 3 9.2 4.4
    -1 -8 3 5.6 4.2
    0 8 -3 41.1 9.3
    0 8 -3 49.9 10.4
    0 -8 3 50.79 10.4
    0 -8 3 43.4 7.5
    0 -8 3 47.5 6.3
    -1 8 -3 19 5.5
    -1 8 -3 22.7 6.1
    1 -8 3 19.4 5.7
    1 -8 3 25.3 4.1
    1 -8 3 17.1 5.4
    -2 8 -3 1 2
    -2 8 -3 3.3 3.8
    -2 8 -3 2.4 2
    2 -8 3 1 1
    2 -8 3 0.4 2.1
    2 -8 3 4.2 2.7
    -3 8 -3 95.69 15
    -3 8 -3 100.09 12.2
    -3 8 -3 73.89 10.8
    3 -8 3 69.89 11.1
    3 -8 3 53.19 9.7
    3 -8 3 70.79 9.3
    -4 8 -3 10.7 4.5
    -4 8 -3 9 3.3
    4 -8 3 6.1 2.5
    4 -8 3 2.5 2.5
    4 -8 3 7.9 3.9
    -5 8 -3 48.8 11.2
    -5 8 -3 48.2 7.6
    5 -8 3 53.89 11.6
    5 -8 3 42 6.9
    5 -8 3 29.8 6.9
    -6 8 -3 -2 3.3
    -6 8 -3 6.1 3.4
    6 -8 3 5 4
    6 -8 3 1.6 2.3
    6 -8 3 5.4 2.2
    -7 8 -3 7.3 3.5
    -7 8 -3 8.7 6
    7 -8 3 3.8 2.4
    7 -8 3 5.3 2.8
    -8 8 -3 -4.8 2.6
    -8 8 -3 5.5 4.6
    8 -8 3 0.3 1.8
    8 -8 3 -1.4 2.1
    -9 8 -3 35 11.9
    9 -8 3 19.2 5.6
    -10 8 -3 17.8 8.7
    10 -8 3 7.9 4.8
    11 7 -3 6 6.3
    -11 -7 3 -4 8.8
    -11 -7 3 9.6 5.6
    10 7 -3 7.5 6.7
    -10 -7 3 0.5 6.3
    -10 -7 3 5.6 4.1
    -9 -7 3 -7.3 4.5
    -9 -7 3 -3.5 2.4
    8 7 -3 4.1 5.5
    -8 -7 3 -1 3.2
    -8 -7 3 1.1 4.6
    7 7 -3 26.4 7.6
    -7 -7 3 18.1 6.3
    -7 -7 3 18.1 7.7
    6 7 -3 22.7 8.4
    -6 -7 3 29.9 7.1
    -6 -7 3 8 5.9
    5 7 -3 95.89 13.6
    5 7 -3 99.79 15.1
    -5 -7 3 111.19 17.7
    -5 -7 3 106.99 14.1
    4 7 -3 22.6 7.5
    4 7 -3 19.1 5.9
    -4 -7 3 14.5 5.9
    -4 -7 3 16.4 4.8
    3 7 -3 0.2 1.3
    3 7 -3 -1 2.5
    -3 -7 3 2.2 2.2
    -3 -7 3 0 2.5
    2 7 -3 9.7 4
    2 7 -3 6.4 3.5
    -2 -7 3 2.4 2.6
    -2 -7 3 5.2 3.1
    1 7 -3 1 2.2
    1 7 -3 1 3
    -1 -7 3 6.5 1.8
    0 7 -3 43.6 9.6
    0 7 -3 38.9 8.1
    0 -7 3 43.6 9.4
    0 -7 3 41.8 8.3
    -1 7 -3 1 2.8
    -1 7 -3 6.4 2.6
    1 -7 3 -0.2 1.2
    1 -7 3 1.4 1.8
    -2 7 -3 30.6 6.9
    -2 7 -3 27.4 6.2
    -2 7 -3 21.3 7.1
    2 -7 3 27.3 4.4
    2 -7 3 22.9 5.5
    2 -7 3 22.5 6.3
    -3 7 -3 60.39 9.7
    -3 7 -3 77.79 10.8
    3 -7 3 80.29 9
    3 -7 3 63.09 9.4
    3 -7 3 75.09 10.9
    -4 7 -3 21.2 4.9
    -4 7 -3 32.4 7.7
    4 -7 3 17.2 4.7
    4 -7 3 28.1 7.2
    4 -7 3 26.1 5.2
    -5 7 -3 15.7 6
    -5 7 -3 15.6 4.2
    5 -7 3 12.5 3.9
    5 -7 3 11.4 3.9
    -6 7 -3 -0.5 3
    -6 7 -3 2.7 2
    6 -7 3 -0.6 1.5
    6 -7 3 0.6 1.5
    -7 7 -3 -0.2 2.4
    -7 7 -3 3.2 2.4
    7 -7 3 -0.6 1.7
    7 -7 3 1.1 1.9
    -8 7 -3 2 2.2
    -8 7 -3 2.8 3.7
    8 -7 3 -1.7 1.9
    8 -7 3 2.5 2.4
    -9 7 -3 6.6 3.4
    -9 7 -3 15.3 8.2
    9 -7 3 2.7 2.2
    9 -7 3 3.7 3.4
    -10 7 -3 29.2 11.2
    10 -7 3 19.8 6.2
    -11 7 -3 -4.3 6
    11 -7 3 -3.5 2.7
    12 6 -3 0.2 6
    -12 -6 3 10.7 5.9
    -12 -6 3 4.8 8.5
    11 6 -3 16.6 6.1
    -11 -6 3 -3.5 7.4
    -11 -6 3 1.1 5.3
    10 6 -3 19 6.9
    -10 -6 3 1.5 8.4
    -10 -6 3 37.9 8.6
    9 6 -3 37 8.4
    -9 -6 3 27.5 9.9
    -9 -6 3 38.8 8.4
    8 6 -3 18.5 5.8
    -8 -6 3 18 5.2
    7 6 -3 18.1 5.8
    -7 -6 3 25.9 6.5
    6 6 -3 31.4 7.3
    6 6 -3 40.2 9.1
    -6 -6 3 38.2 7.8
    -6 -6 3 28.1 9.9
    5 6 -3 52.99 10.3
    5 6 -3 49.7 8.1
    -5 -6 3 59.59 8.9
    -5 -6 3 37.7 11.3
    4 6 -3 31 7.1
    4 6 -3 31.9 7.8
    -4 -6 3 34.8 9.3
    -4 -6 3 33.5 5
    -4 -6 3 30.5 7.1
    3 6 -3 3.2 1.9
    3 6 -3 4.1 3.1
    -3 -6 3 0.4 1.9
    -3 -6 3 5.2 2.8
    -3 -6 3 -2.7 2
    2 6 -3 18.1 5.3
    2 6 -3 21.7 5.7
    -2 -6 3 13.4 4
    -2 -6 3 18.1 5.2
    -2 -6 3 16.8 6
    1 6 -3 2.5 2.7
    1 6 -3 2 2
    -1 -6 3 0.4 1.8
    -1 -6 3 -0.1 1.9
    -1 -6 3 -2.5 2
    0 6 -3 44.5 9.3
    0 6 -3 50.19 7.5
    0 -6 3 40.2 6.9
    0 -6 3 44.9 9.2
    -1 6 -3 3.7 1.8
    -1 6 -3 1.9 2.9
    -1 6 -3 2.7 1.8
    1 -6 3 1.6 1.7
    1 -6 3 1.6 1.3
    -2 6 -3 3.7 2.2
    -2 6 -3 4.6 3.9
    -2 6 -3 1.8 1.7
    2 -6 3 0.6 1.3
    2 -6 3 6 2.7
    -3 6 -3 3.5 2.1
    -3 6 -3 2.2 2.3
    -3 6 -3 -0.5 2.7
    3 -6 3 0.8 1
    3 -6 3 2.7 2.6
    -4 6 -3 11.7 4.2
    -4 6 -3 12.5 3.8
    4 -6 3 8.4 2.8
    -5 6 -3 27.2 6.2
    -5 6 -3 52.09 10.5
    5 -6 3 35.3 5.7
    -6 6 -3 8.5 4.7
    -6 6 -3 4.8 2.5
    6 -6 3 9.6 3.2
    -7 6 -3 5.9 3.1
    -7 6 -3 10.5 4.9
    7 -6 3 6.3 2.9
    -8 6 -3 -0.8 1.8
    -8 6 -3 -4.9 3.2
    8 -6 3 -1.7 1.4
    -9 6 -3 1.4 2.2
    -9 6 -3 3.3 4.8
    9 -6 3 -0.1 1.5
    9 -6 3 3.6 2.8
    -10 6 -3 0.7 3.9
    10 -6 3 0.4 2.6
    -11 6 -3 3.9 6.4
    11 -6 3 -0.4 2.6
    12 5 -3 4.6 5.1
    -12 -5 3 -11.6 5.6
    -12 -5 3 2 4.5
    11 5 -3 -2.8 3.3
    -11 -5 3 -6.4 6.8
    -11 -5 3 -1.2 2.9
    10 5 -3 88.79 11.9
    -10 -5 3 48.8 14.6
    9 5 -3 0.8 3.4
    -9 -5 3 6.8 3.2
    -9 -5 3 19 8.5
    8 5 -3 31.3 8.2
    -8 -5 3 24.7 9
    -8 -5 3 47.2 7.4
    7 5 -3 22.4 5.7
    -7 -5 3 14.5 7.6
    -7 -5 3 17.1 5.2
    6 5 -3 5.9 3.1
    6 5 -3 0.9 1.5
    -6 -5 3 4.7 4.2
    -6 -5 3 0.9 2.1
    5 5 -3 20.4 5.6
    5 5 -3 20.1 4.8
    -5 -5 3 11.7 5.4
    -5 -5 3 18.4 3.1
    -5 -5 3 20.2 5.3
    4 5 -3 2.2 1.9
    4 5 -3 3 3
    -4 -5 3 3.6 2.8
    -4 -5 3 0.4 1.2
    -4 -5 3 2.7 2
    3 5 -3 29.8 6.6
    3 5 -3 29.2 6.2
    -3 -5 3 23 3.9
    -3 -5 3 25.8 6.1
    -3 -5 3 24 6.8
    2 5 -3 13.3 4.2
    2 5 -3 14.6 4.5
    -2 -5 3 19.8 5.6
    -2 -5 3 17.1 4
    -2 -5 3 17.8 4.6
    1 5 -3 97.99 11.8
    1 5 -3 90.69 11.2
    -1 -5 3 84.19 11
    -1 -5 3 84.89 12.1
    0 5 -3 2.8 1.7
    0 5 -3 3.2 2.6
    0 -5 3 2 1.7
    0 -5 3 1.4 1.8
    -1 5 -3 2.6 2.4
    -1 5 -3 4 1.9
    -1 5 -3 2.7 1.9
    1 -5 3 4.2 3.2
    1 -5 3 2.6 1.2
    1 -5 3 4.2 2.4
    -2 5 -3 45.2 6.8
    -2 5 -3 45.9 7
    -2 5 -3 40.5 8.7
    2 -5 3 47.3 5.8
    2 -5 3 48.2 7.3
    -3 5 -3 2.4 2.9
    -3 5 -3 3.5 2.1
    -3 5 -3 1.1 1.8
    3 -5 3 2.5 1.5
    -4 5 -3 11.2 3.2
    -4 5 -3 11.1 4.4
    4 -5 3 13.8 3.5
    -5 5 -3 5.6 2.5
    -5 5 -3 3.5 2.9
    5 -5 3 6.1 2.6
    -6 5 -3 63.49 8.5
    -6 5 -3 91.89 13.3
    6 -5 3 61.69 8.8
    -7 5 -3 24.6 7.6
    -7 5 -3 24.5 4.8
    7 -5 3 19.6 5.2
    -8 5 -3 14.6 7.7
    -8 5 -3 12 2.8
    8 -5 3 5.5 2.2
    8 -5 3 2.5 2.8
    -9 5 -3 -2.8 1.7
    -9 5 -3 -1.7 3.6
    9 -5 3 0.1 1.8
    -10 5 -3 -2 5.1
    -10 5 -3 -0.5 1.5
    10 -5 3 1.1 2.1
    -11 5 -3 3.4 6.8
    11 -5 3 -0.2 2.9
    -12 5 -3 15.5 8.1
    13 4 -3 9.1 6.9
    -13 -4 3 12.5 5.2
    -13 -4 3 -0.7 7.8
    12 4 -3 -6.6 3.5
    -12 -4 3 -11.6 7.8
    -12 -4 3 4.3 3.7
    11 4 -3 91.29 13.9
    -11 -4 3 69.69 19.8
    -11 -4 3 121.19 14
    10 4 -3 -2 2.6
    -10 -4 3 -2.6 1.7
    -10 -4 3 -3.9 3.5
    9 4 -3 22.1 5.4
    -9 -4 3 9.6 5.3
    -9 -4 3 13.8 4.1
    8 4 -3 0.9 2.3
    -8 -4 3 1.6 2
    -8 -4 3 -7.9 3.4
    7 4 -3 8.1 3.6
    -7 -4 3 1 6.2
    -7 -4 3 12.4 3.5
    6 4 -3 4.4 2.1
    6 4 -3 14 3.8
    -6 -4 3 3.7 2.4
    -6 -4 3 9.1 5.6
    5 4 -3 2 1.8
    5 4 -3 0.7 1.7
    -5 -4 3 1.1 1.8
    -5 -4 3 6.4 4.9
    -5 -4 3 0.1 1
    4 4 -3 165.18 17.5
    4 4 -3 147.49 17.1
    -4 -4 3 170.58 15.8
    -4 -4 3 150.48 20.8
    -4 -4 3 156.88 17.6
    3 4 -3 33.4 6.5
    3 4 -3 34.7 5.5
    -3 -4 3 33 6.6
    -3 -4 3 34.7 4.4
    -3 -4 3 27.3 7.4
    2 4 -3 210.68 22.4
    2 4 -3 209.08 22.4
    -2 -4 3 238.88 25.1
    -2 -4 3 223.58 21.5
    1 4 -3 70.99 8.3
    1 4 -3 48.2 6.8
    1 4 -3 51.19 7.1
    -1 -4 3 51.39 7
    -1 -4 3 46 7.8
    -1 -4 3 47.5 6.3
    0 4 -3 43.8 6.7
    0 4 -3 44.3 6.4
    0 -4 3 45.6 6.6
    0 -4 3 43.2 6.8
    0 -4 3 48.6 6.2
    -1 4 -3 596.04 54.29
    -1 4 -3 580.04 52.89
    -1 4 -3 548.65 52.89
    1 -4 3 533.45 51.49
    1 -4 3 574.34 53.39
    -2 4 -3 9 2.8
    -2 4 -3 2.7 2.3
    -2 4 -3 6.9 2.4
    2 -4 3 4.7 1.8
    2 -4 3 5.8 2.7
    2 -4 3 6.6 2.7
    -3 4 -3 56.79 8.4
    -3 4 -3 54.69 7
    3 -4 3 53.79 6.4
    3 -4 3 46.3 6.4
    -4 4 -3 0 1
    -4 4 -3 2.7 1.6
    4 -4 3 -0.1 0.9
    4 -4 3 0.4 0.9
    -5 4 -3 24.5 7
    -5 4 -3 13 3.4
    5 -4 3 12 2.8
    5 -4 3 11.9 3.2
    -6 4 -3 26.3 8.2
    -6 4 -3 23.2 3.8
    6 -4 3 19.2 3.2
    6 -4 3 17 4.3
    -7 4 -3 2.2 1.4
    -7 4 -3 5.9 4.4
    7 -4 3 5.8 2.4
    7 -4 3 2.6 1.1
    -8 4 -3 373.36 35.2
    -8 4 -3 429.36 44.5
    8 -4 3 341.87 37
    -9 4 -3 6.6 5.8
    -9 4 -3 7.1 2.1
    9 -4 3 10.2 3.9
    9 -4 3 3.5 1.3
    -10 4 -3 3.7 6.8
    -10 4 -3 5.5 1.5
    10 -4 3 2.3 2.2
    -11 4 -3 6.3 7.9
    11 -4 3 5.6 3.4
    -12 4 -3 -1.9 5.1
    12 -4 3 -4.7 1.9
    13 3 -3 38 10.4
    -13 -3 3 59.49 9.2
    -13 -3 3 33.5 14
    12 3 -3 5.2 4.6
    -12 -3 3 6.3 4.7
    -12 -3 3 -9.9 6.6
    11 3 -3 24 6.6
    -11 -3 3 30.4 6.5
    -11 -3 3 42.4 14.4
    10 3 -3 1.2 2.8
    -10 -3 3 0.9 2.5
    -10 -3 3 2.1 4.9
    9 3 -3 4.5 3
    -9 -3 3 1 4
    -9 -3 3 1.1 2
    8 3 -3 2.1 2.3
    -8 -3 3 1 1.7
    -8 -3 3 8 5.3
    7 3 -3 1.3 2.1
    -7 -3 3 4.3 3.5
    -7 -3 3 2.6 1.9
    6 3 -3 4.4 1.8
    6 3 -3 6.5 2.3
    -6 -3 3 6.5 2.5
    -6 -3 3 -0.6 3.6
    5 3 -3 11.3 3.2
    5 3 -3 9.2 2.8
    -5 -3 3 12.7 2.4
    -5 -3 3 4.1 4.1
    -5 -3 3 9.9 2.9
    4 3 -3 1.1 1.1
    4 3 -3 -1.2 1.1
    -4 -3 3 3.2 1.8
    -4 -3 3 1.2 2.5
    3 3 -3 10.4 3.2
    3 3 -3 12.8 4.2
    3 3 -3 8.1 2.4
    -3 -3 3 9.8 1.9
    -3 -3 3 9.4 2.9
    -3 -3 3 8.1 2.7
    -3 -3 3 8.7 4.2
    2 3 -3 40.2 5.5
    2 3 -3 37.8 5.2
    2 3 -3 39 6.2
    -2 -3 3 34.8 4.2
    -2 -3 3 35.2 5.1
    -2 -3 3 30.6 7.7
    1 3 -3 11 3
    1 3 -3 12.5 2.9
    1 3 -3 26.3 5.3
    -1 -3 3 11 2.7
    -1 -3 3 16.7 3.2
    -1 -3 3 12.4 3.2
    -1 -3 3 12.6 4
    0 3 -3 252.17 25.7
    0 3 -3 281.07 25.9
    0 -3 3 214.58 25.5
    0 -3 3 271.97 25.6
    0 -3 3 263.17 25.7
    0 -3 3 273.17 24.4
    0 -3 3 308.17 26.8
    -1 3 -3 55.99 6.9
    -1 3 -3 56.69 7
    -1 3 -3 64.99 7.9
    1 -3 3 52.69 6.9
    1 -3 3 57.19 6
    1 -3 3 55.29 6.7
    1 -3 3 59.19 7.3
    1 -3 3 51.19 7.3
    -2 3 -3 10.2 2.7
    -2 3 -3 12.6 3.5
    -2 3 -3 13.7 2.2
    2 -3 3 16.5 3.9
    2 -3 3 8.9 2.4
    2 -3 3 11 3.3
    2 -3 3 15.5 2.8
    -3 3 -3 269.17 26.1
    -3 3 -3 247.98 23.9
    -3 3 -3 236.08 23.6
    3 -3 3 230.08 23.3
    3 -3 3 241.08 23.4
    -4 3 -3 149.99 15.5
    -4 3 -3 182.88 19.3
    4 -3 3 137.69 15
    4 -3 3 156.38 15.7
    -5 3 -3 39.4 5
    -5 3 -3 47.1 10.3
    5 -3 3 35.7 5.2
    5 -3 3 28.4 4.3
    -6 3 -3 4.3 2.5
    -6 3 -3 1.1 1
    6 -3 3 0.4 1.1
    6 -3 3 2.6 1.4
    -7 3 -3 162.08 15.8
    -7 3 -3 165.98 21.7
    7 -3 3 141.49 16.9
    -8 3 -3 22.6 3.5
    -8 3 -3 16.5 6.9
    8 -3 3 17.7 2.8
    8 -3 3 21.2 5.2
    -9 3 -3 2.7 1.6
    -9 3 -3 -4 3.5
    9 -3 3 -1 1.4
    9 -3 3 3.8 1
    -10 3 -3 -1.7 1.3
    -10 3 -3 0 5.4
    10 -3 3 4.9 3.1
    10 -3 3 1.4 0.9
    -11 3 -3 34 10.8
    11 -3 3 24.4 7.2
    -12 3 -3 -3 5.8
    12 -3 3 2.9 3
    -13 3 -3 166.98 25.7
    13 -3 3 113.09 17.3
    14 2 -3 24.7 7.5
    -14 -2 3 17.1 11.1
    13 2 -3 -1.4 4.2
    -13 -2 3 -6 5.4
    12 2 -3 8.9 5.2
    -12 -2 3 12.3 3.7
    -12 -2 3 1.9 6.7
    11 2 -3 5.7 4.1
    -11 -2 3 0.6 2.6
    -11 -2 3 0.6 6.2
    10 2 -3 2.1 2.6
    -10 -2 3 0.7 2.1
    -10 -2 3 -0.3 4.7
    9 2 -3 7.7 3.5
    -9 -2 3 1 3.8
    -9 -2 3 6.3 2.7
    8 2 -3 2.1 2.1
    -8 -2 3 -2 1.4
    -8 -2 3 0.9 2.9
    7 2 -3 20.5 4.5
    -7 -2 3 10 6.6
    -7 -2 3 17.3 3.8
    6 2 -3 60.79 7.4
    -6 -2 3 59.89 7.2
    -6 -2 3 49.1 12.3
    -6 -2 3 58.89 7.5
    5 2 -3 16.8 3.7
    5 2 -3 19 3.3
    -5 -2 3 24.2 3.2
    -5 -2 3 11.4 4.9
    -5 -2 3 19.9 4.1
    -5 -2 3 23.7 3.7
    4 2 -3 155.88 15.4
    4 2 -3 137.49 18.7
    4 2 -3 145.59 14.8
    -4 -2 3 171.88 15.8
    -4 -2 3 149.49 14.5
    -4 -2 3 145.09 15.3
    -4 -2 3 139.09 19.1
    3 2 -3 45.4 9.2
    3 2 -3 36.9 4.4
    3 2 -3 37.8 5
    -3 -2 3 39.1 4.1
    -3 -2 3 33.3 8
    -3 -2 3 34.7 4.9
    2 2 -3 102.19 13.2
    2 2 -3 110.19 11.6
    2 2 -3 106.59 10.7
    -2 -2 3 107.99 11.5
    -2 -2 3 117.89 14
    -2 -2 3 115.49 10.3
    1 2 -3 12.3 2.7
    1 2 -3 15.6 2.1
    1 2 -3 16.1 4.1
    -1 -2 3 12.8 2.8
    -1 -2 3 12.2 1.9
    -1 -2 3 16.6 4.2
    0 2 -3 487.25 40.9
    0 2 -3 490.15 40.8
    0 2 -3 425.56 40.9
    0 -2 3 373.76 40.5
    0 -2 3 476.35 41.7
    0 -2 3 444.16 40.8
    0 -2 3 418.96 40.8
    0 -2 3 428.26 39.8
    -1 2 -3 2779.92 236.18
    -1 2 -3 2708.93 236.38
    -1 2 -3 2744.83 235.38
    1 -2 3 2683.83 236.68
    1 -2 3 2608.54 235.98
    1 -2 3 2284.67 236.18
    -2 2 -3 5 1.6
    -2 2 -3 4.6 1.4
    -2 2 -3 6.3 2.4
    2 -2 3 2.9 1.4
    2 -2 3 5 1.5
    2 -2 3 4.7 2.2
    2 -2 3 5.3 2
    -3 2 -3 133.29 14.4
    -3 2 -3 116.69 11.8
    -3 2 -3 125.69 11.9
    3 -2 3 117.39 13.6
    3 -2 3 90.89 12.9
    3 -2 3 124.79 12
    3 -2 3 104.39 11.5
    -4 2 -3 11 2.4
    -4 2 -3 7.9 3.4
    4 -2 3 7.2 1.9
    4 -2 3 8.5 2.6
    -5 2 -3 7.7 4.2
    -5 2 -3 5.6 1.8
    5 -2 3 4.5 1.5
    5 -2 3 6.5 2.1
    -6 2 -3 25 7.1
    -6 2 -3 24.1 3.5
    6 -2 3 23.4 4.9
    6 -2 3 20.8 3.1
    -7 2 -3 31.6 9.1
    -7 2 -3 30.6 3.9
    7 -2 3 23.9 3.5
    7 -2 3 24.9 5.4
    -8 2 -3 42.3 4.9
    -8 2 -3 28.7 9.3
    8 -2 3 33.5 4.2
    8 -2 3 30.8 6.5
    -9 2 -3 58.29 15.1
    -9 2 -3 55.09 5.9
    9 -2 3 45.9 7.7
    9 -2 3 38.9 5.2
    -10 2 -3 0.2 4.5
    -10 2 -3 4.4 1.7
    10 -2 3 0.9 2.6
    10 -2 3 -0.8 1.2
    -11 2 -3 43.1 13
    -11 2 -3 68.39 6.7
    11 -2 3 57.29 10
    -12 2 -3 8.8 7
    12 -2 3 0.8 3.7
    -13 2 -3 -3 6.6
    13 -2 3 -1 3.2
    14 1 -3 4.9 5
    -14 -1 3 3.6 5.9
    13 1 -3 28.9 7.4
    -13 -1 3 18.6 11.5
    12 1 -3 13.4 4.7
    -12 -1 3 6.8 2.4
    -12 -1 3 11.5 9.6
    11 1 -3 3.1 2.4
    -11 -1 3 1.7 8
    -11 -1 3 1.9 1.9
    10 1 -3 5.8 2.7
    -10 -1 3 4.9 4.7
    -10 -1 3 0.3 1.9
    9 1 -3 21.7 5.4
    -9 -1 3 24 3.5
    -9 -1 3 8.6 6.2
    -9 -1 3 17.3 4
    8 1 -3 -1.1 1.1
    -8 -1 3 0.7 1.5
    -8 -1 3 4.1 4.1
    -8 -1 3 0.1 1
    7 1 -3 54.89 7.2
    -7 -1 3 56.69 6.6
    -7 -1 3 53.39 6.7
    -7 -1 3 42.5 11.6
    6 1 -3 3 1.5
    -6 -1 3 -2.2 2.4
    -6 -1 3 2.9 1.5
    -6 -1 3 3.2 1.1
    5 1 -3 246.68 23.7
    5 1 -3 231.68 21.6
    5 1 -3 210.38 21.3
    -5 -1 3 209.18 26.9
    -5 -1 3 223.08 21.3
    -5 -1 3 224.98 21.5
    -5 -1 3 215.68 21.3
    4 1 -3 6.9 3.7
    4 1 -3 6.1 2.4
    4 1 -3 2.9 1.2
    4 1 -3 3.9 1.3
    -4 -1 3 4 1.3
    -4 -1 3 3.6 1.4
    -4 -1 3 7.9 3.9
    -4 -1 3 2.9 1.3
    3 1 -3 4066.49 328.17
    3 1 -3 3642.14 326.77
    3 1 -3 3449.25 330.77
    3 1 -3 3656.43 327.17
    -3 -1 3 3740.13 327.27
    -3 -1 3 3733.73 326.67
    -3 -1 3 3314.07 330.97
    2 1 -3 348.87 31.4
    2 1 -3 347.97 32.1
    2 1 -3 343.07 34.7
    2 1 -3 364.46 32.1
    -2 -1 3 356.96 31.4
    -2 -1 3 322.87 34.7
    -2 -1 3 340.57 32.1
    1 1 -3 110.19 11.1
    1 1 -3 131.79 12.9
    -1 -1 3 113.19 12.6
    -1 -1 3 102.99 11
    0 1 -3 2361.16 219.38
    0 -1 3 2517.05 219.38
    0 -1 3 2272.47 219.28
    0 -1 3 2667.03 220.18
    -1 1 -3 1439.56 126.89
    -1 1 -3 1493.95 126.49
    -1 1 -3 1437.26 127.19
    1 -1 3 1362.36 126.69
    1 -1 3 1494.85 126.59
    1 -1 3 1244.38 126.99
    -2 1 -3 13.7 2.3
    -2 1 -3 14.3 3.4
    -2 1 -3 13.1 2.2
    2 -1 3 7.6 2.7
    2 -1 3 13.8 2.2
    2 -1 3 14.8 2.6
    -3 1 -3 95.19 9.2
    -3 1 -3 95.89 9.4
    -3 1 -3 99.49 11.6
    3 -1 3 80.39 8.9
    3 -1 3 68.89 10.4
    3 -1 3 92.19 9.5
    -4 1 -3 25.7 6.6
    -4 1 -3 15.9 2.5
    4 -1 3 11.3 3
    4 -1 3 13 2.3
    -5 1 -3 31.2 7.6
    -5 1 -3 34.2 4.2
    5 -1 3 25.1 3.6
    5 -1 3 33.1 4.9
    -6 1 -3 136.49 13.1
    -6 1 -3 135.39 18
    6 -1 3 104.89 12.6
    6 -1 3 154.48 14.7
    -7 1 -3 28.4 8.7
    -7 1 -3 20 3.3
    7 -1 3 24.9 5.3
    7 -1 3 18.4 2.9
    -8 1 -3 4.8 4
    -8 1 -3 4.3 1.8
    8 -1 3 3.3 1.3
    8 -1 3 2.3 2.4
    -9 1 -3 1.8 4.7
    -9 1 -3 -1 1.3
    9 -1 3 6.7 3.6
    9 -1 3 -0.1 1.3
    -10 1 -3 3 5.4
    -10 1 -3 11.1 3
    10 -1 3 9.5 4.2
    10 -1 3 6.3 2.1
    -11 1 -3 10.6 6.6
    -11 1 -3 8.7 2.3
    11 -1 3 6 4
    -12 1 -3 -1 5.2
    12 -1 3 0.3 3.7
    13 -1 3 -2 3.3
    14 0 -3 3.1 4.5
    -14 0 3 -6.4 7
    13 0 -3 -2.4 3.8
    -13 0 3 14.1 8.3
    12 0 -3 0.5 2.5
    -12 0 3 3.2 6.7
    11 0 -3 5.2 2.9
    -11 0 3 10.6 6.9
    -10 0 3 6.6 4.9
    9 0 -3 50.09 7
    -9 0 3 43.9 4.8
    -9 0 3 43.6 4.8
    -9 0 3 27.8 10.5
    8 0 -3 -0.3 1.3
    -8 0 3 -0.8 0.6
    -8 0 3 -3.2 3
    -8 0 3 0.4 0.9
    7 0 -3 6.8 2.6
    -7 0 3 12.6 2.2
    -7 0 3 7.6 4.3
    -7 0 3 13.6 2.2
    6 0 -3 -1 0.7
    -6 0 3 -0.7 0.6
    -6 0 3 -0.6 0.6
    -6 0 3 -0.9 2.7
    5 0 -3 23.3 3.5
    5 0 -3 24.7 5.6
    -5 0 3 14.8 6.2
    -5 0 3 22.4 2.7
    -5 0 3 21 2.7
    -5 0 3 20.2 3.1
    4 0 -3 2.5 2.2
    4 0 -3 0 1.7
    4 0 -3 -0.1 0.7
    4 0 -3 0.5 0.5
    -4 0 3 -0.5 0.4
    -4 0 3 0.5 0.5
    -4 0 3 0 0.6
    -4 0 3 -2 1.9
    3 0 -3 343.97 30.4
    3 0 -3 313.07 31.8
    3 0 -3 333.77 30
    3 0 -3 294.27 33.3
    -3 0 3 378.56 32.2
    -3 0 3 326.87 30
    -3 0 3 340.37 30.3
    -3 0 3 288.57 33.8
    2 0 -3 0 0.5
    2 0 -3 0.9 2.1
    2 0 -3 0.4 0.5
    2 0 -3 0.7 1.6
    -2 0 3 1.4 1.3
    -2 0 3 -1 1.7
    -2 0 3 0.1 0.5
    1 0 -3 19.9 3.3
    1 0 -3 23 2.6
    1 0 -3 25.1 4.2
    -1 0 3 22.8 4.5
    -1 0 3 18.6 3.2
    0 0 -3 0.2 0.7
    0 0 -3 0.2 0.5
    0 0 -3 -0.3 0.3
    0 0 3 0.1 0.4
    0 0 3 0.3 0.6
    0 0 3 -0.2 0.6
    -1 0 -3 27.3 3.3
    -1 0 -3 28.9 3.4
    -1 0 -3 24 3.1
    1 0 3 25.9 3.4
    1 0 3 22.5 3.3
    1 0 3 26 3.1
    -2 0 -3 0.4 0.7
    -2 0 -3 -0.1 0.6
    -2 0 -3 0.1 1
    2 0 3 0 0.7
    2 0 3 0.2 0.6
    2 0 3 -0.3 1.1
    -3 0 -3 106.29 10.4
    -3 0 -3 108.19 12.4
    -3 0 -3 113.69 10.9
    3 0 3 83.79 11.8
    3 0 3 92.09 10.1
    3 0 3 108.29 10.9
    -4 0 -3 3.2 2
    -4 0 -3 -0.8 0.7
    -4 0 -3 1.2 1.2
    4 0 3 0.2 0.8
    4 0 3 0.6 1.9
    4 0 3 -0.1 0.7
    -5 0 -3 1.1 2.4
    -5 0 -3 1.1 0.7
    5 0 3 -1.1 0.7
    5 0 3 1.2 0.7
    -6 0 -3 0.1 2.2
    6 0 3 1.1 1
    -7 0 -3 23.8 4.4
    -7 0 -3 15.1 6.1
    7 0 3 21.2 3.8
    7 0 3 17.1 4.5
    -8 0 -3 -1.8 1.2
    -8 0 -3 -2.3 2.3
    8 0 3 -2.7 1.1
    8 0 3 3.3 2
    -9 0 -3 14.2 3.5
    -9 0 -3 15 6.4
    9 0 3 6.6 3.4
    -10 0 -3 -1.1 3
    -10 0 -3 4.6 1.7
    10 0 3 9.2 4
    -11 0 -3 6.4 3.1
    -11 0 -3 19.5 8.4
    11 0 3 9.1 4.7
    -12 0 -3 5.5 6.1
    12 0 3 -2.1 2.8
    -13 0 -3 4.5 6.3
    13 0 3 5.3 5
    14 -1 -3 -2.5 2.8
    -14 1 3 5 7.5
    13 -1 -3 12.1 4.8
    -13 1 3 11.3 10.4
    12 -1 -3 6 3.3
    -12 1 3 1.9 7.5
    11 -1 -3 0.7 2.1
    -11 1 3 -8.2 4.6
    10 -1 -3 0.4 1.6
    -10 1 3 -2.5 5.6
    9 -1 -3 17.2 4.8
    -9 1 3 22.4 9.5
    8 -1 -3 0.2 0.8
    7 -1 -3 51.29 6.8
    -7 1 3 37.1 10.9
    6 -1 -3 0.6 0.9
    -6 1 3 0.6 2.8
    5 -1 -3 211.98 20.6
    -5 1 3 205.58 25.3
    4 -1 -3 3.4 1.2
    4 -1 -3 3.9 3
    4 -1 -3 0.6 1.9
    -4 1 3 8.8 3.2
    -4 1 3 1.5 2.6
    3 -1 -3 3140.59 311.17
    3 -1 -3 3470.45 308.37
    -3 1 3 3279.17 312.47
    -3 1 3 3768.32 311.97
    -3 1 3 3636.44 308.37
    2 -1 -3 298.07 30.6
    2 -1 -3 285.67 30.7
    2 -1 -3 328.17 28.5
    -2 1 3 349.47 31.3
    -2 1 3 326.97 28.5
    -2 1 3 285.37 30.8
    1 -1 -3 109.39 11.9
    1 -1 -3 87.39 10.7
    1 -1 -3 111.79 10
    -1 1 3 110.39 12
    -1 1 3 99.29 11
    -1 1 3 102.09 9.9
    0 -1 -3 2434.36 220.78
    0 -1 -3 2721.23 218.98
    0 1 3 2190.88 220.58
    -1 -1 -3 1437.16 124.29
    -1 -1 -3 1453.95 124.89
    1 1 3 1361.86 124.69
    1 1 3 1368.06 125.59
    1 1 3 1320.27 124.49
    -2 -1 -3 10.4 2.5
    -2 -1 -3 13.7 3.1
    -2 -1 -3 16.8 3.4
    2 1 3 13.5 2.6
    2 1 3 9.6 2.9
    2 1 3 13 3.2
    -3 -1 -3 101.69 10.6
    -3 -1 -3 92.89 11.6
    -3 -1 -3 102.69 10.5
    3 1 3 87.89 11.4
    3 1 3 91.69 10.1
    3 1 3 103.59 10.8
    -4 -1 -3 14.2 3.1
    -4 -1 -3 14.9 4.3
    -4 -1 -3 20.5 4.3
    4 1 3 16.4 3.9
    4 1 3 11.9 2.9
    4 1 3 10 4.1
    -5 -1 -3 34.7 8.1
    -5 -1 -3 34.5 5
    5 1 3 31.7 5.3
    5 1 3 34.8 4.7
    -6 -1 -3 134.89 18.2
    -6 -1 -3 165.38 15.5
    6 1 3 130.39 15.2
    6 1 3 124.39 14.2
    -7 -1 -3 34 5.4
    -7 -1 -3 33.2 9.3
    7 1 3 26.3 6
    -8 -1 -3 4.8 2.6
    -8 -1 -3 5.1 2.9
    8 1 3 4.6 3.5
    -9 -1 -3 -2.3 2.1
    -9 -1 -3 1.8 2.1
    9 1 3 2.8 2.7
    10 1 3 12.6 4.4
    -11 -1 -3 14.6 3.8
    -11 -1 -3 0.9 5.6
    11 1 3 6.5 4.7
    -12 -1 -3 17.5 8.5
    -12 -1 -3 -0.1 3.1
    12 1 3 -2.1 3.2
    -13 -1 -3 7 7.1
    13 1 3 -1.9 3.3
    14 -2 -3 16.4 5.9
    -14 2 3 8.5 7.9
    13 -2 -3 0.9 2.9
    -13 2 3 -7.7 4.1
    12 -2 -3 13.7 4.7
    -12 2 3 6.8 9
    11 -2 -3 7.3 3.6
    -11 2 3 1.6 7.2
    10 -2 -3 2.6 2.2
    -10 2 3 -3.5 4.2
    9 -2 -3 7.1 2.7
    -9 2 3 12 6.8
    8 -2 -3 3.3 2.1
    -8 2 3 4.5 3.2
    7 -2 -3 17.9 4.3
    -7 2 3 17.5 7.1
    6 -2 -3 61.99 7.7
    -6 2 3 60.29 13.3
    5 -2 -3 20.8 3.6
    -5 2 3 31.7 7.5
    -5 2 3 21.9 6.8
    4 -2 -3 140.79 13
    4 -2 -3 140.49 14.3
    4 -2 -3 148.59 13.1
    4 -2 -3 110.99 16.7
    -4 2 3 144.69 17.8
    -4 2 3 162.08 17.8
    3 -2 -3 36.6 4
    3 -2 -3 37.9 6.4
    3 -2 -3 39.3 4
    3 -2 -3 25.8 6.7
    -3 2 3 37.7 8
    -3 2 3 30.2 7
    2 -2 -3 116.59 10.6
    2 -2 -3 98.49 12.2
    2 -2 -3 105.69 10.4
    -2 2 3 102.19 12.2
    -2 2 3 84.59 12.8
    -2 2 3 114.19 10.6
    1 -2 -3 11.8 4.1
    1 -2 -3 14.3 2.3
    1 -2 -3 11.7 2.9
    -1 2 3 13.4 3
    -1 2 3 12.8 4.4
    -1 2 3 13.7 2.6
    0 -2 -3 415.36 38.1
    0 -2 -3 423.46 38.9
    0 -2 -3 442.46 41
    0 2 3 409.26 37.7
    0 2 3 404.66 41
    0 2 3 428.16 38.9
    -1 -2 -3 2673.13 251.37
    -1 -2 -3 3107.39 253.27
    1 2 3 2594.54 252.87
    1 2 3 2824.72 251.57
    1 2 3 2836.52 250.37
    -2 -2 -3 2.2 1.6
    -2 -2 -3 3.2 1.8
    -2 -2 -3 1.8 1.3
    2 2 3 4.4 2.1
    2 2 3 4 1.8
    2 2 3 2.1 1.8
    -3 -2 -3 130.79 12.6
    -3 -2 -3 106.29 11.8
    -3 -2 -3 102.49 12.5
    3 2 3 89.59 12.3
    3 2 3 116.29 11.9
    3 2 3 108.59 12.4
    -4 -2 -3 13.4 3.2
    -4 -2 -3 4 3.1
    4 2 3 8.3 3.3
    4 2 3 11.6 2.9
    4 2 3 10 3.2
    -5 -2 -3 1 2.9
    -5 -2 -3 4.5 2.1
    5 2 3 4.9 2.7
    5 2 3 8.9 3.4
    -6 -2 -3 16.5 5.8
    -6 -2 -3 29.1 5.6
    6 2 3 17.3 4.9
    -7 -2 -3 29.9 6.1
    -7 -2 -3 21.1 6.9
    7 2 3 34 6.9
    -8 -2 -3 34.8 9.3
    -8 -2 -3 43.7 7
    8 2 3 38.9 8.2
    -9 -2 -3 38.5 11.8
    -9 -2 -3 67.89 9.2
    9 2 3 57.19 9.3
    -10 -2 -3 5.7 4.4
    -10 -2 -3 6.4 2.6
    10 2 3 -0.4 2.9
    -11 -2 -3 40.1 10.9
    11 2 3 43 11
    -12 -2 -3 2 4.2
    -12 -2 -3 -7.3 4.9
    12 2 3 -0.5 3.3
    -13 -2 -3 8 4.8
    -13 -2 -3 7.9 7.6
    13 2 3 -3.4 4.4
    13 -3 -3 21.9 6.5
    -13 3 3 26.2 11.2
    12 -3 -3 11.5 4.9
    -12 3 3 14.7 13.1
    11 -3 -3 23.7 5.9
    -11 3 3 33.2 11.1
    10 -3 -3 0.7 1.5
    9 -3 -3 0.1 1.8
    -9 3 3 3.3 4.2
    8 -3 -3 0.2 1.7
    -8 3 3 -3 1.9
    7 -3 -3 1.4 1.5
    -7 3 3 2.5 3.5
    6 -3 -3 4.5 1.8
    -6 3 3 2.7 2.7
    -6 3 3 6.5 2.9
    5 -3 -3 9.6 1.6
    5 -3 -3 11 1.6
    5 -3 -3 11.4 2.9
    -5 3 3 12.8 5.1
    -5 3 3 10.2 4.6
    4 -3 -3 -0.2 0.6
    4 -3 -3 -0.1 0.8
    4 -3 -3 0.9 0.7
    -4 3 3 2.2 2.6
    -4 3 3 -0.8 1.8
    3 -3 -3 9 3.9
    3 -3 -3 10.1 2.2
    3 -3 -3 8.7 2.1
    -3 3 3 9.8 4.7
    -3 3 3 4.9 2.8
    2 -3 -3 34.4 7.4
    2 -3 -3 22.8 5.7
    2 -3 -3 31.6 4.3
    2 -3 -3 40.5 4.6
    -2 3 3 36.7 4.8
    -2 3 3 35.9 5.6
    -2 3 3 33.6 8.1
    1 -3 -3 8.9 3.9
    1 -3 -3 15.6 3.2
    1 -3 -3 13.8 3
    1 -3 -3 10.9 3.1
    -1 3 3 12.9 3.1
    -1 3 3 12.9 2.8
    -1 3 3 16.2 5.5
    0 -3 -3 235.98 24.8
    0 -3 -3 261.87 25.8
    0 -3 -3 288.77 26.1
    0 -3 -3 260.27 27.9
    0 3 3 254.87 28.4
    0 3 3 279.67 26
    0 3 3 284.37 24.5
    -1 -3 -3 54.49 7
    -1 -3 -3 52.39 7
    -1 -3 -3 48.4 6.4
    -1 -3 -3 57.49 5.7
    -1 -3 -3 56.69 8.2
    1 3 3 67.69 6
    1 3 3 52.89 8.7
    1 3 3 57.29 7.2
    -2 -3 -3 13.3 4
    -2 -3 -3 13.5 3.2
    -2 -3 -3 9.7 2.9
    -2 -3 -3 17.9 3.8
    2 3 3 8.1 3.6
    2 3 3 15 3.6
    2 3 3 12.7 3
    -3 -3 -3 204.38 22.6
    -3 -3 -3 232.08 22.5
    3 3 3 225.68 23
    3 3 3 222.18 23.5
    -4 -3 -3 120.49 15.3
    -4 -3 -3 153.68 15
    4 3 3 113.99 15
    4 3 3 138.09 15.4
    -5 -3 -3 43.5 8.9
    -5 -3 -3 48.1 6.4
    5 3 3 33.5 7
    5 3 3 27 7.4
    -6 -3 -3 2.5 1.6
    -6 -3 -3 -0.8 2.2
    6 3 3 0.2 1.7
    -7 -3 -3 144.19 16.3
    -7 -3 -3 127.99 18.2
    7 3 3 140.99 16.7
    -8 -3 -3 29.6 6.1
    -8 -3 -3 13.1 5.9
    8 3 3 14.1 4.7
    -9 -3 -3 -1.4 4.5
    -9 -3 -3 5.2 3.1
    9 3 3 -0.7 2.6
    -10 -3 -3 0.9 3.9
    -10 -3 -3 5.6 3.2
    10 3 3 -4 2.2
    -11 -3 -3 47.2 8.9
    -11 -3 -3 21.2 9.9
    11 3 3 28.8 8.6
    -12 -3 -3 -2 4
    -12 -3 -3 0.4 7.3
    12 3 3 -4.2 3.3
    -13 -3 -3 66.99 17.8
    13 3 3 63.19 13.6
    13 -4 -3 9 5
    -13 4 3 -2.6 7.8
    12 -4 -3 1.6 3
    -12 4 3 -3.9 5.4
    11 -4 -3 108.89 14.2
    -11 4 3 96.49 22.4
    -10 4 3 10.3 7.4
    9 -4 -3 9.8 3.8
    -9 4 3 18.7 8
    8 -4 -3 1.7 1.9
    -8 4 3 2.3 5
    7 -4 -3 10.5 3.4
    -7 4 3 11 6.3
    -7 4 3 8.2 5
    6 -4 -3 9.2 2.9
    6 -4 -3 9 1.7
    6 -4 -3 8.8 1.8
    -6 4 3 7.1 4.2
    -6 4 3 7.1 4.1
    5 -4 -3 0.1 0.6
    5 -4 -3 1.8 1.1
    5 -4 -3 -0.2 0.7
    -5 4 3 6.7 4.7
    -5 4 3 2.5 2.1
    4 -4 -3 153.08 15.6
    4 -4 -3 148.19 15.6
    4 -4 -3 159.88 16.3
    -4 4 3 176.28 21.5
    -4 4 3 166.08 19.1
    3 -4 -3 30.7 4.3
    3 -4 -3 29.6 6.8
    3 -4 -3 35.6 4.6
    -3 4 3 23.9 5.9
    -3 4 3 34.5 9.1
    2 -4 -3 224.38 21.2
    2 -4 -3 186.68 22
    2 -4 -3 208.58 21.1
    -2 4 3 206.78 25.2
    -2 4 3 231.88 22
    1 -4 -3 46.4 6.6
    1 -4 -3 46 6.3
    1 -4 -3 49.2 6.5
    -1 4 3 52.59 6
    -1 4 3 46 10.3
    -1 4 3 49 6.6
    0 -4 -3 45.4 5.5
    0 -4 -3 38.4 8.4
    0 -4 -3 41.4 5.1
    0 -4 -3 35.9 5.6
    0 4 3 46.2 10
    -1 -4 -3 565.04 49.6
    -1 -4 -3 504.15 48.1
    -1 -4 -3 533.05 52.29
    -1 -4 -3 523.95 49.9
    1 4 3 520.85 52.99
    -2 -4 -3 5.2 2.4
    -2 -4 -3 8.8 3
    2 4 3 4.9 3.3
    2 4 3 9.2 2.1
    -3 -4 -3 50.49 7.7
    -3 -4 -3 55.89 7.8
    3 4 3 56.59 7.2
    3 4 3 55.09 9
    -4 -4 -3 0.4 1.8
    -4 -4 -3 1.1 1.3
    4 4 3 0.2 2
    -5 -4 -3 16.8 4.6
    -5 -4 -3 16.2 4.9
    5 4 3 10.4 4
    5 4 3 16.2 4.6
    -6 -4 -3 15.9 5.3
    -6 -4 -3 19 4.8
    6 4 3 16.1 5.1
    -7 -4 -3 1.9 2.7
    -7 -4 -3 -3.3 2.9
    7 4 3 -1.8 2.2
    -8 -4 -3 340.47 33.5
    -8 -4 -3 321.27 36.7
    8 4 3 296.17 33.4
    -9 -4 -3 4.2 4.6
    -9 -4 -3 15.3 4.8
    9 4 3 43.9 9.6
    -10 -4 -3 11.9 4.5
    -10 -4 -3 13.4 6.5
    10 4 3 2.6 4.5
    -11 -4 -3 2.2 6.2
    -11 -4 -3 -4.1 3.4
    11 4 3 -1.4 3.5
    -12 -4 -3 -6.1 4.2
    12 4 3 0.9 4.9
    12 -5 -3 0 2.6
    -12 5 3 -1.3 6.4
    11 -5 -3 -2.9 3.2
    -11 5 3 7.4 6.5
    10 -5 -3 124.29 16.2
    -10 5 3 141.29 22.5
    9 -5 -3 4.4 2.8
    -9 5 3 -2.3 3.5
    8 -5 -3 33.9 7
    -8 5 3 38.7 11.7
    7 -5 -3 20.7 2.6
    7 -5 -3 13.4 2.3
    7 -5 -3 15.9 4.2
    -7 5 3 20.4 9.4
    -7 5 3 20.2 7.3
    6 -5 -3 5.4 2.5
    6 -5 -3 1.9 1.5
    6 -5 -3 4.8 1.5
    -6 5 3 2.1 4.1
    -6 5 3 3.9 3.8
    5 -5 -3 20.5 4.5
    5 -5 -3 17.6 3
    5 -5 -3 20.2 4
    -5 5 3 13.9 6.3
    -5 5 3 25.2 6.7
    4 -5 -3 0.7 1.1
    4 -5 -3 1.6 1.3
    4 -5 -3 2.3 1.5
    -4 5 3 8.2 3.9
    -4 5 3 2.2 2.8
    3 -5 -3 23.4 4.8
    -3 5 3 29.5 6.4
    -3 5 3 37.3 9.6
    2 -5 -3 17 4.2
    2 -5 -3 12.9 3.2
    -2 5 3 24.1 4.8
    -2 5 3 27.9 8.2
    1 -5 -3 105.49 11
    1 -5 -3 90.69 11.4
    -1 5 3 99.79 10.5
    -1 5 3 82.19 14.2
    0 -5 -3 2.2 0.9
    0 -5 -3 0.5 1.7
    0 -5 -3 1.6 1.5
    0 5 3 -2.8 3
    -1 -5 -3 2 1.6
    -1 -5 -3 3.6 1.6
    -1 -5 -3 1.6 1.2
    1 5 3 5.6 3.5
    -2 -5 -3 44.9 5.3
    -2 -5 -3 38.2 6.6
    -2 -5 -3 49.6 7.2
    2 5 3 49.5 5.9
    2 5 3 48 11.2
    -3 -5 -3 0.9 2.3
    -3 -5 -3 7.3 2.9
    3 5 3 4.4 3.6
    3 5 3 5 2.2
    -4 -5 -3 2 2.3
    -4 -5 -3 5.3 2.8
    4 5 3 8.2 3.3
    4 5 3 10.3 4.5
    -5 -5 -3 -3.1 2.5
    -5 -5 -3 1.4 1.8
    5 5 3 4.3 3.1
    5 5 3 4 3.6
    -6 -5 -3 43.5 9.5
    6 5 3 47.9 10.1
    -7 -5 -3 16.6 5.6
    -7 -5 -3 12.3 5.6
    7 5 3 15.7 5.3
    -8 -5 -3 2.2 4.6
    -8 -5 -3 9.6 3.8
    8 5 3 5.4 4.4
    -9 -5 -3 -3.1 3.4
    -9 -5 -3 2.5 2.6
    9 5 3 -3 2.3
    -10 -5 -3 3.6 3.9
    -10 -5 -3 -7.6 3.8
    10 5 3 -5.9 3.8
    -11 -5 -3 -1.5 6.5
    -11 -5 -3 -3.4 3.7
    11 5 3 5.9 5.1
    -12 -5 -3 4.5 5.7
    -12 -5 -3 -13.5 6.4
    12 5 3 -3.8 3.8
    12 -6 -3 1 3.1
    -12 6 3 -5.6 6.3
    11 -6 -3 3 3.9
    -11 6 3 8.7 7.7
    10 -6 -3 19.7 5.4
    -10 6 3 31.9 9.9
    9 -6 -3 37.3 7.7
    -9 6 3 27.5 10
    8 -6 -3 14.2 2.3
    8 -6 -3 11.9 2.3
    8 -6 -3 11.5 4.1
    -8 6 3 24.3 7.5
    7 -6 -3 14 2.6
    7 -6 -3 10.6 2.6
    7 -6 -3 16.8 4.5
    -7 6 3 11.2 5.4
    -7 6 3 18.4 7.7
    6 -6 -3 27.7 5.9
    6 -6 -3 25.8 4.2
    -6 6 3 28.2 9.1
    -6 6 3 42.3 9.8
    5 -6 -3 57.09 7.3
    5 -6 -3 58.79 8.1
    -5 6 3 45.9 12.4
    -5 6 3 62.89 10.4
    4 -6 -3 28.5 5
    4 -6 -3 39.8 6
    -4 6 3 40.6 8.2
    -4 6 3 50.09 12.3
    3 -6 -3 6.8 2.4
    -3 6 3 8.7 3.3
    -3 6 3 2.3 3.9
    2 -6 -3 14.9 4.3
    2 -6 -3 16 4.2
    -2 6 3 22 4.6
    -2 6 3 9.8 4.2
    1 -6 -3 0.3 1.3
    1 -6 -3 1.2 1.6
    1 -6 -3 -0.8 1.1
    -1 6 3 0.6 1.4
    -1 6 3 -0.2 0.8
    0 -6 -3 55.19 7.5
    0 -6 -3 54.99 7.7
    0 -6 -3 41 6.2
    0 6 3 46 11.6
    -1 -6 -3 4.4 2.3
    -1 -6 -3 -1.4 2
    1 6 3 7.9 4.5
    -2 -6 -3 3.1 2.2
    -2 -6 -3 4.9 1.4
    -2 -6 -3 2.5 2.4
    2 6 3 3.4 3.3
    -3 -6 -3 2.8 1.1
    -3 -6 -3 4.6 2.2
    -3 -6 -3 1.8 1.1
    3 6 3 0.8 2.5
    3 6 3 5.4 1.5
    -4 -6 -3 9.8 3.6
    -4 -6 -3 10.4 3.9
    4 6 3 10.7 3.4
    4 6 3 11.1 4.8
    -5 -6 -3 23.1 6.3
    -5 -6 -3 24.2 6.3
    5 6 3 17.3 6.4
    -6 -6 -3 6.3 3.6
    -6 -6 -3 7.3 3.2
    6 6 3 2.6 4
    -7 -6 -3 10.7 4.4
    -7 -6 -3 12 4.3
    7 6 3 8.5 5
    -8 -6 -3 -2.8 2.5
    -8 -6 -3 -3.3 2.3
    8 6 3 0.7 2.8
    -9 -6 -3 6.2 4.1
    -9 -6 -3 2.1 4.4
    9 6 3 -5.2 3.6
    -10 -6 -3 -10.6 4.5
    -10 -6 -3 -3.1 3
    10 6 3 -5.4 3
    -11 -6 -3 -2 3.5
    -11 -6 -3 0.1 5.8
    11 -7 -3 -0.3 3.2
    -11 7 3 -2.3 3.9
    -10 7 3 9.1 6
    9 -7 -3 -3.8 2.3
    8 -7 -3 1.7 1.4
    8 -7 -3 6.1 3.2
    -8 7 3 6.3 4.9
    7 -7 -3 19.1 5.4
    7 -7 -3 20 4
    -7 7 3 29.6 11.7
    -7 7 3 28.1 9.5
    6 -7 -3 28.8 6.2
    6 -7 -3 27.4 4.2
    -6 7 3 14.9 7.7
    -6 7 3 19.7 7.9
    5 -7 -3 109.89 13.2
    5 -7 -3 111.59 13.9
    -5 7 3 129.99 16.6
    -5 7 3 157.38 22
    4 -7 -3 15.8 4.2
    4 -7 -3 18.6 4.4
    -4 7 3 14.9 7.6
    -4 7 3 22 6.1
    3 -7 -3 2 1.2
    3 -7 -3 -1.9 1.2
    -3 7 3 0.2 1.4
    -3 7 3 1.1 3.4
    2 -7 -3 5.7 2.5
    2 -7 -3 8.2 3.3
    -2 7 3 6.6 4.6
    -2 7 3 10.3 3.2
    1 -7 -3 -1.3 1.4
    -1 7 3 -5 3.2
    0 -7 -3 43.4 7.1
    0 -7 -3 46.5 6.1
    0 -7 -3 27.7 6.8
    0 7 3 36.7 10.3
    -1 -7 -3 -0.3 1.6
    -1 -7 -3 1.5 1.6
    -1 -7 -3 4.6 1.5
    1 7 3 -2.1 2.5
    -2 -7 -3 17.5 6.2
    -2 -7 -3 34 4.1
    2 7 3 33.2 10.2
    -3 -7 -3 60.99 9.6
    -3 -7 -3 68.99 8
    -3 -7 -3 59.49 9.5
    3 7 3 72.39 15.6
    -4 -7 -3 17.5 5.3
    -4 -7 -3 10.3 4.9
    -4 -7 -3 27.3 4
    4 7 3 23.8 4.9
    4 7 3 26.9 8.2
    -5 -7 -3 8 4.3
    -5 -7 -3 8.7 4.1
    5 7 3 17.3 7
    -6 -7 -3 6.6 2.9
    6 7 3 4 5.3
    -7 -7 -3 7.5 4.1
    -7 -7 -3 0.9 3.3
    7 7 3 0.6 3.2
    -8 -7 -3 -2.8 3.1
    8 7 3 -4.6 4.2
    -9 -7 -3 6.9 4.8
    -9 -7 -3 6.4 4.7
    9 7 3 3 4.5
    -10 -7 -3 16.3 6.5
    -10 -7 -3 24.7 10.2
    10 7 3 17.2 7.9
    -11 -7 -3 -12 6.3
    -11 -7 -3 4 5.6
    11 7 3 -9.9 5.1
    10 -8 -3 -0.1 2.7
    -10 8 3 4.2 6.2
    9 -8 -3 -0.9 2.2
    -9 8 3 -4.8 3.8
    8 -8 -3 23.3 5.8
    8 -8 -3 18.3 3.7
    -8 8 3 29.7 10.5
    7 -8 -3 27.5 6.4
    7 -8 -3 25.7 5.2
    -7 8 3 34.5 9.9
    -7 8 3 56.79 15.1
    6 -8 -3 13.7 3.4
    6 -8 -3 19.1 5.1
    -6 8 3 20.5 6.9
    -6 8 3 15.4 9.3
    5 -8 -3 12 3.5
    5 -8 -3 18.6 4.6
    -5 8 3 13.9 5.6
    -5 8 3 24.2 8.4
    4 -8 -3 88.99 12.2
    4 -8 -3 113.39 14
    -4 8 3 88.69 20.3
    -4 8 3 110.49 13.7
    3 -8 -3 16.3 5.2
    3 -8 -3 17.9 4.8
    -3 8 3 9 6.5
    -3 8 3 21.7 5.2
    2 -8 -3 7.2 3.1
    2 -8 -3 7.1 2.8
    -2 8 3 10.4 3.3
    -2 8 3 14.2 6.3
    1 -8 -3 12.5 4.4
    1 -8 -3 6.3 3.8
    -1 8 3 24.6 8.8
    0 -8 -3 39.2 7.8
    0 -8 -3 39.2 8.1
    0 8 3 37.5 11.1
    -1 -8 -3 15 5.5
    -1 -8 -3 19.3 5.4
    1 8 3 17.5 8.1
    -2 -8 -3 3.2 1.9
    -2 -8 -3 -0.5 2.9
    2 8 3 0.4 3.4
    -3 -8 -3 59.19 9.9
    -3 -8 -3 71.79 10.7
    3 8 3 61.89 15
    -4 -8 -3 14.5 5.2
    -4 -8 -3 4 3.5
    4 8 3 5.4 6
    -5 -8 -3 27.5 7.7
    -5 -8 -3 39.2 8.6
    5 8 3 27 11.2
    -6 -8 -3 19.8 6
    -6 -8 -3 3.2 5.1
    6 8 3 -6.5 5
    -7 -8 -3 1.3 3.1
    -7 -8 -3 1.1 4.4
    7 8 3 10.2 4.1
    -8 -8 -3 1.8 4.2
    -8 -8 -3 -1.1 2.7
    8 8 3 -8.4 4.4
    -9 -8 -3 3.8 5.4
    -9 -8 -3 17.2 7
    9 8 3 18.2 8.6
    -10 -8 -3 8.6 6.3
    10 8 3 8.5 7.3
    9 -9 -3 19.2 4.8
    -9 9 3 15.7 7.1
    8 -9 -3 7.1 2.6
    8 -9 -3 15.4 4.9
    -8 9 3 12.8 6.3
    7 -9 -3 -2.7 2
    7 -9 -3 0 1.7
    -7 9 3 1.5 9.5
    -7 9 3 6.9 5.5
    6 -9 -3 8.1 4.3
    6 -9 -3 13.6 3.6
    -6 9 3 16 6.5
    -6 9 3 8.5 8.1
    5 -9 -3 7.1 2.8
    5 -9 -3 5.7 2.4
    -5 9 3 -1.5 3
    -5 9 3 7.7 6.2
    4 -9 -3 9.3 3.2
    4 -9 -3 1.5 2.8
    4 -9 -3 3.8 2.8
    -4 9 3 1.1 5.5
    -4 9 3 7.7 3.4
    3 -9 -3 2.1 2.1
    3 -9 -3 1.6 2.9
    -3 9 3 8.1 6.1
    -3 9 3 -0.9 1.6
    2 -9 -3 20.1 5
    2 -9 -3 20.7 5.4
    -2 9 3 15.7 6.8
    1 -9 -3 5.4 2.9
    1 -9 -3 3.4 3.1
    -1 9 3 1.9 5.8
    0 -9 -3 12.7 5.1
    0 -9 -3 18 5.8
    0 9 3 31.7 10.3
    -1 -9 -3 1.4 2.8
    -1 -9 -3 3.1 3.1
    1 9 3 2.3 5.9
    -2 -9 -3 2.3 2.3
    -2 -9 -3 -4.6 2.9
    2 9 3 6.6 6.2
    -3 -9 -3 0.4 3.1
    -3 -9 -3 8.1 3.8
    3 9 3 5.5 5.4
    -4 -9 -3 7.4 4.4
    -4 -9 -3 6.4 3.6
    4 9 3 6 8.9
    -5 -9 -3 -1.4 3.2
    -5 -9 -3 5.7 2.7
    -6 -9 -3 1.8 4.2
    -6 -9 -3 2.6 3.2
    6 9 3 1.6 7.2
    -7 -9 -3 45.6 9.9
    7 9 3 43.3 13.2
    -8 -9 -3 -0.6 4.8
    8 9 3 3 7.3
    7 -10 -3 2.5 2.4
    7 -10 -3 7.1 3.8
    7 -10 -3 7.5 4.1
    -7 10 3 6.2 5
    -7 10 3 15.6 11.3
    6 -10 -3 3.3 3.7
    6 -10 -3 2.1 2.2
    6 -10 -3 3.7 2.5
    -6 10 3 -13 5.3
    -6 10 3 -3.6 4.3
    5 -10 -3 1.7 2.4
    5 -10 -3 -1.6 3.7
    5 -10 -3 2.1 2.8
    -5 10 3 5 3.8
    -5 10 3 0.4 6.1
    4 -10 -3 -3.1 3
    4 -10 -3 1.3 2.3
    4 -10 -3 -5.5 2.4
    -4 10 3 3.1 2.3
    -4 10 3 11.3 7
    3 -10 -3 1.1 2.5
    3 -10 -3 -2.8 1.7
    3 -10 -3 -0.6 2.1
    -3 10 3 -2.1 8.5
    2 -10 -3 43.6 9.7
    2 -10 -3 72.59 10.3
    -2 10 3 72.09 18.2
    1 -10 -3 1 3.5
    1 -10 -3 8.8 4.3
    -1 10 3 13.9 9.2
    0 -10 -3 -3.7 2.5
    0 -10 -3 4 4.4
    0 10 3 -7.9 6
    -1 -10 -3 -2.1 1.8
    -1 -10 -3 1.2 3.7
    1 10 3 -7.5 6.8
    -2 -10 -3 0.8 1.8
    -2 -10 -3 -4.8 3.7
    2 10 3 7.5 7.1
    -3 -10 -3 3.9 3.7
    -3 -10 -3 6.8 3.9
    -4 -10 -3 -0.8 2.7
    4 10 3 0.5 6.7
    -5 -10 -3 7.4 4.3
    5 10 3 2.4 8.6
    -6 -10 -3 -2.4 2.9
    6 10 3 1.7 8.2
    -7 -10 -3 1.6 4.1
    7 10 3 -3.3 9.5
    5 -11 -3 -3.6 2.4
    5 -11 -3 4.4 3.9
    5 -11 -3 5 4.8
    -5 11 3 -5 4.2
    -5 11 3 -1.5 10
    4 -11 -3 18.1 4.9
    4 -11 -3 6.3 3.6
    4 -11 -3 4.2 5.5
    -4 11 3 27.2 11.9
    3 -11 -3 8.5 4.1
    3 -11 -3 3.4 3.1
    3 -11 -3 6.7 4.4
    -3 11 3 2.7 9.2
    2 -11 -3 -1.1 2.2
    2 -11 -3 -1 3.1
    2 -11 -3 -0.4 2.7
    -2 11 3 0.8 8.5
    1 -11 -3 -4.5 3.6
    -1 11 3 6.7 8.2
    0 -11 -3 2.3 3.3
    0 -11 -3 5.7 4.2
    0 11 3 1 10
    -1 -11 -3 3.5 3.4
    -1 -11 -3 9.5 8.5
    1 11 3 -3.1 7.6
    -2 -11 -3 19.7 6.2
    2 11 3 25.2 12.2
    -3 -11 -3 -2.6 2.8
    3 11 3 -5.5 8.8
    4 11 3 22 9.7
    -5 -11 4 12.2 5.3
    -5 -11 4 0.7 6.9
    -4 -11 4 38.6 10.9
    -4 -11 4 33.3 8.5
    3 11 -4 13.4 8.1
    -3 -11 4 1.9 6.3
    -3 -11 4 15.3 6.3
    2 11 -4 0.6 3.4
    2 11 -4 6.1 5.4
    -2 -11 4 4.1 4.6
    -2 -11 4 1.7 3.6
    -2 -11 4 -3.4 1.7
    1 11 -4 2.4 6.3
    1 11 -4 -1.6 4.1
    -1 -11 4 5.8 4
    -1 -11 4 8.6 4.6
    -1 -11 4 -0.1 2
    0 11 -4 -5.7 3.8
    0 11 -4 1.9 7
    0 -11 4 -1.6 3.9
    0 -11 4 -4.9 3.4
    -1 11 -4 4.3 4.9
    -1 11 -4 -1.8 6.9
    1 -11 4 -0.6 1.8
    1 -11 4 0 3
    1 -11 4 3.3 4.6
    -2 11 -4 4 4.3
    2 -11 4 -0.8 4.1
    2 -11 4 -0.1 4
    2 -11 4 3.2 2.3
    -3 11 -4 4.6 5.3
    3 -11 4 -0.7 3.4
    3 -11 4 -0.5 2.6
    3 -11 4 -0.3 3.3
    -4 11 -4 8.7 4.6
    4 -11 4 6.5 5.5
    4 -11 4 2.1 4
    -7 -10 4 7.9 8.3
    -6 -10 4 -2.7 7.2
    -6 -10 4 -1.7 3.2
    5 10 -4 8.1 6.3
    -5 -10 4 -0.5 2.8
    -5 -10 4 -0.1 6.5
    4 10 -4 18.2 6.8
    4 10 -4 8.5 6.4
    -4 -10 4 3.4 4.6
    -4 -10 4 17.6 8.5
    3 10 -4 44.6 10.8
    3 10 -4 30.2 9.5
    -3 -10 4 32.4 8.2
    -3 -10 4 48.3 12.2
    2 10 -4 7.6 4.6
    2 10 -4 -5.8 5
    -2 -10 4 2.4 3.3
    -2 -10 4 2.1 2
    -2 -10 4 0.7 3
    1 10 -4 3.1 5
    1 10 -4 1.3 3.2
    -1 -10 4 10.1 4.1
    -1 -10 4 7.2 5.8
    -1 -10 4 10 2.9
    0 10 -4 -7.4 3
    0 10 -4 -1.1 3.2
    0 -10 4 3 4
    0 -10 4 6 3.1
    -1 10 -4 -6.1 4
    -1 10 -4 5.4 4.1
    1 -10 4 4.6 3.3
    1 -10 4 9.5 5.8
    -2 10 -4 -1.9 2.8
    -2 10 -4 -1.8 4.7
    2 -10 4 -5.1 2.4
    2 -10 4 -5.2 2.7
    2 -10 4 -3 1.6
    -3 10 -4 4.9 4.4
    3 -10 4 2.3 3.8
    3 -10 4 2.8 2.1
    3 -10 4 -2.4 4.1
    -4 10 -4 2.5 2.8
    -4 10 -4 0.2 3.4
    4 -10 4 -2.4 2.1
    4 -10 4 -3.6 2.4
    -5 10 -4 -4.2 4
    -5 10 -4 2.4 3.6
    5 -10 4 -1.6 3.3
    5 -10 4 -0.5 2.3
    -6 10 -4 2.3 3.9
    -6 10 -4 -4.1 3.1
    6 -10 4 -5.3 2.5
    6 -10 4 -3.5 1.9
    6 -10 4 -6.8 3.4
    -7 10 -4 20.5 7.4
    -7 10 -4 32.2 9.3
    7 -10 4 12.8 6.4
    7 -10 4 13.3 5.1
    7 -10 4 1.6 3.6
    -9 -9 4 2 7.1
    -9 -9 4 10.1 4.6
    8 9 -4 9.3 8.6
    -8 -9 4 1.6 3.4
    -8 -9 4 1.9 6.7
    7 9 -4 10.6 6
    -7 -9 4 5.4 6.3
    -7 -9 4 7.8 3.9
    6 9 -4 2 5.7
    -6 -9 4 4.1 5.3
    -6 -9 4 3.6 3.9
    5 9 -4 -5.4 2.2
    5 9 -4 -2.2 4.6
    -5 -9 4 -4.2 4
    -5 -9 4 -4.5 2.1
    4 9 -4 15.3 5.2
    4 9 -4 3.6 4.2
    -4 -9 4 -5.1 3.9
    -4 -9 4 -1.3 2.3
    3 9 -4 -4 4
    3 9 -4 4.3 3.3
    -3 -9 4 5.4 3.9
    -3 -9 4 2.7 4.7
    2 9 -4 4.1 3.3
    2 9 -4 3.4 4.4
    -2 -9 4 0.2 2.8
    -2 -9 4 4.4 4.1
    1 9 -4 -3.6 3.6
    1 9 -4 -2.8 3.3
    -1 -9 4 0.1 2.8
    -1 -9 4 0.3 1.4
    -1 -9 4 -5.4 2.3
    0 9 -4 10.3 5
    0 9 -4 5.6 3.1
    0 -9 4 4.2 2
    0 -9 4 10 3.3
    0 -9 4 1.5 3.2
    -1 9 -4 30.7 7.7
    -1 9 -4 10.4 6
    1 -9 4 18.8 7
    1 -9 4 28.3 4.2
    1 -9 4 16 5.4
    -2 9 -4 4.5 4.9
    -2 9 -4 4.7 2.7
    2 -9 4 3.1 2.5
    2 -9 4 -3.6 2.8
    -3 9 -4 17.1 5.9
    -3 9 -4 34.8 8.6
    3 -9 4 13.7 5
    3 -9 4 15 4
    3 -9 4 16.1 5.8
    -4 9 -4 -0.6 3.1
    -4 9 -4 4.8 3.3
    4 -9 4 -0.8 1.9
    4 -9 4 -3.9 2.6
    4 -9 4 -3.1 1.6
    -5 9 -4 1.8 3.4
    -5 9 -4 1.4 3.2
    5 -9 4 0 2
    5 -9 4 0.3 3.4
    -6 9 -4 14.3 4.6
    6 -9 4 -0.8 2.1
    6 -9 4 5.8 4.3
    6 -9 4 1.1 1.9
    -7 9 -4 9.3 6
    -7 9 -4 16.4 7.9
    7 -9 4 8.7 4
    7 -9 4 12.2 6.5
    7 -9 4 10.4 3.2
    -8 9 -4 2.9 3.5
    -8 9 -4 2.5 5.6
    8 -9 4 2.3 3.7
    8 -9 4 -0.1 5
    8 -9 4 -1.9 2.2
    10 8 -4 22.5 8.2
    -10 -8 4 8.9 10.2
    -10 -8 4 21.2 6.9
    9 8 -4 15.3 6.6
    -9 -8 4 6.2 7.5
    8 8 -4 13.3 7.8
    -8 -8 4 17.3 8.4
    -8 -8 4 15.8 6.3
    7 8 -4 13.5 6.3
    -7 -8 4 6.3 6.5
    -7 -8 4 8.6 4.6
    6 8 -4 25.2 7.4
    6 8 -4 30.6 7.8
    -6 -8 4 22.7 6.7
    -6 -8 4 22.5 8.6
    5 8 -4 8.3 4.5
    5 8 -4 11.8 5.2
    -5 -8 4 7.3 3.6
    -5 -8 4 8.2 5.6
    4 8 -4 50.99 9.9
    4 8 -4 49.99 10.5
    -4 -8 4 36.8 11.1
    -4 -8 4 49.2 10
    3 8 -4 2.9 2.9
    3 8 -4 5.7 4
    -3 -8 4 1.8 4.2
    -3 -8 4 4.8 3.5
    2 8 -4 -3.9 2.5
    2 8 -4 1.2 2.5
    -2 -8 4 -2.9 3.4
    -2 -8 4 0.2 1.9
    1 8 -4 5.1 3.6
    1 8 -4 1.8 2.1
    -1 -8 4 -1.6 1.7
    -1 -8 4 0.6 2.3
    0 8 -4 0.3 2.2
    0 8 -4 0.4 2.8
    0 -8 4 1.4 2.4
    0 -8 4 0.5 0.8
    0 -8 4 0.9 1.6
    -1 8 -4 64.39 12.4
    -1 8 -4 31.4 8.3
    1 -8 4 37.2 9
    1 -8 4 35.6 5.3
    1 -8 4 32.1 7.4
    -2 8 -4 -1.6 1.7
    -2 8 -4 -1.2 2.9
    2 -8 4 4.5 2.1
    2 -8 4 0.8 2.4
    2 -8 4 3 1.5
    -3 8 -4 45.4 11.5
    -3 8 -4 55.19 8.9
    -3 8 -4 49 8.2
    3 -8 4 48.2 6.8
    3 -8 4 56.59 9.1
    3 -8 4 33.8 7.9
    -4 8 -4 91.79 11.9
    4 -8 4 79.39 12.5
    4 -8 4 85.79 10.3
    4 -8 4 69.59 10.7
    -5 8 -4 2.8 2.8
    -5 8 -4 4.7 4.2
    5 -8 4 1.9 2
    5 -8 4 3.1 3
    5 -8 4 0.4 2.2
    -6 8 -4 8 3
    -6 8 -4 5.1 5.2
    6 -8 4 2.3 2
    6 -8 4 1.7 2.4
    6 -8 4 2.6 2.7
    -7 8 -4 -0.6 3
    -7 8 -4 -3.8 3.5
    7 -8 4 -0.7 1.5
    7 -8 4 -1.2 2.9
    7 -8 4 -0.4 2.3
    -8 8 -4 1.3 4
    -8 8 -4 -3.6 2.7
    8 -8 4 -1.3 1.7
    8 -8 4 0.1 2.1
    -9 8 -4 6.8 3.8
    -9 8 -4 -1.9 4.9
    9 -8 4 2.8 2.9
    9 -8 4 6.4 3.5
    11 7 -4 19 7.1
    -11 -7 4 8.6 12
    -11 -7 4 28.3 7.4
    10 7 -4 -6.5 4.5
    -10 -7 4 3.5 3.6
    -10 -7 4 -0.3 7.5
    9 7 -4 11.1 5.4
    -9 -7 4 11.7 5.5
    -9 -7 4 8.3 8
    8 7 -4 -4 4.1
    -8 -7 4 -2.7 5.6
    -8 -7 4 5.5 3.9
    7 7 -4 37.3 9.4
    -7 -7 4 34.8 11.7
    -7 -7 4 35.7 8.1
    6 7 -4 128.29 16.9
    6 7 -4 122.39 15.9
    -6 -7 4 93.19 20.3
    -6 -7 4 124.09 16.1
    5 7 -4 10 4.2
    5 7 -4 9.6 4.8
    -5 -7 4 13.1 8.4
    -5 -7 4 5.5 2.7
    4 7 -4 1.7 2.7
    4 7 -4 1.5 2.3
    -4 -7 4 2.8 1.6
    -4 -7 4 -2 1.5
    -4 -7 4 5.6 4.4
    3 7 -4 -1 1.8
    3 7 -4 0.7 2.8
    -3 -7 4 -1.9 1.1
    -3 -7 4 -3.1 1.8
    -3 -7 4 5.7 2.9
    2 7 -4 5.8 3.3
    2 7 -4 3.2 2.9
    -2 -7 4 2 2.4
    -2 -7 4 0.2 2.1
    1 7 -4 -1 2
    1 7 -4 -0.5 1.6
    -1 -7 4 -0.9 2.1
    -1 -7 4 -3 1.9
    0 7 -4 56.09 9.1
    0 7 -4 67.19 10.4
    0 -7 4 51.89 6.8
    0 -7 4 54.79 8.8
    0 -7 4 63.49 12.3
    -1 7 -4 5.6 3.4
    -1 7 -4 10.2 3.7
    1 -7 4 6.4 2.1
    1 -7 4 2.6 2.7
    1 -7 4 5.2 2.8
    -2 7 -4 139.59 18
    -2 7 -4 170.18 20.9
    -2 7 -4 196.68 19.1
    2 -7 4 140.59 18.5
    2 -7 4 145.89 16.1
    -3 7 -4 0.7 1.9
    -3 7 -4 2.5 2
    3 -7 4 1.1 2.4
    -4 7 -4 24 5.9
    -4 7 -4 31.1 8
    4 -7 4 32.3 7.9
    4 -7 4 20.5 4.8
    -5 7 -4 5.5 2.8
    -5 7 -4 10 4.6
    5 -7 4 8 3
    5 -7 4 8.5 3.5
    -6 7 -4 23.5 8.8
    -6 7 -4 16.3 4.6
    6 -7 4 15.2 4.1
    -7 7 -4 7.7 3
    -7 7 -4 11.7 5.6
    7 -7 4 1.8 2.6
    7 -7 4 5.3 2.1
    -8 7 -4 0.8 2.1
    -8 7 -4 10.5 5.9
    8 -7 4 0.2 2.3
    8 -7 4 1.7 2
    -9 7 -4 4.7 5
    -9 7 -4 6.6 3.1
    9 -7 4 3.2 2.4
    9 -7 4 8.4 3.2
    -10 7 -4 -1.2 6.5
    10 -7 4 -1 3.2
    12 6 -4 7.7 6.8
    -12 -6 4 9.3 6.5
    -12 -6 4 16.1 10.8
    11 6 -4 -0.3 4.7
    -11 -6 4 7.6 7.3
    -11 -6 4 7.4 5.6
    10 6 -4 4.7 4
    -10 -6 4 -1.2 2.9
    -10 -6 4 -6.8 6.2
    9 6 -4 16.2 5.6
    -9 -6 4 0.6 4.7
    -9 -6 4 -3.9 2.7
    8 6 -4 -0.6 3.1
    -8 -6 4 -2.4 1.9
    -8 -6 4 7.6 6.5
    7 6 -4 26.8 6.5
    -7 -6 4 23.5 6.4
    6 6 -4 31.7 7.3
    6 6 -4 26.3 6.8
    -6 -6 4 22.6 6.1
    -6 -6 4 19 8.4
    5 6 -4 2.7 2.6
    5 6 -4 9.9 4.2
    -5 -6 4 3.6 2.9
    -5 -6 4 4.8 4.7
    -5 -6 4 5.3 1.6
    4 6 -4 20 5.4
    4 6 -4 12.5 4.6
    -4 -6 4 8 3.4
    -4 -6 4 10.3 2.5
    -4 -6 4 15.2 4.3
    3 6 -4 12.5 4
    3 6 -4 17.2 4.9
    -3 -6 4 13.5 4.5
    -3 -6 4 13.2 3.2
    -3 -6 4 13.5 5.7
    2 6 -4 19.4 5
    2 6 -4 11.5 3.4
    -2 -6 4 10.6 4
    -2 -6 4 14.2 3.6
    -2 -6 4 17.6 6.3
    1 6 -4 31.4 6.9
    1 6 -4 30.4 6.7
    -1 -6 4 28.5 5.7
    -1 -6 4 32.3 7.1
    0 6 -4 -0.2 1.8
    0 6 -4 2.2 2.7
    0 -6 4 1.8 1.1
    0 -6 4 0.2 2
    0 -6 4 0.8 2.6
    -1 6 -4 27.4 7.1
    -1 6 -4 31 6.9
    -1 6 -4 40.5 6
    1 -6 4 26.8 6.7
    1 -6 4 32.7 4.5
    -2 6 -4 21.3 5.4
    -2 6 -4 24.2 6.8
    -2 6 -4 29.6 6.4
    2 -6 4 22.1 4.3
    2 -6 4 23.1 6.1
    -3 6 -4 29.8 6.4
    -3 6 -4 40.5 8.2
    3 -6 4 33.8 5.2
    3 -6 4 39.6 8.2
    -4 6 -4 62.59 10
    -4 6 -4 61.09 8.3
    4 -6 4 64.49 9.4
    4 -6 4 41.9 6.9
    -5 6 -4 47.4 10.7
    -5 6 -4 41.5 7
    5 -6 4 48.2 6.8
    -6 6 -4 3.4 2.2
    -6 6 -4 3.5 3.2
    6 -6 4 3 2
    -7 6 -4 3.7 2.4
    -7 6 -4 5.3 4.1
    7 -6 4 3.2 2.6
    -8 6 -4 19.4 8.4
    -8 6 -4 22 4.8
    8 -6 4 11.1 4.4
    -9 6 -4 -2.2 1.9
    -9 6 -4 -11.4 4.7
    9 -6 4 0.5 2.4
    -10 6 -4 -0.1 4.7
    10 -6 4 6.1 3.7
    -11 6 -4 -10.2 5
    12 5 -4 11.8 5.9
    -12 -5 4 -0.4 4.3
    -12 -5 4 -11.6 6.6
    11 5 -4 -3.6 2.9
    -11 -5 4 3.1 3.4
    -11 -5 4 -4.1 7
    10 5 -4 4.8 4.3
    -10 -5 4 13.8 4.6
    -10 -5 4 11.1 7.9
    9 5 -4 8.2 3.3
    -9 -5 4 -0.2 3.9
    -9 -5 4 7 3.3
    8 5 -4 -0.7 2.4
    -8 -5 4 3.3 5.9
    -8 -5 4 -0.3 2.7
    7 5 -4 11 4.3
    7 5 -4 9.4 3.4
    -7 -5 4 9.6 3.2
    -7 -5 4 10.9 5.9
    6 5 -4 9.4 3.9
    6 5 -4 11.2 3.9
    -6 -5 4 13.7 2.7
    -6 -5 4 9.3 3.9
    -6 -5 4 7.1 3.7
    5 5 -4 21 5.3
    5 5 -4 8 3
    -5 -5 4 12 2.4
    -5 -5 4 10.3 6
    -5 -5 4 7.9 3.6
    4 5 -4 33.3 7.4
    4 5 -4 36.2 7.6
    -4 -5 4 28.6 8.9
    -4 -5 4 34.8 7.4
    -4 -5 4 40 4.7
    3 5 -4 76.19 10.3
    3 5 -4 72.29 9.9
    -3 -5 4 79.99 8.6
    -3 -5 4 78.99 10.5
    -3 -5 4 89.09 13.3
    2 5 -4 25.1 5.5
    2 5 -4 18.6 4.6
    -2 -5 4 29.9 7.8
    -2 -5 4 19.5 4
    1 5 -4 5 2.4
    1 5 -4 5.4 2.3
    -1 -5 4 4.1 2.1
    -1 -5 4 4.8 2.5
    0 5 -4 20.5 5
    0 5 -4 19.3 4.9
    0 -5 4 13.6 4.1
    0 -5 4 14.2 2.4
    0 -5 4 15.3 4.7
    -1 5 -4 7.3 2.6
    -1 5 -4 8.3 3.5
    -1 5 -4 11 3.1
    1 -5 4 6.1 3.1
    1 -5 4 5.6 1.8
    1 -5 4 3.3 2
    -2 5 -4 -0.7 0.9
    -2 5 -4 -0.7 1
    -2 5 -4 -2 1.7
    2 -5 4 -0.5 0.8
    2 -5 4 -0.5 1.1
    -3 5 -4 -0.1 1.1
    -3 5 -4 0.1 1.2
    3 -5 4 1.5 1.3
    3 -5 4 -0.6 0.8
    -4 5 -4 13.4 4.6
    -4 5 -4 8.9 2.7
    4 -5 4 9.8 2.8
    -5 5 -4 45.7 6.5
    -5 5 -4 37.3 8.9
    5 -5 4 38.4 6.1
    -6 5 -4 185.58 20
    -6 5 -4 228.48 25.9
    6 -5 4 180.58 20.3
    -7 5 -4 24.1 8.2
    -7 5 -4 17.2 4.2
    7 -5 4 16.5 4.4
    -8 5 -4 2.6 5.2
    -8 5 -4 1.1 2.1
    8 -5 4 7.6 3.1
    -9 5 -4 5.6 3.7
    -9 5 -4 -4.1 1.6
    9 -5 4 -2.1 1.5
    -10 5 -4 8.6 2.6
    -10 5 -4 11.2 6.7
    10 -5 4 8.6 3.4
    -11 5 -4 -0.6 5.9
    11 -5 4 4.9 3.5
    -12 5 -4 6.1 7.8
    12 -5 4 -0.8 3.7
    13 4 -4 5.4 5.5
    -13 -4 4 3.4 8
    12 4 -4 6.7 4.6
    -12 -4 4 11.8 4.6
    -12 -4 4 2.4 6.8
    11 4 -4 14.8 5.9
    -11 -4 4 28.1 5.6
    -11 -4 4 16.5 7.8
    10 4 -4 12.5 3.9
    -10 -4 4 5.8 8.3
    -10 -4 4 14.5 4.3
    9 4 -4 -1.6 2.4
    -9 -4 4 4.8 2
    -9 -4 4 5 5.2
    8 4 -4 20.2 5
    -8 -4 4 23.2 7.7
    -8 -4 4 27.5 6
    7 4 -4 -0.6 2.1
    7 4 -4 0.4 1.1
    -7 -4 4 3.6 1.7
    -7 -4 4 -1 4.1
    6 4 -4 10.6 3.6
    6 4 -4 11.5 3.4
    -6 -4 4 12.2 5.6
    -6 -4 4 11.1 2.4
    -6 -4 4 12.4 3.6
    5 4 -4 79.89 10.4
    5 4 -4 91.59 10.3
    -5 -4 4 81.49 8.7
    -5 -4 4 70.09 15.3
    -5 -4 4 87.89 10.9
    4 4 -4 317.47 32.4
    4 4 -4 321.47 32
    -4 -4 4 328.97 32.7
    -4 -4 4 332.17 30.3
    -4 -4 4 333.87 37
    3 4 -4 56.19 7.6
    3 4 -4 58.39 7.9
    -3 -4 4 57.89 6.2
    -3 -4 4 63.49 10.6
    2 4 -4 184.88 19.6
    2 4 -4 207.28 20.7
    -2 -4 4 216.68 23.4
    -2 -4 4 192.88 19
    1 4 -4 37.2 5.5
    1 4 -4 49.9 6.4
    -1 -4 4 34.3 5.2
    -1 -4 4 38.9 8.1
    0 4 -4 1 1.5
    0 4 -4 -0.1 1.1
    0 -4 4 0.4 0.6
    0 -4 4 0.9 1.8
    0 -4 4 -1.6 0.9
    -1 4 -4 95.89 11.3
    -1 4 -4 84.69 10.3
    -1 4 -4 94.49 10.4
    1 -4 4 96.69 11
    1 -4 4 69.29 10.2
    1 -4 4 84.59 8.9
    -2 4 -4 3.2 2.1
    -2 4 -4 4.1 1.9
    2 -4 4 5.5 2.4
    2 -4 4 4.4 2.2
    2 -4 4 4 1.5
    -3 4 -4 2 1.4
    -3 4 -4 4.6 2.4
    3 -4 4 3.1 1.5
    -4 4 -4 63.59 10.3
    -4 4 -4 69.79 8.4
    4 -4 4 67.09 8.2
    -5 4 -4 42.4 6.1
    -5 4 -4 52.99 10.9
    5 -4 4 41.7 6.2
    -6 4 -4 385.96 39.2
    -6 4 -4 334.07 33.1
    6 -4 4 326.37 33.6
    -7 4 -4 29.9 5.1
    -7 4 -4 42.4 11.4
    7 -4 4 41.8 6.2
    7 -4 4 26.6 4.3
    -8 4 -4 31.5 9.5
    -8 4 -4 41.7 5.3
    8 -4 4 27.6 4.3
    -9 4 -4 0.1 1.6
    -9 4 -4 6 5.7
    9 -4 4 -2.5 1
    9 -4 4 -2.7 1.9
    -10 4 -4 -2.4 4.6
    -10 4 -4 -1.9 1.6
    10 -4 4 2.3 2.3
    -11 4 -4 12.9 7
    11 -4 4 17.6 5.8
    -12 4 -4 8.1 5.7
    13 3 -4 48.4 11.3
    -13 -3 4 32.6 13.5
    12 3 -4 9.4 5.2
    -12 -3 4 1.9 8
    -12 -3 4 9.1 4.2
    11 3 -4 11 4.2
    -11 -3 4 6.2 7
    -11 -3 4 8.5 4.1
    10 3 -4 2.2 2.5
    -10 -3 4 -2.4 2
    -10 -3 4 10.9 5.9
    9 3 -4 25.2 5.9
    -9 -3 4 22 4.8
    -9 -3 4 17.3 6.5
    8 3 -4 3.4 2.4
    -8 -3 4 5.7 5.2
    -8 -3 4 6 2.2
    7 3 -4 0.8 1.5
    -7 -3 4 1.6 1.8
    6 3 -4 79.89 9.5
    6 3 -4 87.99 10.3
    -6 -3 4 82.99 10.2
    -6 -3 4 78.79 13.8
    -6 -3 4 83.79 9
    5 3 -4 73.29 8
    5 3 -4 67.79 8.6
    -5 -3 4 58.39 7.1
    -5 -3 4 53.79 12.8
    -5 -3 4 88.39 9.4
    4 3 -4 33.9 5
    4 3 -4 31.1 4.4
    -4 -3 4 31.4 3.7
    -4 -3 4 29.4 5.1
    -4 -3 4 28.2 8.2
    3 3 -4 63.99 6.8
    3 3 -4 61.89 9.7
    3 3 -4 54.29 7.3
    -3 -3 4 54.89 5.7
    -3 -3 4 48 10.8
    2 3 -4 2.2 1.4
    2 3 -4 3.5 2.2
    2 3 -4 1.6 1.1
    -2 -3 4 3.1 1.6
    -2 -3 4 0.5 0.7
    -2 -3 4 -0.5 1.5
    1 3 -4 7 2.9
    1 3 -4 6.3 1.7
    1 3 -4 6.7 2.4
    -1 -3 4 3.3 1.4
    -1 -3 4 7.3 1.8
    -1 -3 4 7.8 2.1
    -1 -3 4 4.6 2.9
    0 3 -4 -0.2 0.8
    0 3 -4 0.2 1.5
    0 3 -4 0.3 0.9
    0 -3 4 0.1 1.1
    0 -3 4 0.4 1
    0 -3 4 -0.7 0.3
    0 -3 4 -0.8 0.6
    0 -3 4 0.2 1
    -1 3 -4 34.5 5.5
    -1 3 -4 47.6 5.9
    1 -3 4 40.5 5.9
    1 -3 4 44 4.8
    1 -3 4 41.8 5.5
    1 -3 4 38.4 5.6
    1 -3 4 45.3 6.2
    -2 3 -4 1610.04 131.69
    -2 3 -4 1211.08 129.99
    -2 3 -4 1495.25 129.49
    2 -3 4 1540.35 129.69
    2 -3 4 1371.46 131.49
    2 -3 4 1409.56 130.09
    -3 3 -4 98.09 11.4
    -3 3 -4 113.69 13.4
    3 -3 4 105.69 11.1
    3 -3 4 106.09 11.1
    -4 3 -4 191.88 19.8
    -4 3 -4 130.19 15.7
    4 -3 4 177.48 16.3
    4 -3 4 147.29 15.6
    -5 3 -4 147.99 16.9
    -5 3 -4 103.09 12
    5 -3 4 119.89 12.7
    5 -3 4 103.99 11.6
    -6 3 -4 36.6 5.1
    -6 3 -4 43.7 10.4
    6 -3 4 33.5 4.5
    6 -3 4 35.8 5.7
    -7 3 -4 23.9 8
    -7 3 -4 17.7 3.8
    7 -3 4 14.1 4.2
    7 -3 4 10.8 2.3
    -8 3 -4 6.4 4.9
    -8 3 -4 3.8 2
    8 -3 4 2.8 1.4
    8 -3 4 5.6 2.8
    -9 3 -4 6.3 2.3
    -9 3 -4 8.1 4.4
    9 -3 4 4.4 1.6
    9 -3 4 7.8 3.6
    -10 3 -4 3.3 2.1
    -10 3 -4 -7.6 4
    10 -3 4 -1.4 1.7
    -11 3 -4 3.4 6.2
    11 -3 4 4 3.2
    -12 3 -4 43.7 15.1
    12 -3 4 25.6 6.9
    -13 3 -4 -6.9 5.9
    13 -3 4 -1.5 2.2
    14 2 -4 2 4.7
    -14 -2 4 5 9
    13 2 -4 -2.2 3.6
    -13 -2 4 0.9 6.7
    12 2 -4 1.5 3.9
    -12 -2 4 2.2 3.2
    -12 -2 4 -7.5 5.2
    11 2 -4 -1 2.7
    -11 -2 4 3.3 8.2
    -11 -2 4 -4.5 2.1
    10 2 -4 -1.1 2.2
    -10 -2 4 1.7 2.1
    -10 -2 4 3.8 5.1
    9 2 -4 22.8 5.3
    -9 -2 4 20.7 4.8
    -9 -2 4 21.2 8.6
    8 2 -4 16.1 4
    -8 -2 4 6.2 4.8
    -8 -2 4 15.4 3.8
    7 2 -4 21.8 4.6
    -7 -2 4 19.6 8.5
    -7 -2 4 30.9 4.6
    6 2 -4 23.9 3.9
    6 2 -4 21.9 3.8
    6 2 -4 23.1 5.3
    -6 -2 4 23.5 8.6
    -6 -2 4 23.7 4.5
    -6 -2 4 23.8 3.8
    -6 -2 4 22.7 4.5
    5 2 -4 24.2 3.5
    5 2 -4 24 3.8
    -5 -2 4 12.7 5.5
    -5 -2 4 25.5 4.1
    -5 -2 4 21.1 3
    -5 -2 4 17.7 3.8
    4 2 -4 232.08 21.6
    4 2 -4 231.78 22.5
    -4 -2 4 227.48 22.5
    -4 -2 4 200.78 26.3
    -4 -2 4 235.48 21.4
    3 2 -4 86.19 11.8
    3 2 -4 80.39 7.8
    3 2 -4 81.99 8.9
    -3 -2 4 58.09 10.7
    -3 -2 4 71.59 8.7
    -3 -2 4 81.29 7.6
    2 2 -4 878.71 75.49
    2 2 -4 803.22 76.79
    2 2 -4 847.62 79.29
    -2 -2 4 833.72 79.69
    -2 -2 4 833.52 76.89
    -2 -2 4 851.21 75.19
    1 2 -4 295.17 30.1
    1 2 -4 382.36 32.2
    -1 -2 4 348.57 32.1
    -1 -2 4 273.87 29.9
    0 2 -4 0.5 1
    0 2 -4 1.1 0.5
    0 2 -4 1.2 1.4
    0 -2 4 -1.4 1.3
    0 -2 4 2.4 1.3
    0 -2 4 1.6 1
    0 -2 4 1.1 0.6
    0 -2 4 1.5 1
    -1 2 -4 1230.08 112.59
    -1 2 -4 1225.28 111.49
    -1 2 -4 1233.98 112.39
    1 -2 4 1232.38 111.59
    1 -2 4 1113.59 112.09
    1 -2 4 1332.17 112.89
    1 -2 4 1340.77 112.99
    -2 2 -4 354.16 40.1
    -2 2 -4 464.85 39.7
    -2 2 -4 462.95 39.1
    2 -2 4 365.36 40.1
    2 -2 4 414.06 39.3
    2 -2 4 472.95 39.3
    -3 2 -4 4.5 1.7
    -3 2 -4 5 2.5
    -3 2 -4 6.6 1.8
    3 -2 4 5.4 1.6
    3 -2 4 4.9 1.6
    -4 2 -4 4.8 3
    -4 2 -4 4.6 1.7
    4 -2 4 3.5 1.5
    4 -2 4 7.5 2.4
    -5 2 -4 0.9 2.1
    -5 2 -4 1.8 1.3
    5 -2 4 0.7 1.2
    5 -2 4 4.8 1.8
    -6 2 -4 26.4 3.6
    -6 2 -4 17.3 6
    6 -2 4 15.1 3.1
    6 -2 4 18.6 4.5
    -7 2 -4 -1 2.5
    -7 2 -4 0.9 1.2
    7 -2 4 0.2 1
    7 -2 4 0 1.4
    -8 2 -4 1.6 1.3
    8 -2 4 -0.7 1.5
    8 -2 4 -1 1.2
    -9 2 -4 166.98 21.2
    -9 2 -4 114.59 12
    9 -2 4 96.19 11.3
    9 -2 4 129.69 14.8
    -10 2 -4 30.6 11.2
    -10 2 -4 21.8 4
    10 -2 4 12.6 5
    10 -2 4 13.8 2.9
    -11 2 -4 74.29 17.1
    -11 2 -4 75.59 8.2
    11 -2 4 60.39 10.8
    -12 2 -4 -5.9 4.6
    12 -2 4 4.1 4
    -13 2 -4 6.7 6.5
    13 -2 4 1.6 4.4
    14 1 -4 -2.7 4.5
    -14 -1 4 9.1 9.6
    13 1 -4 -0.1 3.5
    -13 -1 4 18.3 9.5
    12 1 -4 2 2.8
    -12 -1 4 -1.3 5.1
    -12 -1 4 -0.9 1.7
    11 1 -4 11.2 4.2
    -11 -1 4 19.6 10.4
    -11 -1 4 17.6 3.4
    -11 -1 4 13.5 2.8
    10 1 -4 19.6 5.3
    -10 -1 4 8.4 5.7
    -10 -1 4 21.5 3.8
    9 1 -4 1.8 1.7
    -9 -1 4 5.4 5.1
    -9 -1 4 2.4 1.8
    -9 -1 4 2.5 1.4
    8 1 -4 16.9 4.4
    -8 -1 4 17.9 3.6
    -8 -1 4 15.5 7.2
    -8 -1 4 14.9 3
    7 1 -4 50.59 6.9
    -7 -1 4 58.79 6.7
    -7 -1 4 54.99 6.5
    -7 -1 4 38.4 11.4
    6 1 -4 486.95 44.5
    6 1 -4 481.25 44.9
    -6 -1 4 481.35 44.5
    -6 -1 4 487.55 44.6
    -6 -1 4 452.15 51.79
    5 1 -4 218.08 25
    5 1 -4 274.77 25.3
    5 1 -4 272.67 27.4
    -5 -1 4 280.47 25.4
    -5 -1 4 287.27 25.6
    -5 -1 4 270.07 25.1
    -5 -1 4 269.17 31.7
    4 1 -4 188.88 23
    4 1 -4 211.18 20.4
    4 1 -4 192.98 18.6
    4 1 -4 200.18 19
    -4 -1 4 189.58 24
    -4 -1 4 201.38 19
    -4 -1 4 188.58 18.5
    3 1 -4 1328.47 117.79
    3 1 -4 1319.57 122.49
    3 1 -4 1307.07 118.39
    3 1 -4 1301.17 118.99
    -3 -1 4 1277.97 122.79
    -3 -1 4 1332.47 117.79
    -3 -1 4 1331.07 118.49
    2 1 -4 894.41 80.29
    2 1 -4 800.62 80.99
    2 1 -4 872.61 81.19
    2 1 -4 1000.1 84.59
    -2 -1 4 864.71 84.09
    -2 -1 4 994.3 80.99
    -2 -1 4 874.71 81.19
    1 1 -4 241.48 21.2
    1 1 -4 266.97 23.8
    1 1 -4 218.88 21.8
    -1 -1 4 207.98 21.3
    -1 -1 4 255.77 23.8
    -1 -1 4 217.98 21.8
    0 1 -4 229.18 20.6
    0 1 -4 213.18 21.3
    0 -1 4 246.48 22.1
    0 -1 4 225.78 21.2
    0 -1 4 206.38 21.1
    0 -1 4 227.98 20.7
    -1 1 -4 148.89 13.5
    -1 1 -4 139.29 14.1
    -1 1 -4 139.09 14
    1 -1 4 128.29 14
    1 -1 4 123.29 13.7
    1 -1 4 145.29 13.6
    1 -1 4 169.28 14.4
    -2 1 -4 165.78 15
    -2 1 -4 153.58 16
    -2 1 -4 162.38 15.2
    2 -1 4 129.09 15.6
    2 -1 4 161.88 15.1
    2 -1 4 146.39 14.9
    -3 1 -4 8.4 2
    -3 1 -4 5.8 2.7
    -3 1 -4 8.5 2.2
    3 -1 4 5.3 1.6
    3 -1 4 7.7 2.8
    3 -1 4 9.5 2.5
    -4 1 -4 233.38 23.3
    -4 1 -4 201.98 19.7
    4 -1 4 216.28 20.5
    4 -1 4 178.78 19.3
    -5 1 -4 88.49 11.7
    -5 1 -4 73.79 8
    5 -1 4 74.99 8.8
    5 -1 4 59.19 7.5
    -6 1 -4 -1.1 0.8
    -6 1 -4 -1.1 1.4
    6 -1 4 -1.4 0.7
    6 -1 4 0.3 0.6
    -7 1 -4 72.59 8.2
    -7 1 -4 94.99 14
    7 -1 4 58.79 7.6
    7 -1 4 68.99 9.3
    -8 1 -4 1.1 2.6
    -8 1 -4 1.9 1.4
    8 -1 4 1.9 1.1
    8 -1 4 1.6 2
    -9 1 -4 7.7 2.6
    -9 1 -4 7.9 5.3
    9 -1 4 9.5 3.6
    9 -1 4 7.7 2.2
    -10 1 -4 23.6 9.4
    -10 1 -4 21.3 4.2
    10 -1 4 24.1 6.7
    -11 1 -4 -2 1.9
    -11 1 -4 -6.9 4
    11 -1 4 -1.2 2.8
    -12 1 -4 -4.1 5.2
    12 -1 4 12.7 4.6
    -13 1 -4 39.5 11.9
    13 -1 4 6.1 5.7
    14 0 -4 1.4 3.7
    -14 0 4 -8.2 7.5
    13 0 -4 1.3 3.1
    -13 0 4 -3.4 7.1
    12 0 -4 21.8 5.5
    -12 0 4 12.9 8.7
    -11 0 4 5.4 5.4
    10 0 -4 69.19 9.4
    -10 0 4 58.19 16.5
    9 0 -4 0.5 1.4
    -9 0 4 -1.7 0.7
    -9 0 4 -0.5 0.7
    -9 0 4 -1.1 2.9
    8 0 -4 5.8 2.5
    -8 0 4 0.9 3.7
    -8 0 4 7 1.6
    -8 0 4 3.7 1.2
    7 0 -4 0.9 1.2
    -7 0 4 -0.1 0.7
    -7 0 4 -0.8 0.6
    -7 0 4 3.3 4.3
    6 0 -4 123.59 13.2
    -6 0 4 124.89 12
    -6 0 4 125.19 18.8
    -6 0 4 126.09 12.1
    5 0 -4 0.6 0.6
    5 0 -4 6 2.8
    5 0 -4 0.2 0.9
    -5 0 4 2 2.4
    -5 0 4 0.8 0.9
    -5 0 4 -0.7 0.5
    -5 0 4 -0.1 0.5
    4 0 -4 58.69 10
    4 0 -4 73.39 7.4
    4 0 -4 69.89 7
    4 0 -4 57.99 8.8
    -4 0 4 67.89 7.3
    -4 0 4 71.19 11.7
    -4 0 4 71.39 6.9
    3 0 -4 0.4 0.7
    3 0 -4 -0.9 1.2
    3 0 -4 0.2 0.6
    3 0 -4 -2.2 1.2
    -3 0 4 0.1 0.5
    -3 0 4 -0.8 2
    -3 0 4 1.2 1.5
    2 0 -4 9804.32 885.11
    -2 0 4 9999 885.51
    1 0 -4 0.3 0.7
    1 0 -4 -1.5 1.5
    1 0 -4 -1.3 1.2
    -1 0 4 -1.5 1.1
    -1 0 4 -0.2 0.7
    -1 0 4 0 1.3
    0 0 -4 30.4 3.7
    0 0 -4 27.6 4.2
    0 0 -4 39.6 4.4
    0 0 4 31.5 4.2
    0 0 4 31.1 4.2
    0 0 4 27.2 3.6
    -1 0 -4 -0.1 0.7
    -1 0 -4 -0.3 1.3
    -1 0 -4 0.7 0.7
    1 0 4 0.5 1
    1 0 4 0.6 0.7
    1 0 4 -0.4 0.9
    -2 0 -4 50.39 5.9
    -2 0 -4 55.49 6.1
    -2 0 -4 49.2 6.4
    2 0 4 48.1 6.5
    2 0 4 57.89 6.3
    2 0 4 44.6 5.6
    -3 0 -4 0.6 1.2
    -3 0 -4 -0.2 0.8
    -3 0 -4 0.2 1
    3 0 4 -0.5 0.7
    3 0 4 -0.2 0.5
    3 0 4 1.1 1.5
    -4 0 -4 184.68 18.4
    -4 0 -4 165.58 15.2
    4 0 4 116.89 16.7
    4 0 4 159.48 15.8
    4 0 4 129.19 14.6
    -5 0 -4 0.2 0.8
    -5 0 -4 0.4 2.4
    5 0 4 -0.4 0.8
    5 0 4 -0.1 0.9
    -6 0 -4 23.4 6.8
    -6 0 -4 21 4.1
    6 0 4 13.8 3.1
    6 0 4 18.3 4.6
    -7 0 -4 -2.5 1
    -7 0 -4 1.8 2.6
    7 0 4 -1.7 1.1
    7 0 4 -0.8 1.5
    -8 0 -4 9.6 2.8
    -8 0 -4 5.9 4.2
    8 0 4 7.4 3.3
    -9 0 -4 0.4 1.6
    -9 0 -4 -2.2 4.3
    9 0 4 1.5 2.3
    -10 0 -4 40.7 11.6
    -10 0 -4 43.4 6.3
    10 0 4 34.7 8.8
    -11 0 -4 -2.3 2.2
    -11 0 -4 3.7 3.7
    11 0 4 -1.9 2.7
    -12 0 -4 -2.5 2.9
    -12 0 -4 -4.8 5.5
    12 0 4 -3 3.7
    13 0 4 -3.8 3.3
    14 -1 -4 0.2 2.8
    -14 1 4 8.5 7.2
    13 -1 -4 7.2 3.5
    -13 1 4 -8.2 7.6
    12 -1 -4 1.9 2.5
    -12 1 4 -5.2 4.8
    11 -1 -4 6.7 3.8
    -11 1 4 -6.4 3.6
    10 -1 -4 32.1 6.7
    -10 1 4 14.3 7.5
    9 -1 -4 -0.2 1.5
    -9 1 4 0.3 4.7
    8 -1 -4 17.5 4
    -8 1 4 11.1 5
    7 -1 -4 51.79 6.8
    -7 1 4 43.4 12
    6 -1 -4 473.15 45.2
    -6 1 4 500.35 52.39
    5 -1 -4 262.77 26.5
    -5 1 4 259.77 31.7
    -5 1 4 320.17 30.2
    4 -1 -4 164.68 20.9
    4 -1 -4 199.68 17.9
    4 -1 -4 199.68 19.1
    -4 1 4 200.28 17.9
    -4 1 4 200.18 23.3
    -4 1 4 211.88 21.9
    3 -1 -4 975.7 108.19
    3 -1 -4 1002.8 107.59
    3 -1 -4 1257.47 105.09
    -3 1 4 1302.17 108.69
    -3 1 4 1281.47 105.09
    -3 1 4 1196.88 109.59
    2 -1 -4 753.12 74.49
    2 -1 -4 841.62 72.19
    2 -1 -4 717.83 74.39
    -2 1 4 837.32 75.09
    -2 1 4 838.32 72.19
    -2 1 4 815.12 75.19
    1 -1 -4 205.58 21.9
    1 -1 -4 222.68 23
    1 -1 -4 240.78 21
    -1 1 4 233.38 23.3
    -1 1 4 221.88 22.3
    -1 1 4 217.68 20.8
    0 -1 -4 226.58 20.2
    0 -1 -4 222.68 21.8
    0 1 4 206.68 19.9
    0 1 4 206.28 21.5
    0 1 4 198.08 19.9
    -1 -1 -4 129.69 12.5
    -1 -1 -4 148.79 13.6
    -1 -1 -4 152.78 14.5
    1 1 4 133.59 12.8
    1 1 4 119.09 13.1
    1 1 4 125.89 14.1
    -2 -1 -4 168.28 15.1
    -2 -1 -4 156.98 15.1
    2 1 4 133.69 15
    2 1 4 142.59 15.3
    2 1 4 139.79 14.6
    -3 -1 -4 8.9 2.7
    -3 -1 -4 9.9 3.3
    -3 -1 -4 9.7 2.7
    3 1 4 6.8 2.1
    3 1 4 6.7 2.5
    3 1 4 7.1 2.6
    -4 -1 -4 174.48 18.8
    -4 -1 -4 202.68 21
    4 1 4 162.38 20.2
    4 1 4 203.38 19.4
    4 1 4 187.28 18.5
    -5 -1 -4 73.09 11.3
    -5 -1 -4 96.59 9.9
    5 1 4 71.39 8.8
    5 1 4 73.29 9.7
    -6 -1 -4 1.3 1.5
    -6 -1 -4 -0.1 1.5
    6 1 4 -1.4 0.8
    -7 -1 -4 92.09 10.8
    -7 -1 -4 89.99 13.4
    7 1 4 70.69 10.6
    -8 -1 -4 -1.2 1.5
    -8 -1 -4 -2.7 2.4
    8 1 4 -0.9 1.5
    -9 -1 -4 11.6 3.6
    9 1 4 10 4.1
    -10 -1 -4 28 9.7
    -10 -1 -4 28.4 6.3
    10 1 4 33.8 7.9
    -11 -1 -4 8.9 6.4
    -11 -1 -4 1.7 2.9
    11 1 4 0.6 3.4
    -12 -1 -4 -3.1 5.1
    -12 -1 -4 6.7 3.5
    12 1 4 8.6 5.8
    -13 -1 -4 16.3 8.2
    13 1 4 16.4 5.4
    -14 2 4 3.7 6.5
    13 -2 -4 4.4 3.4
    -13 2 4 -3.1 8.5
    12 -2 -4 -1 2.5
    -12 2 4 -1.3 6.3
    11 -2 -4 1.4 2.8
    -11 2 4 0.9 6.9
    10 -2 -4 -1.3 1.7
    -10 2 4 -1.3 4.9
    9 -2 -4 18.9 4.9
    -9 2 4 17.5 8.3
    8 -2 -4 13.2 3.9
    -8 2 4 12.2 6.2
    7 -2 -4 22.8 4.7
    -7 2 4 32.8 10.4
    6 -2 -4 28.3 4.4
    -6 2 4 23.5 6.9
    -6 2 4 30.4 9.1
    5 -2 -4 24.5 3.9
    -5 2 4 32.2 7.7
    -5 2 4 23 6.8
    4 -2 -4 216.18 20.4
    4 -2 -4 229.18 20.5
    4 -2 -4 241.68 21.8
    4 -2 -4 177.58 24.4
    -4 2 4 223.48 25.2
    -4 2 4 253.17 25.9
    3 -2 -4 61.19 10
    3 -2 -4 70.59 10.2
    3 -2 -4 78.99 7.7
    -3 2 4 84.29 7.8
    -3 2 4 68.29 10.2
    -3 2 4 76.89 11.1
    2 -2 -4 669.13 71.39
    2 -2 -4 667.33 72.29
    2 -2 -4 814.62 69.79
    -2 2 4 864.61 74.09
    -2 2 4 744.03 71.59
    -2 2 4 855.11 69.89
    1 -2 -4 276.47 26.1
    1 -2 -4 274.27 28.7
    -1 2 4 261.07 26.4
    -1 2 4 295.67 26.2
    -1 2 4 279.17 29.3
    0 -2 -4 0.9 0.7
    0 -2 -4 0.9 0.8
    0 -2 -4 0.5 1.4
    0 2 4 0.4 1
    0 2 4 0.6 0.3
    0 2 4 1.9 2.6
    1 2 4 1183.98 109.09
    -2 -2 -4 455.75 39.8
    -2 -2 -4 451.25 39.3
    2 2 4 425.66 39.5
    2 2 4 404.16 40.6
    2 2 4 371.36 39.2
    -3 -2 -4 6.5 2.6
    -3 -2 -4 6.1 2.8
    -3 -2 -4 5.8 2.2
    3 2 4 5.3 2.4
    3 2 4 5 1.8
    -4 -2 -4 3.4 2.9
    -4 -2 -4 4.7 2.2
    4 2 4 4.1 2.5
    4 2 4 5 2.7
    -5 -2 -4 -0.3 2.5
    -5 -2 -4 3.1 1.7
    5 2 4 4.4 3.1
    5 2 4 1 1.5
    -6 -2 -4 21.6 6.7
    -6 -2 -4 25.9 5.6
    6 2 4 20.2 5.4
    -7 -2 -4 -0.8 1.4
    -7 -2 -4 5.3 3.3
    7 2 4 1.5 2
    -8 -2 -4 11.4 3.6
    -8 -2 -4 1.5 2.1
    8 2 4 0.6 2.7
    -9 -2 -4 126.59 18.1
    9 2 4 112.19 15.4
    -10 -2 -4 29.5 7.1
    -10 -2 -4 22.3 8.7
    10 2 4 30.1 8.2
    -11 -2 -4 81.59 18.3
    11 2 4 81.89 13
    -12 -2 -4 27.2 9.9
    -12 -2 -4 -3.9 3.6
    12 2 4 2.3 4.7
    -13 -2 -4 0.6 6.8
    -13 -2 -4 25.2 6.2
    13 2 4 5.8 5
    13 -3 -4 37.8 8.7
    -13 3 4 60.89 18.9
    12 -3 -4 7.3 4
    -12 3 4 7.4 9.4
    11 -3 -4 6.8 3.8
    -11 3 4 16.3 8.4
    -10 3 4 9.4 6.5
    9 -3 -4 26.1 5.7
    -9 3 4 24.3 9.2
    8 -3 -4 4.1 2.5
    -8 3 4 6.8 4.6
    -7 3 4 3.9 3.2
    6 -3 -4 79.39 9.6
    -6 3 4 77.19 13.1
    -6 3 4 90.59 13.7
    5 -3 -4 68.59 8.3
    5 -3 -4 70.89 6.9
    5 -3 -4 67.59 6.8
    -5 3 4 64.89 13
    -5 3 4 70.19 11.7
    4 -3 -4 29.2 3.7
    4 -3 -4 33.6 3.9
    4 -3 -4 31 4.6
    -4 3 4 32.8 8.4
    -4 3 4 31.4 7.7
    3 -3 -4 53.69 6.1
    3 -3 -4 50.29 6
    3 -3 -4 46.7 7.9
    -3 3 4 56.79 11.4
    -3 3 4 46.5 7.8
    -3 3 4 57.59 6.3
    2 -3 -4 0.6 0.9
    2 -3 -4 2.6 2.6
    2 -3 -4 -1.1 1.4
    2 -3 -4 1.8 1.2
    -2 3 4 3.2 1.3
    -2 3 4 2.4 2.6
    -2 3 4 -0.5 1
    1 -3 -4 4.3 2.7
    1 -3 -4 6 2
    1 -3 -4 5.2 2
    1 -3 -4 7.5 2.5
    -1 3 4 6.5 2.2
    -1 3 4 8.7 2.2
    -1 3 4 5.3 3.5
    0 -3 -4 0 0.6
    0 -3 -4 0.6 0.7
    0 -3 -4 0.9 0.8
    0 -3 -4 -0.3 1.5
    0 3 4 0.2 0.4
    0 3 4 1 1.2
    0 3 4 -0.4 2
    -1 -3 -4 43.4 5.9
    -1 -3 -4 41.2 4
    -1 -3 -4 57.19 7.8
    -1 -3 -4 37 4.3
    1 3 4 44.8 8.8
    1 3 4 45.6 5.9
    -2 -3 -4 1273.87 125.29
    -2 -3 -4 1459.35 126.59
    2 3 4 1445.66 125.29
    2 3 4 1384.96 128.29
    -3 -3 -4 103.79 11.5
    -3 -3 -4 103.39 11.4
    3 3 4 88.49 12.4
    3 3 4 92.89 11.4
    -4 -3 -4 167.78 16.8
    -4 -3 -4 160.58 17.5
    4 3 4 147.69 17.3
    4 3 4 132.09 17
    -5 -3 -4 119.99 12.6
    -5 -3 -4 92.59 13.2
    5 3 4 97.49 12.8
    5 3 4 93.29 13.2
    -6 -3 -4 45.7 6.6
    -6 -3 -4 30.7 7.9
    6 3 4 33.1 7.2
    -7 -3 -4 16.6 3.9
    -7 -3 -4 12 5.2
    7 3 4 10.8 4.1
    -8 -3 -4 6.3 3.4
    -8 -3 -4 7.3 4.9
    8 3 4 6.5 4
    -9 -3 -4 5.2 3.5
    -9 -3 -4 8.9 6
    9 3 4 4.9 3.6
    -10 -3 -4 12.5 5
    -10 -3 -4 7.1 3
    -11 -3 -4 7.4 4.7
    -11 -3 -4 9.9 3.6
    11 3 4 -2.8 3.5
    -12 -3 -4 18.8 8.1
    -12 -3 -4 25.2 7.9
    12 3 4 21.9 8.4
    -13 -3 -4 7.8 8.7
    13 3 4 10.6 6.2
    13 -4 -4 19.1 5.9
    -13 4 4 20.3 12
    12 -4 -4 3.7 3.7
    -12 4 4 13.8 9.9
    11 -4 -4 12.1 4.5
    -11 4 4 18.5 8.8
    10 -4 -4 8.6 3.8
    -10 4 4 4.5 6.9
    9 -4 -4 5 2.4
    -9 4 4 -0.5 4
    8 -4 -4 22.5 5.1
    -8 4 4 19.3 6.5
    7 -4 -4 5.4 1.9
    -7 4 4 -1.4 2.9
    -7 4 4 -0.7 2.2
    6 -4 -4 11.5 1.9
    6 -4 -4 13.1 3.6
    6 -4 -4 11.5 1.8
    -6 4 4 9.1 5.1
    -6 4 4 16.5 6.3
    5 -4 -4 83.09 9.9
    5 -4 -4 87.59 8.8
    5 -4 -4 77.29 8.6
    -5 4 4 99.19 14.7
    -5 4 4 79.59 12.8
    4 -4 -4 301.57 30.5
    4 -4 -4 309.77 30.6
    -4 4 4 362.16 34.7
    -4 4 4 361.56 37.5
    3 -4 -4 56.99 6.8
    3 -4 -4 46.6 8.1
    3 -4 -4 56.19 6.7
    -3 4 4 60.39 8.4
    -3 4 4 46.2 11.1
    2 -4 -4 217.18 21.7
    2 -4 -4 208.18 21.4
    -2 4 4 227.28 21.9
    -2 4 4 211.58 22
    -2 4 4 220.48 26
    1 -4 -4 36 5.8
    1 -4 -4 36.6 5.5
    -1 4 4 39 6.4
    -1 4 4 41.4 10.2
    -1 4 4 45.6 5.1
    0 -4 -4 0.4 1
    0 -4 -4 0.8 1.1
    0 -4 -4 1.8 1.1
    0 4 4 0.2 2.9
    -1 -4 -4 80.59 8.5
    -1 -4 -4 70.99 7.5
    -1 -4 -4 82.19 9.5
    1 4 4 70.39 11.9
    -2 -4 -4 3 2.1
    -2 -4 -4 2.4 1.6
    2 4 4 5.7 3.7
    2 4 4 3.6 1.3
    -3 -4 -4 2 1.7
    -3 -4 -4 2.4 2
    3 4 4 2.6 1.4
    3 4 4 5.8 3.3
    -4 -4 -4 44 7.4
    -4 -4 -4 67.39 8.3
    4 4 4 50.59 8.6
    4 4 4 50.19 7.8
    -5 -4 -4 39.8 8.3
    -5 -4 -4 39.9 7.5
    5 4 4 34.6 7.9
    5 4 4 31.8 7.5
    -6 -4 -4 258.97 31.1
    -6 -4 -4 322.27 30.5
    6 4 4 287.17 30.9
    -7 -4 -4 27.2 7.6
    -7 -4 -4 30.4 6.3
    7 4 4 20.7 6.2
    -8 -4 -4 44.5 8.9
    -8 -4 -4 24.7 8.6
    8 4 4 38.1 8.3
    -9 -4 -4 6.7 4
    -9 -4 -4 3.5 3.2
    9 4 4 -0.2 2.2
    -10 -4 -4 -3.1 2.4
    -10 -4 -4 3.6 4.3
    10 4 4 0.1 3.2
    -11 -4 -4 5.6 6
    -11 -4 -4 6.2 5
    11 4 4 2.8 4.5
    -12 -4 -4 -0.3 7.9
    -12 -4 -4 -3.5 5.4
    12 4 4 -3.9 4
    12 -5 -4 0.7 2.8
    -12 5 4 -0.1 6.2
    11 -5 -4 4.5 3.3
    -11 5 4 -5.4 5.5
    10 -5 -4 12.2 4.5
    -10 5 4 9.6 7.2
    9 -5 -4 7.3 3.4
    -9 5 4 3.7 6.2
    8 -5 -4 2.6 1.9
    -8 5 4 -1.1 3.6
    7 -5 -4 8 1.6
    7 -5 -4 9.7 3.1
    7 -5 -4 8 1.9
    -7 5 4 8.9 4.8
    -7 5 4 11.2 5.5
    6 -5 -4 9.5 3.3
    6 -5 -4 9.2 2.2
    6 -5 -4 9.5 2.5
    -6 5 4 24.9 7.6
    -6 5 4 14.4 6.8
    5 -5 -4 9.6 2.6
    5 -5 -4 13.9 3.7
    5 -5 -4 10.3 2.3
    -5 5 4 10.1 4.2
    -5 5 4 10.8 5.3
    4 -5 -4 30.3 6
    4 -5 -4 25.7 4.3
    -4 5 4 34 7.6
    -4 5 4 35.6 10.2
    3 -5 -4 83.39 10.1
    -3 5 4 94.59 11.5
    -3 5 4 85.49 14.7
    2 -5 -4 21.9 5.4
    2 -5 -4 21.8 4.6
    -2 5 4 24.6 8.3
    -2 5 4 24 4
    1 -5 -4 4.6 2.3
    1 -5 -4 5.6 2.4
    1 -5 -4 9.6 2.6
    -1 5 4 7.9 2.1
    -1 5 4 7 4.6
    0 -5 -4 22.3 4.8
    0 -5 -4 16.4 3.8
    0 -5 -4 23.2 3.9
    0 5 4 26.8 8.2
    -1 -5 -4 5 2.1
    -1 -5 -4 3.3 1.5
    -1 -5 -4 7.5 2.6
    1 5 4 3.8 3.3
    -2 -5 -4 2 1.5
    -2 -5 -4 0.3 1.3
    -2 -5 -4 1.7 0.8
    2 5 4 -1.8 2.8
    -3 -5 -4 -0.6 1.4
    -3 -5 -4 2 1.6
    3 5 4 -1.1 2
    3 5 4 -0.9 1.1
    -4 -5 -4 7 3
    -4 -5 -4 3 2.2
    4 5 4 3.3 3.6
    4 5 4 6.2 2.4
    -5 -5 -4 32 7.1
    -5 -5 -4 38.4 7.6
    5 5 4 33.7 8.6
    5 5 4 39.1 6.3
    -6 -5 -4 139.59 18.3
    -6 -5 -4 177.88 18.3
    6 5 4 121.99 17.6
    -7 -5 -4 14.2 5
    -7 -5 -4 17.1 4.7
    7 5 4 12.4 5.3
    -8 -5 -4 4.3 2.8
    -8 -5 -4 6 4.4
    8 5 4 2.7 3.1
    -9 -5 -4 5.3 3.3
    -9 -5 -4 1.4 4.1
    9 5 4 -5.5 3.6
    -10 -5 -4 4.9 5.4
    -10 -5 -4 8.6 5
    10 5 4 9.9 5.3
    -11 -5 -4 2 6.3
    -11 -5 -4 -8.3 4
    11 5 4 1 4.1
    -12 -5 -4 -6.7 6.4
    -12 -5 -4 -1.7 5.6
    12 5 4 4.9 5.7
    12 -6 -4 5.4 3.4
    -12 6 4 7.2 6.9
    11 -6 -4 -2 2.8
    -11 6 4 4.4 6.6
    10 -6 -4 -0.2 2.5
    -10 6 4 -2.9 5.7
    9 -6 -4 2.4 2.6
    -9 6 4 10.3 6.1
    8 -6 -4 0 1.1
    8 -6 -4 1.6 2.1
    8 -6 -4 0.2 0.9
    -8 6 4 0.3 4.2
    -8 6 4 9.5 5
    7 -6 -4 12.1 2.8
    7 -6 -4 22.8 5.3
    7 -6 -4 19.8 2.9
    -7 6 4 17.8 7.7
    -7 6 4 21.7 7.3
    6 -6 -4 29.6 5.8
    6 -6 -4 19.4 4
    -6 6 4 18.3 7
    -6 6 4 27.3 9.3
    5 -6 -4 4.1 2
    5 -6 -4 6.2 2.5
    -5 6 4 2.4 2.7
    -5 6 4 3.3 4.2
    4 -6 -4 14.6 3.8
    -4 6 4 11.7 3.9
    -4 6 4 1.1 4.7
    3 -6 -4 14.6 3.7
    -3 6 4 16.6 4.7
    -3 6 4 21.2 8.3
    2 -6 -4 12.9 3.6
    -2 6 4 15 3.8
    -2 6 4 7.7 6.1
    1 -6 -4 37.3 5.7
    1 -6 -4 38 7.2
    1 -6 -4 34.8 5.8
    -1 6 4 36.8 9.5
    -1 6 4 38.3 5
    0 -6 -4 -1.3 1.4
    0 -6 -4 -1.8 1.4
    0 -6 -4 3.6 1.7
    0 6 4 -0.4 2.6
    -1 -6 -4 29 5.8
    -1 -6 -4 27.1 3.9
    -1 -6 -4 29 6.1
    1 6 4 35.5 9.9
    -2 -6 -4 19.2 5.3
    -2 -6 -4 23.8 5.3
    -2 -6 -4 20.8 3.2
    2 6 4 32.9 9.5
    -3 -6 -4 20.6 5.7
    -3 -6 -4 37.7 4.4
    -3 -6 -4 37.4 7.6
    3 6 4 34.4 9.1
    3 6 4 37.3 5
    -4 -6 -4 35.2 7.6
    -4 -6 -4 47.4 7.9
    4 6 4 51.49 6.4
    4 6 4 45.6 11.1
    -5 -6 -4 32.9 7.3
    -5 -6 -4 20 6.2
    5 6 4 39.9 6.3
    5 6 4 32.1 8.4
    -6 -6 -4 -4.4 1.9
    -6 -6 -4 -1.1 1.5
    6 6 4 0.1 2.5
    -7 -6 -4 4.5 2.5
    -7 -6 -4 1.9 2.6
    7 6 4 9.6 4.6
    -8 -6 -4 16.1 5.6
    -8 -6 -4 15.4 5
    8 6 4 7.3 4.8
    -9 -6 -4 2.6 3.9
    -9 -6 -4 4.9 3.6
    -10 -6 -4 3.7 4.5
    -10 -6 -4 0.2 4.3
    10 6 4 -4.5 4
    -11 -6 -4 -5.9 4.9
    -11 -6 -4 -6.7 5.7
    11 -7 -4 29.2 7.5
    -11 7 4 27.1 10.4
    10 -7 -4 -0.6 2.6
    -10 7 4 -1.6 3.8
    9 -7 -4 2.4 3
    -9 7 4 8.2 6.1
    8 -7 -4 0.5 2.3
    8 -7 -4 -0.2 1.2
    -8 7 4 -3.2 6.9
    -8 7 4 8.7 5.1
    7 -7 -4 31 6.6
    7 -7 -4 26.8 4.2
    -7 7 4 41.1 10.1
    -7 7 4 20.7 10.9
    6 -7 -4 101.19 13
    6 -7 -4 127.39 14.9
    -6 7 4 168.18 24.4
    -6 7 4 152.48 18.4
    5 -7 -4 13.5 3.9
    5 -7 -4 8.7 2.6
    -5 7 4 10.9 7.7
    -5 7 4 14.7 5.3
    4 -7 -4 0.3 1.2
    -4 7 4 7.3 5.1
    -4 7 4 -0.9 1.5
    3 -7 -4 2.2 1.1
    -3 7 4 -0.8 1.4
    -3 7 4 -2.4 3.7
    2 -7 -4 1.1 1.6
    2 -7 -4 3.1 2.3
    -2 7 4 2.7 1.9
    -2 7 4 10.4 6.2
    1 -7 -4 -3.4 1.4
    1 -7 -4 0.3 1.4
    -1 7 4 -3.6 3.1
    0 -7 -4 57.19 8.1
    0 -7 -4 50.29 6.7
    0 -7 -4 35.7 6.8
    0 7 4 68.89 15.6
    -1 -7 -4 12 3.8
    -1 -7 -4 10.7 2.9
    -1 -7 -4 6.4 3.2
    1 7 4 2.3 4.1
    -2 -7 -4 115.59 15.2
    -2 -7 -4 162.58 16.9
    -2 -7 -4 123.39 13.5
    2 7 4 136.49 20.5
    -3 -7 -4 2.8 2.3
    -3 -7 -4 2.2 2.6
    -3 -7 -4 -1.2 1.1
    3 7 4 2 5.1
    -4 -7 -4 27.1 6.9
    -4 -7 -4 32.3 4.7
    4 7 4 30.4 9.7
    4 7 4 39 5.1
    -5 -7 -4 0.3 2.9
    -5 -7 -4 7.7 4.3
    5 7 4 3.7 4.6
    5 7 4 10.5 3.7
    -6 -7 -4 7.6 4
    -6 -7 -4 22.6 6.4
    6 7 4 10 5.4
    -7 -7 -4 1.4 3.3
    -7 -7 -4 -0.6 3.6
    7 7 4 0.6 4.9
    -8 -7 -4 4 3.7
    -8 -7 -4 4.8 4.4
    8 7 4 5.8 5.3
    -9 -7 -4 -5.8 3.9
    -9 -7 -4 9.1 4.9
    9 7 4 -1.8 4.1
    -10 -7 -4 5 5.2
    -10 -7 -4 -0.8 4.2
    10 7 4 -2 5.2
    10 -8 -4 9.6 4.4
    -10 8 4 24.6 9.4
    9 -8 -4 -5.1 2.1
    -9 8 4 4.7 3.5
    8 -8 -4 16.1 4.7
    8 -8 -4 11.6 3
    -8 8 4 20.5 9.8
    -8 8 4 27.7 10.2
    7 -8 -4 8.5 3.4
    7 -8 -4 6.2 2.5
    -7 8 4 6.6 7.1
    -7 8 4 2.7 4.4
    6 -8 -4 29.4 5.1
    6 -8 -4 32.7 6.9
    -6 8 4 46.3 10.3
    -6 8 4 29.7 12
    5 -8 -4 15.9 4.6
    5 -8 -4 10.6 3.4
    -5 8 4 15.3 5.8
    -5 8 4 12.5 7.7
    4 -8 -4 65.49 9.5
    4 -8 -4 45.4 7.7
    4 -8 -4 57.49 8.4
    -4 8 4 66.69 9.5
    -4 8 4 50.39 14.2
    3 -8 -4 3.4 2.6
    3 -8 -4 5.3 2.8
    -3 8 4 5.6 3
    -3 8 4 4.2 4.4
    2 -8 -4 4.7 1.8
    2 -8 -4 -1.5 1.8
    -2 8 4 -0.7 4.5
    -2 8 4 2 1.7
    1 -8 -4 5.5 2.5
    1 -8 -4 1.1 2.7
    -1 8 4 11.2 6.1
    0 -8 -4 -2.2 1.9
    0 -8 -4 1 2
    0 8 4 -0.4 4.4
    -1 -8 -4 39 8.1
    -1 -8 -4 32 6.2
    -1 -8 -4 25.4 6
    1 8 4 39.2 11.7
    -2 -8 -4 3.6 2.7
    -2 -8 -4 -5 2.9
    2 8 4 -0.1 4.3
    -3 -8 -4 49.5 9.8
    -3 -8 -4 30.8 6.9
    -3 -8 -4 41.4 5.8
    3 8 4 34.8 12.2
    -4 -8 -4 81.49 11.9
    -4 -8 -4 65.89 10.2
    -4 -8 -4 68.99 8.5
    4 8 4 63.89 16.2
    -5 -8 -4 -1.3 2.8
    -5 -8 -4 6.3 3.1
    5 8 4 4.6 5.2
    -6 -8 -4 -4.6 3.1
    -6 -8 -4 0.5 2.9
    6 8 4 2.5 4.8
    -7 -8 -4 -5 3.2
    -7 -8 -4 2.1 3.7
    7 8 4 5.3 6.2
    -8 -8 -4 1.9 3.6
    8 8 4 -6.2 5
    -9 -8 -4 -1.7 4.5
    -9 -8 -4 -8.2 4.2
    9 8 4 13.9 7.1
    9 -9 -4 -6.4 3.5
    -9 9 4 -3.8 4.1
    8 -9 -4 5.1 3.6
    8 -9 -4 3.6 2
    -8 9 4 2.8 5.4
    -8 9 4 2 9.4
    7 -9 -4 -1.5 1.8
    7 -9 -4 3.5 3
    -7 9 4 3.8 4.7
    6 -9 -4 2 1.9
    6 -9 -4 2 2.1
    -6 9 4 -0.1 3.8
    5 -9 -4 1.3 1.9
    5 -9 -4 -2.7 2.6
    5 -9 -4 -1.1 1.7
    -5 9 4 10.4 7.6
    -5 9 4 2.8 2.9
    4 -9 -4 4.7 2.6
    4 -9 -4 7 3
    4 -9 -4 -2.4 2.6
    -4 9 4 2.9 3
    -4 9 4 -2.4 5.9
    3 -9 -4 3.5 2.5
    3 -9 -4 3.4 3
    -3 9 4 -0.1 1.7
    -3 9 4 4.5 4
    2 -9 -4 3.6 2.9
    2 -9 -4 2.9 2.1
    -2 9 4 12.1 5.9
    1 -9 -4 2.2 2.7
    -1 9 4 7.8 5.6
    0 -9 -4 7.2 4.4
    0 -9 -4 1.3 2.6
    0 9 4 -0.4 6.3
    -1 -9 -4 20.6 6.6
    -1 -9 -4 23.5 6.2
    1 9 4 22.7 11.2
    -2 -9 -4 0.4 2.6
    2 9 4 -6.9 6.3
    -3 -9 -4 15.3 5.4
    -3 -9 -4 8.2 3.7
    3 9 4 24.1 9.9
    -4 -9 -4 5.5 3.3
    -4 -9 -4 3.1 3.7
    4 9 4 4.1 6
    -5 -9 -4 -2.2 2
    -5 -9 -4 -1.3 3
    5 9 4 -0.6 5.6
    -6 -9 -4 -1.4 2.7
    6 9 4 3.3 7
    -7 -9 -4 16.1 6.6
    7 9 4 22.8 10.2
    -8 -9 -4 -1.8 3.3
    8 9 4 6.5 7
    7 -10 -4 -2.6 2.6
    7 -10 -4 -2.2 1.8
    7 -10 -4 1.6 3.9
    -7 10 4 1.6 4.6
    -7 10 4 11.5 8.9
    6 -10 -4 -2.9 2.3
    6 -10 -4 -3.2 1.8
    6 -10 -4 -1.2 3.6
    -6 10 4 -11.2 6.2
    -6 10 4 0 3.9
    5 -10 -4 -7.1 3.4
    5 -10 -4 2.9 2.8
    5 -10 -4 4.1 2.7
    -5 10 4 9.1 7.8
    -5 10 4 -3.6 2.9
    4 -10 -4 15.6 5
    4 -10 -4 20.3 6.3
    4 -10 -4 11.7 5
    -4 10 4 20.9 5.7
    -4 10 4 24.3 10.4
    3 -10 -4 40.9 8.8
    3 -10 -4 69.49 10
    -3 10 4 40.5 14.4
    2 -10 -4 1 3.1
    2 -10 -4 8.3 4
    -2 10 4 7.5 8
    1 -10 -4 9.6 4.1
    1 -10 -4 8.1 4.6
    -1 10 4 1.7 8.7
    0 -10 -4 2.7 3.4
    0 -10 -4 -3.7 2.7
    0 10 4 2.7 5.5
    -1 -10 -4 3.4 3
    -1 -10 -4 -1 3.2
    1 10 4 -6.5 6.6
    -2 -10 -4 -5 3.6
    -2 -10 -4 2.4 3
    2 10 4 12.6 8.1
    -3 -10 -4 2.3 4.5
    -3 -10 -4 8 4.5
    3 10 4 6.2 10.8
    -4 -10 -4 3.8 3.8
    4 10 4 -10.2 6.3
    -5 -10 -4 8.4 4.2
    5 10 4 -6 9.6
    -6 -10 -4 -5.1 3.6
    6 10 4 -10.6 8.1
    -7 -10 -4 15.7 6.4
    7 10 4 30.7 12.6
    5 -11 -4 11.2 5.5
    5 -11 -4 8.1 4.3
    5 -11 -4 9.7 4.6
    -5 11 4 2.7 4.4
    -5 11 4 4.5 9.6
    4 -11 -4 26 6.6
    4 -11 -4 20.5 5.8
    4 -11 -4 24.3 7.2
    -4 11 4 74.39 20
    3 -11 -4 10.6 4.1
    3 -11 -4 14 5
    3 -11 -4 19.3 6.3
    -3 11 4 26.9 12.9
    2 -11 -4 -3.4 3.3
    2 -11 -4 7.3 4.3
    -2 11 4 2.4 7.6
    1 -11 -4 6.9 3.5
    -1 11 4 -11 7.1
    0 -11 -4 4.6 3.8
    0 11 4 -0.1 6.9
    -1 -11 -4 5.8 4
    1 11 4 6.5 9.5
    -2 -11 -4 -3.9 3.2
    2 11 4 -11.2 8
    3 11 4 16.2 9.9
    4 11 4 0.9 9.9
    -5 -11 5 1.7 3.4
    -5 -11 5 -1.9 7.3
    -4 -11 5 7.1 3.5
    -4 -11 5 15.2 7.7
    3 11 -5 -1.1 3.9
    -3 -11 5 -1.4 3.1
    2 11 -5 3.6 4.2
    2 11 -5 -2.3 6.9
    -2 -11 5 3.8 3.6
    -2 -11 5 -1.2 3
    1 11 -5 1.9 4.2
    1 11 -5 11.3 6.1
    -1 -11 5 2.2 3.3
    -1 -11 5 -0.6 4.9
    0 11 -5 -9.6 6.5
    0 11 -5 6.1 5.6
    0 -11 5 -5.7 3.7
    0 -11 5 -5.7 2.6
    0 -11 5 1.5 1.9
    -1 11 -5 15.8 7.6
    1 -11 5 5.2 3.9
    1 -11 5 12 7
    -2 11 -5 -4.1 4
    2 -11 5 1 3.5
    2 -11 5 -5.2 3.5
    -3 11 -5 -5.4 4
    3 -11 5 0.1 3.5
    3 -11 5 0.4 3.7
    3 -11 5 -1.8 2.4
    -4 11 -5 -4.5 3.3
    4 -11 5 -1.2 2.8
    4 -11 5 -3.9 2.7
    4 -11 5 -7.3 4
    -7 -10 5 6.1 4.8
    -7 -10 5 2.3 8.8
    -6 -10 5 14.7 8
    -6 -10 5 3.3 3.9
    5 10 -5 19.6 6.6
    -5 -10 5 12.9 9.4
    -5 -10 5 13 5.6
    4 10 -5 12.1 6.8
    4 10 -5 6.2 5.7
    -4 -10 5 6.3 6.2
    -4 -10 5 1.4 3.8
    3 10 -5 5.3 3.6
    3 10 -5 -4.1 5.2
    -3 -10 5 -1.9 1.3
    -3 -10 5 -2.8 4.6
    -3 -10 5 -5.6 2.2
    2 10 -5 13 6
    2 10 -5 11.1 5.5
    -2 -10 5 15.8 3.4
    -2 -10 5 8.8 4.2
    -2 -10 5 17.4 6.7
    1 10 -5 -6 4.1
    1 10 -5 -3.2 2.2
    -1 -10 5 -2.2 2.7
    -1 -10 5 -2.4 1.3
    0 10 -5 -0.7 2.9
    0 10 -5 -4.2 4.7
    0 -10 5 -1.1 1.8
    0 -10 5 -0.5 3.4
    0 -10 5 -2.1 1.4
    -1 10 -5 -8.5 4.7
    -1 10 -5 0.8 3.1
    1 -10 5 1.2 1.6
    1 -10 5 -1 3.1
    1 -10 5 3.9 3.8
    -2 10 -5 23.3 7.8
    2 -10 5 19.5 6.3
    2 -10 5 24.7 5
    2 -10 5 23.2 8.1
    -3 10 -5 -0.3 3.2
    3 -10 5 -5.4 2.4
    3 -10 5 -3.6 1.6
    3 -10 5 -0.1 2.5
    -4 10 -5 3.3 4.8
    4 -10 5 5 3.7
    4 -10 5 -5.6 3
    4 -10 5 11.2 3.9
    -5 10 -5 2 3.8
    -5 10 -5 1.6 3.7
    5 -10 5 -3.1 3
    5 -10 5 -0.7 2.7
    -6 10 -5 3.4 4.9
    -6 10 -5 -4.6 4.1
    6 -10 5 4.1 3
    6 -10 5 0.5 4.4
    6 -10 5 -4.4 2.1
    -9 -9 5 13.5 10.8
    -8 -9 5 -0.9 3.6
    -8 -9 5 -2.9 6.6
    7 9 -5 1.6 7
    -7 -9 5 -8.6 5.2
    -7 -9 5 7.1 4.3
    6 9 -5 1 3.3
    6 9 -5 5.1 4.7
    -6 -9 5 -4.3 5.2
    5 9 -5 5.2 3.8
    5 9 -5 1.5 4.7
    -5 -9 5 4.3 3.8
    -5 -9 5 11.4 6.8
    4 9 -5 4.6 5.5
    4 9 -5 8.7 5.7
    -4 -9 5 -2.2 5.2
    -4 -9 5 8.2 4.2
    3 9 -5 10.6 4.7
    3 9 -5 14.6 5.2
    -3 -9 5 4.2 5.6
    -3 -9 5 6.9 4.1
    2 9 -5 25.3 7.2
    2 9 -5 29.4 8
    -2 -9 5 20.3 6.9
    -2 -9 5 15.9 3.7
    -2 -9 5 19 6.3
    1 9 -5 6.5 3.7
    1 9 -5 -0.8 3.5
    -1 -9 5 2.8 2.7
    -1 -9 5 0.1 1.3
    -1 -9 5 -4 2.6
    0 9 -5 -1.5 3.1
    0 9 -5 6.1 3.8
    0 -9 5 0.1 1.4
    0 -9 5 5.9 2.8
    0 -9 5 -3.2 1.5
    -1 9 -5 33.1 8.8
    -1 9 -5 22.1 7.7
    1 -9 5 27.8 4.4
    1 -9 5 23 7
    1 -9 5 18.7 6.2
    -2 9 -5 0 3.5
    2 -9 5 7.4 2.4
    2 -9 5 4.8 3.3
    2 -9 5 3 3.4
    -3 9 -5 -2 2.3
    3 -9 5 -4.2 2.3
    3 -9 5 0.3 2.4
    3 -9 5 0.4 1.7
    -4 9 -5 0.1 2.5
    -4 9 -5 -1.6 2.5
    4 -9 5 0.3 3.4
    4 -9 5 -1.7 1.5
    4 -9 5 2.4 1.8
    -5 9 -5 19.8 7.1
    -5 9 -5 41.8 10.1
    5 -9 5 23.8 7.5
    5 -9 5 14.5 5.2
    5 -9 5 18.7 5.4
    -6 9 -5 1.5 4.7
    -6 9 -5 5.9 4
    6 -9 5 6.5 3.6
    6 -9 5 4.9 2.7
    6 -9 5 10.8 5.9
    -7 9 -5 12 5.2
    -7 9 -5 5.2 5.4
    7 -9 5 6.3 3.2
    7 -9 5 10.1 5
    7 -9 5 7.8 3.5
    -8 9 -5 6.9 4.6
    -8 9 -5 -1 3.3
    8 -9 5 1 2.6
    8 -9 5 -2.2 2.1
    8 -9 5 -5 3.2
    -10 -8 5 -4.5 8.2
    -10 -8 5 -6.3 3.1
    9 8 -5 2.3 7.3
    -9 -8 5 -4.2 3.7
    -9 -8 5 12 8.1
    8 8 -5 -4.4 6.2
    -8 -8 5 1.8 7.6
    -8 -8 5 -1.3 3.6
    7 8 -5 -3.2 5.3
    -7 -8 5 3.5 3.8
    -7 -8 5 1.5 5.3
    6 8 -5 13.3 5.6
    6 8 -5 15.5 5.7
    -6 -8 5 18.8 6
    -6 -8 5 14 8.1
    5 8 -5 61.59 11.6
    5 8 -5 51.39 9.5
    -5 -8 5 49.4 12
    -5 -8 5 44.7 7.5
    -5 -8 5 50.69 10.4
    4 8 -5 4.4 3.4
    4 8 -5 8.3 3.9
    -4 -8 5 7 2.6
    -4 -8 5 1.3 3
    -4 -8 5 9 5.7
    3 8 -5 1.7 3.1
    3 8 -5 -0.1 3.3
    -3 -8 5 3.4 3.5
    -3 -8 5 -0.5 2.8
    -3 -8 5 -1.9 2.1
    2 8 -5 5.2 3.5
    2 8 -5 1.3 2.4
    -2 -8 5 5.1 3.5
    -2 -8 5 -0.7 1.8
    1 8 -5 13.8 5
    1 8 -5 0.8 2.9
    -1 -8 5 2.7 2
    -1 -8 5 7 1.9
    -1 -8 5 3.2 3
    0 8 -5 11 4.5
    0 8 -5 7.6 3.8
    0 -8 5 13 4.5
    0 -8 5 6.9 3.7
    0 -8 5 8.6 2.4
    -1 8 -5 6 4.5
    -1 8 -5 6.3 3.6
    1 -8 5 3.8 1.9
    1 -8 5 3.4 2.7
    1 -8 5 5.9 4
    -2 8 -5 2.1 1.9
    2 -8 5 5 2
    2 -8 5 5.6 3.2
    2 -8 5 4.4 3.3
    -3 8 -5 13.3 4.4
    -3 8 -5 15.7 4.9
    3 -8 5 11.7 3.5
    3 -8 5 15.3 5.9
    3 -8 5 7.6 2.5
    -4 8 -5 1.5 2.1
    -4 8 -5 0.2 2.4
    4 -8 5 -1.6 1.1
    4 -8 5 -1.5 2.4
    4 -8 5 0.3 1.8
    -5 8 -5 -0.6 4.4
    -5 8 -5 6.1 3.8
    5 -8 5 1.7 1.8
    5 -8 5 0.9 1.9
    5 -8 5 11.8 3.9
    -6 8 -5 25.4 8
    -6 8 -5 20 6.1
    6 -8 5 16.7 4.2
    6 -8 5 18.7 6.7
    6 -8 5 15.2 4.6
    -7 8 -5 3.2 3.2
    -7 8 -5 6.5 5.9
    7 -8 5 9.5 5.2
    7 -8 5 3.9 2.2
    7 -8 5 1.4 2.3
    -8 8 -5 4.4 5
    -8 8 -5 7.4 3.8
    8 -8 5 2.3 4.5
    8 -8 5 6.7 3.2
    8 -8 5 -2.5 1.7
    -9 8 -5 8.8 4.6
    -9 8 -5 10.1 7.6
    9 -8 5 7.9 3.1
    9 -8 5 17.1 5.3
    11 7 -5 -3.4 5.1
    -11 -7 5 -6.1 6.6
    -11 -7 5 11.2 4.6
    10 7 -5 -4.5 5
    -10 -7 5 2.3 3.8
    -10 -7 5 -5.5 8.6
    9 7 -5 4.7 4.9
    -9 -7 5 -2.2 2.5
    -9 -7 5 -4.4 6.7
    8 7 -5 6.3 5
    -8 -7 5 1.2 3.8
    -8 -7 5 9.3 5.6
    7 7 -5 14.1 5.2
    7 7 -5 10.4 6.8
    -7 -7 5 14.1 5.1
    -7 -7 5 0.1 5.7
    6 7 -5 33 8.4
    6 7 -5 47.7 9.8
    -6 -7 5 33.4 5.1
    -6 -7 5 39.7 8.8
    -6 -7 5 39.5 13.8
    5 7 -5 14.9 5.1
    5 7 -5 14.8 5
    -5 -7 5 11.7 2.5
    -5 -7 5 8.6 5.9
    -5 -7 5 21.6 6.1
    4 7 -5 -4.5 1.9
    4 7 -5 -4.5 2.7
    -4 -7 5 -1.1 3.5
    -4 -7 5 -1.6 1.4
    -4 -7 5 2.9 2.5
    3 7 -5 5.7 2.6
    3 7 -5 4 2.5
    -3 -7 5 3.9 3.8
    -3 -7 5 2.5 1.7
    -3 -7 5 3.8 2.5
    2 7 -5 6.5 3.1
    2 7 -5 -1.7 2
    -2 -7 5 0.8 2.5
    -2 -7 5 2.4 1.8
    -2 -7 5 1.2 2.2
    1 7 -5 51.89 8.6
    1 7 -5 61.79 8.6
    -1 -7 5 44.2 10
    -1 -7 5 42 6.6
    -1 -7 5 47.6 5.8
    -1 -7 5 51.19 8.4
    0 7 -5 140.19 16.4
    0 7 -5 142.89 16.1
    0 -7 5 120.09 12.6
    0 -7 5 94.49 15.2
    -1 7 -5 53.29 10.3
    -1 7 -5 33.4 7.8
    1 -7 5 45.5 5.9
    1 -7 5 55.39 10.8
    -2 7 -5 161.78 20.4
    -2 7 -5 211.88 21.3
    2 -7 5 173.78 21.3
    2 -7 5 179.68 18.5
    -3 7 -5 -1.3 1.8
    -3 7 -5 -0.6 1.8
    3 -7 5 1.2 2.1
    3 -7 5 -0.6 1.2
    -4 7 -5 9.5 3.5
    -4 7 -5 13 4.7
    4 -7 5 6.5 2.3
    4 -7 5 8.7 4.5
    -5 7 -5 35.7 9.3
    -5 7 -5 21 5.4
    5 -7 5 24 5.3
    5 -7 5 18.2 6.4
    -6 7 -5 -1.8 2.4
    -6 7 -5 2.4 3.5
    6 -7 5 0 1.6
    6 -7 5 0.8 3
    -7 7 -5 14.3 4.9
    -7 7 -5 7.9 5.7
    7 -7 5 12.9 4.3
    -8 7 -5 0.8 2.4
    -8 7 -5 -2 4.1
    8 -7 5 0.9 2
    -9 7 -5 16.3 9.1
    -9 7 -5 16.4 4.3
    9 -7 5 10.9 3
    9 -7 5 17.6 5.6
    -10 7 -5 -9.6 4.6
    10 -7 5 -3.4 2
    12 6 -5 17.7 7.6
    -12 -6 5 4.5 9.8
    -12 -6 5 19.2 7.4
    11 6 -5 17.1 6.4
    -11 -6 5 3.7 7.4
    -11 -6 5 19.4 6.3
    10 6 -5 13.6 4.9
    -10 -6 5 10 4.8
    -10 -6 5 13.2 7.3
    9 6 -5 5.5 3.4
    -9 -6 5 1.6 2.8
    -9 -6 5 0.8 6
    -8 -6 5 -3.6 2.1
    -8 -6 5 3.1 3.9
    7 6 -5 5.3 3
    7 6 -5 3.8 3.9
    -7 -6 5 2.2 7.2
    -7 -6 5 1.6 2.3
    6 6 -5 0.3 3.5
    6 6 -5 6 3.2
    -6 -6 5 -1.8 1.4
    -6 -6 5 1.6 1.1
    -6 -6 5 0.3 4.1
    5 6 -5 -1.6 1.6
    -5 -6 5 0.2 0.9
    -5 -6 5 2.7 2.3
    -5 -6 5 2.7 3.2
    4 6 -5 -1.6 2
    4 6 -5 2.8 2
    -4 -6 5 6.4 4.1
    -4 -6 5 1.1 2.4
    -4 -6 5 0.1 1.1
    3 6 -5 22.8 4.9
    3 6 -5 19.3 5.4
    -3 -6 5 22.2 5.4
    -3 -6 5 12.5 5.3
    -3 -6 5 17.7 3.1
    2 6 -5 15.9 4.1
    2 6 -5 11.8 4.3
    -2 -6 5 31.9 8.3
    -2 -6 5 13.6 3.2
    1 6 -5 25.3 6.3
    1 6 -5 26.1 5.5
    -1 -6 5 27.4 7.2
    -1 -6 5 24.6 3.4
    -1 -6 5 24.4 5.2
    0 6 -5 20.4 5.3
    0 6 -5 15.1 4.5
    0 -6 5 10 3.3
    0 -6 5 12.8 2.6
    0 -6 5 10.3 4.5
    -1 6 -5 19.2 5.2
    -1 6 -5 13.8 4.3
    1 -6 5 13.4 4.8
    1 -6 5 15 3
    -2 6 -5 0.1 0.9
    -2 6 -5 2 1.5
    2 -6 5 -2.4 1.1
    -3 6 -5 49.9 8.2
    -3 6 -5 66.69 9.6
    3 -6 5 52.69 7
    3 -6 5 60.89 9.2
    -4 6 -5 107.99 14
    -4 6 -5 133.79 16.3
    4 -6 5 126.79 15.9
    4 -6 5 120.89 13.5
    -5 6 -5 15.3 6.1
    -5 6 -5 12.3 3.7
    5 -6 5 10.7 3.4
    -6 6 -5 9 3.2
    -6 6 -5 8.8 5.1
    6 -6 5 13.3 3.9
    -7 6 -5 2.6 2.3
    -7 6 -5 5.9 5
    7 -6 5 3.2 2.4
    -8 6 -5 3.4 2.7
    -8 6 -5 17.6 7.7
    8 -6 5 8.6 3.8
    -9 6 -5 21.6 9.5
    -9 6 -5 17.2 4.8
    9 -6 5 15 5.2
    -10 6 -5 5.9 7
    -10 6 -5 8.5 4.6
    10 -6 5 7.8 3.4
    -11 6 -5 -11.6 5.1
    11 -6 5 2.7 3.3
    12 5 -5 -1.1 4
    -12 -5 5 7.9 4.1
    -12 -5 5 -10.3 7.5
    11 5 -5 24.9 6.2
    -11 -5 5 -6 7.5
    -11 -5 5 25.3 6.3
    10 5 -5 18.2 5.7
    -10 -5 5 22.5 9.6
    -9 -5 5 6.2 5.1
    -9 -5 5 8.3 3.4
    8 5 -5 0.8 3
    -8 -5 5 16.3 5
    -8 -5 5 5.8 6.9
    7 5 -5 0.1 1.7
    7 5 -5 -3.7 2.3
    -7 -5 5 -0.4 4.3
    -7 -5 5 0.4 1.8
    6 5 -5 -2.6 1.9
    6 5 -5 0.2 1.1
    -6 -5 5 0.5 0.8
    -6 -5 5 4.2 2.3
    -6 -5 5 0.6 2.5
    5 5 -5 3 2.2
    5 5 -5 -0.6 1.3
    -5 -5 5 -0.4 0.8
    -5 -5 5 -4.1 2.5
    4 5 -5 40.5 7.2
    4 5 -5 40.6 6.6
    -4 -5 5 25.9 8.7
    -4 -5 5 35.1 4.2
    -4 -5 5 35.6 7.2
    3 5 -5 96.09 11.8
    3 5 -5 83.29 10.4
    -3 -5 5 97.99 9.4
    -3 -5 5 85.19 14
    2 5 -5 157.28 15.5
    2 5 -5 133.49 16.3
    -2 -5 5 138.99 14.7
    -2 -5 5 160.28 19.4
    1 5 -5 22.9 4.6
    1 5 -5 23.8 5.3
    -1 -5 5 16.1 4
    -1 -5 5 17.9 2.5
    -1 -5 5 22.7 6.2
    0 5 -5 54.59 7.4
    0 5 -5 49.8 7.1
    0 -5 5 31.7 7
    0 -5 5 50.79 8
    0 -5 5 45.4 5.2
    -1 5 -5 0.5 1.9
    -1 5 -5 1.3 1.2
    -1 5 -5 0.3 0.7
    1 -5 5 0.1 1.7
    1 -5 5 0.6 0.7
    1 -5 5 0.1 2
    -2 5 -5 1.7 1.6
    -2 5 -5 1.1 1.1
    2 -5 5 -0.3 0.6
    2 -5 5 0.7 1.3
    -3 5 -5 10.7 3.1
    -3 5 -5 12.9 4.2
    3 -5 5 13 4.6
    3 -5 5 9.4 2.8
    -4 5 -5 50.79 7.6
    -4 5 -5 63.09 9.7
    4 -5 5 53.09 7.1
    -5 5 -5 46.3 10.5
    -5 5 -5 39.9 6.3
    5 -5 5 39.4 6
    -6 5 -5 15.5 4.3
    -6 5 -5 24.3 8.1
    6 -5 5 18.3 4.6
    -7 5 -5 90.99 14.5
    -7 5 -5 71.09 9.2
    7 -5 5 68.69 9.9
    -8 5 -5 5.8 2.8
    -8 5 -5 10.9 6.7
    8 -5 5 6.9 3.6
    -9 5 -5 0.6 4.1
    -9 5 -5 2.1 2.7
    9 -5 5 2.4 2.6
    -10 5 -5 4.7 5.6
    -10 5 -5 5.4 2.7
    10 -5 5 2.4 2.9
    -11 5 -5 5.2 5.7
    11 -5 5 3.7 3.2
    -12 5 -5 12.3 7.9
    12 -5 5 -2.8 4
    13 4 -5 -5.7 5.7
    -13 -4 5 14.6 4.4
    -13 -4 5 7.8 8.4
    12 4 -5 37.9 8.6
    -12 -4 5 30.6 11.9
    -12 -4 5 45.4 8.5
    11 4 -5 14.6 6.1
    -11 -4 5 16.2 10.4
    -11 -4 5 34.8 6.6
    10 4 -5 13 4.7
    -10 -4 5 0.2 6.6
    -10 -4 5 17.4 4.5
    9 4 -5 18.8 5.4
    -9 -4 5 20 9.3
    -9 -4 5 23.9 5.4
    8 4 -5 43.2 8.2
    -8 -4 5 52.59 15.3
    -8 -4 5 55.39 8
    7 4 -5 9.3 3.4
    7 4 -5 5.4 2.7
    -7 -4 5 6.5 2.2
    -7 -4 5 6.1 4.7
    6 4 -5 14.9 3.8
    6 4 -5 17.9 4.6
    -6 -4 5 14.7 4
    -6 -4 5 12.4 2.5
    -6 -4 5 11 5.8
    5 4 -5 51.19 6.4
    5 4 -5 41.6 6.5
    -5 -4 5 33 10.5
    -5 -4 5 44.4 4.9
    -5 -4 5 41.9 6.8
    4 4 -5 -0.1 1.7
    4 4 -5 4.1 2
    -4 -4 5 -1.6 1.4
    -4 -4 5 1.4 0.7
    3 4 -5 25.2 4.1
    3 4 -5 32.8 6.1
    -3 -4 5 25.6 7.4
    -3 -4 5 25.1 3
    2 4 -5 -0.7 1
    2 4 -5 -0.2 1
    -2 -4 5 0.5 2.7
    -2 -4 5 1.3 0.8
    1 4 -5 2 1.4
    1 4 -5 -0.3 1.4
    -1 -4 5 2.3 2.9
    -1 -4 5 2.9 1.5
    0 4 -5 9.7 3.1
    0 -4 5 5.9 2
    0 -4 5 8.4 1.8
    0 -4 5 7.3 2.9
    -1 4 -5 22.1 4.7
    -1 4 -5 25.8 5
    1 -4 5 18.7 4.8
    1 -4 5 21.3 2.9
    1 -4 5 11.9 3.9
    -2 4 -5 272.57 24.9
    -2 4 -5 236.68 23.9
    2 -4 5 239.68 22.6
    2 -4 5 184.18 24.1
    2 -4 5 243.08 24.6
    -3 4 -5 121.29 13.9
    -3 4 -5 139.89 15.6
    3 -4 5 119.39 13.1
    -4 4 -5 211.68 22.7
    -4 4 -5 187.28 19.7
    4 -4 5 179.98 19.2
    -5 4 -5 48 6.9
    -5 4 -5 75.49 10.9
    5 -4 5 45.3 6.8
    -6 4 -5 12.5 5.7
    -6 4 -5 10.4 3.5
    6 -4 5 7.1 2.7
    -7 4 -5 16.9 4.3
    -7 4 -5 18.3 7.1
    7 -4 5 15.3 4.4
    -8 4 -5 40.1 6.5
    -8 4 -5 37.4 11.2
    8 -4 5 52.09 7.8
    -9 4 -5 13.5 3.5
    -9 4 -5 21.1 8.2
    9 -4 5 12.2 4.4
    -10 4 -5 5.8 2.6
    -10 4 -5 3.6 4.8
    10 -4 5 6 3.9
    -11 4 -5 -1.4 5.1
    11 -4 5 5.4 3.6
    -12 4 -5 8.3 6.7
    12 -4 5 -0.5 2.8
    13 3 -5 3.4 5.4
    -13 -3 5 -12.6 5.8
    -13 -3 5 1.7 3.9
    12 3 -5 16.8 6
    -12 -3 5 27.8 11.4
    11 3 -5 1.8 2.8
    -11 -3 5 -0.1 4.7
    -11 -3 5 -2.8 2.7
    10 3 -5 0.7 2.3
    -10 -3 5 -5.1 5.2
    -10 -3 5 -0.7 2
    9 3 -5 5.3 2.7
    -9 -3 5 8.6 2.9
    -9 -3 5 -5.1 3.6
    8 3 -5 32.8 6.5
    -8 -3 5 43.5 13
    -8 -3 5 37.2 6
    7 3 -5 52.99 6.8
    7 3 -5 44.8 6.6
    -7 -3 5 39.5 12
    -7 -3 5 44.3 6.9
    6 3 -5 42.6 6.2
    6 3 -5 47 5.9
    -6 -3 5 41.4 6.4
    -6 -3 5 40.6 5.1
    -6 -3 5 38.3 11.2
    5 3 -5 87.79 10.9
    5 3 -5 92.99 9.9
    -5 -3 5 94.99 9.3
    -5 -3 5 96.09 11.3
    -5 -3 5 81.19 14.6
    4 3 -5 155.48 16.7
    4 3 -5 153.08 15.4
    -4 -3 5 165.58 14.8
    -4 -3 5 144.09 20.4
    3 3 -5 133.29 15.1
    3 3 -5 150.18 14
    -3 -3 5 141.79 13.1
    -3 -3 5 136.09 18.4
    2 3 -5 100.99 12.2
    2 3 -5 134.49 15
    -2 -3 5 110.79 14.8
    1 3 -5 114.39 12.4
    -1 -3 5 115.49 14.1
    -1 -3 5 128.99 12.3
    -1 -3 5 93.89 11
    -1 -3 5 117.59 10.4
    -1 -3 5 108.59 12.2
    0 3 -5 1.5 1.6
    0 3 -5 -1.3 0.9
    0 -3 5 -1.4 1.2
    0 -3 5 0.8 0.9
    0 -3 5 0.8 0.9
    0 -3 5 0.5 1
    0 -3 5 1.2 0.7
    -1 3 -5 114.09 11.8
    -1 3 -5 137.19 13.4
    -1 3 -5 120.79 13.2
    1 -3 5 129.69 13.8
    1 -3 5 124.89 12
    1 -3 5 114.59 13.6
    1 -3 5 122.99 13.4
    1 -3 5 111.59 12.8
    -2 3 -5 91.79 9.1
    -2 3 -5 95.39 10.8
    -2 3 -5 85.49 10
    2 -3 5 82.09 9.1
    2 -3 5 92.39 10.7
    2 -3 5 76.29 9.5
    2 -3 5 88.49 10.8
    -3 3 -5 73.09 8.9
    -3 3 -5 81.19 10.4
    3 -3 5 74.19 8.4
    3 -3 5 70.79 8.4
    -4 3 -5 1.6 1.2
    -4 3 -5 1.2 1.4
    4 -3 5 0.4 0.9
    4 -3 5 -0.7 0.9
    -5 3 -5 22.8 6.7
    -5 3 -5 15.7 3.7
    5 -3 5 11.4 3
    5 -3 5 17.7 4.1
    -6 3 -5 1.7 1.4
    6 -3 5 1.2 1.1
    6 -3 5 0.7 1.2
    -7 3 -5 199.38 24.4
    -7 3 -5 170.98 18
    7 -3 5 167.08 19
    -8 3 -5 15.7 6.6
    -8 3 -5 19.6 4.1
    8 -3 5 17.3 4.9
    -9 3 -5 4 5.7
    -9 3 -5 5.4 2.2
    -10 3 -5 21.4 7.5
    -10 3 -5 25.9 4.8
    10 -3 5 24.7 6.8
    -11 3 -5 3.1 2.5
    -11 3 -5 -1.2 4.3
    11 -3 5 0.2 3.3
    -12 3 -5 43.4 14.3
    12 -3 5 33.7 8.9
    -13 3 -5 36.6 11.3
    14 2 -5 4.7 4.9
    -14 -2 5 -9 7.1
    13 2 -5 -5.3 2.5
    -13 -2 5 9 7.3
    12 2 -5 7.6 4.7
    -12 -2 5 -5 6.8
    -12 -2 5 11.3 3.9
    11 2 -5 -0.1 2.2
    -11 -2 5 0.3 5.7
    -11 -2 5 0.4 2.6
    10 2 -5 19.9 5.8
    -10 -2 5 20.5 11.5
    -10 -2 5 23.3 4.7
    9 2 -5 6.5 2.9
    -9 -2 5 3.3 4.1
    -9 -2 5 0.1 2
    8 2 -5 2.4 1.7
    -8 -2 5 3.2 2
    -8 -2 5 1 4.2
    7 2 -5 10.8 3.3
    7 2 -5 15.4 3.4
    -7 -2 5 13.6 3.2
    -7 -2 5 14.4 6.3
    6 2 -5 568.04 52.39
    6 2 -5 531.65 50.49
    6 2 -5 534.85 49.99
    -6 -2 5 560.04 50.89
    -6 -2 5 540.95 50.49
    -6 -2 5 548.25 49.7
    -6 -2 5 469.85 56.99
    5 2 -5 291.17 27.6
    5 2 -5 315.47 29.4
    5 2 -5 280.57 28.3
    -5 -2 5 301.57 27.3
    -5 -2 5 278.57 34
    -5 -2 5 284.17 28.3
    4 2 -5 222.18 26.2
    4 2 -5 286.97 25.5
    4 2 -5 305.57 26.8
    -4 -2 5 282.87 25.3
    -4 -2 5 250.67 31.1
    -4 -2 5 284.97 26.7
    3 2 -5 129.89 14.1
    3 2 -5 141.29 12.8
    3 2 -5 159.58 18.1
    3 2 -5 137.39 13.5
    -3 -2 5 131.49 14.1
    -3 -2 5 130.59 17.5
    -3 -2 5 135.69 12.7
    2 2 -5 49.99 6.4
    2 2 -5 49.7 8.1
    -2 -2 5 52.69 8.6
    -2 -2 5 52.39 6.4
    1 2 -5 34.3 4.6
    1 2 -5 41.4 6.3
    -1 -2 5 29.9 3.2
    -1 -2 5 31.4 3.1
    -1 -2 5 28.9 4.2
    -1 -2 5 30.6 6.5
    0 2 -5 520.45 47.8
    0 2 -5 511.05 46.3
    0 -2 5 549.15 48.8
    0 -2 5 524.85 46.5
    0 -2 5 467.05 47.4
    0 -2 5 515.85 47.6
    -1 2 -5 610.44 54.79
    -1 2 -5 596.24 53.59
    -1 2 -5 599.84 54.69
    1 -2 5 537.15 54.29
    1 -2 5 620.34 53.79
    1 -2 5 644.44 55.29
    1 -2 5 531.65 54.59
    -2 2 -5 10.5 2.9
    -2 2 -5 10.6 2.3
    -2 2 -5 10.4 2.9
    2 -2 5 11.6 2.6
    2 -2 5 14.7 2.8
    2 -2 5 9.8 2.7
    -3 2 -5 1059.59 95.59
    -3 2 -5 1044.2 95.09
    -3 2 -5 1130.29 97.69
    3 -2 5 1078.69 95.39
    3 -2 5 947.41 94.99
    -4 2 -5 73.89 10.2
    -4 2 -5 62.09 7.5
    4 -2 5 53.09 6.9
    4 -2 5 66.49 7.8
    -5 2 -5 -3.1 1.8
    -5 2 -5 0.3 0.9
    5 -2 5 0 0.8
    5 -2 5 2.2 1.5
    -6 2 -5 7.5 3.9
    -6 2 -5 5.6 2.3
    6 -2 5 4.2 1.5
    6 -2 5 5.7 2.5
    -7 2 -5 16.5 6.2
    -7 2 -5 15.2 3.3
    7 -2 5 10.5 2.7
    7 -2 5 11.3 3.8
    -8 2 -5 61.59 7.6
    -8 2 -5 44.7 11
    8 -2 5 59.49 8.8
    -9 2 -5 0.2 3
    -9 2 -5 -0.6 1.4
    9 -2 5 -2.8 1.3
    -10 2 -5 22.4 4.1
    -10 2 -5 10.6 6.5
    10 -2 5 16 5.4
    -11 2 -5 28.9 9.8
    11 -2 5 25.1 7.6
    -12 2 -5 12.2 8.8
    12 -2 5 25 6.7
    -13 2 -5 2.9 7.6
    13 -2 5 5.7 4.2
    14 1 -5 7.9 5.4
    -14 -1 5 -6.3 8.3
    13 1 -5 6.2 4.2
    -13 -1 5 8.3 7.8
    12 1 -5 18.8 5.6
    -12 -1 5 15.4 2.7
    -12 -1 5 -4.1 8.1
    11 1 -5 16.1 5
    -11 -1 5 1 7.1
    -11 -1 5 11.4 2.4
    -11 -1 5 9.9 2.7
    -10 -1 5 -1.9 1.5
    -10 -1 5 -0.2 1.5
    -10 -1 5 -2.8 3.5
    9 1 -5 2.7 1.6
    -9 -1 5 5.8 1.6
    -9 -1 5 -0.3 5.4
    -9 -1 5 0.8 1.1
    8 1 -5 3 1.9
    -8 -1 5 6.5 2.1
    -8 -1 5 1.3 1.3
    -8 -1 5 1.1 4.3
    7 1 -5 6.4 2.2
    -7 -1 5 4.9 1.8
    -7 -1 5 3.7 4
    -7 -1 5 7.6 2.3
    6 1 -5 7 2
    6 1 -5 3.6 1.7
    -6 -1 5 4.8 1.8
    -6 -1 5 5 4.1
    -6 -1 5 3.8 1.6
    5 1 -5 44 5.3
    5 1 -5 45.7 5.4
    5 1 -5 48.3 6.8
    -5 -1 5 32.8 10.4
    -5 -1 5 40.9 5.1
    -5 -1 5 44.2 5.4
    4 1 -5 131.89 13.1
    4 1 -5 133.79 12.7
    4 1 -5 120.79 14
    -4 -1 5 130.29 13.1
    -4 -1 5 126.79 17.8
    -4 -1 5 128.99 12.5
    3 1 -5 46.5 5.3
    3 1 -5 38.1 5.4
    3 1 -5 41.4 4.4
    3 1 -5 39.4 8.7
    -3 -1 5 42.4 5.1
    -3 -1 5 46.9 9.9
    2 1 -5 134.09 13.2
    2 1 -5 131.29 15.7
    2 1 -5 121.19 13.1
    -2 -1 5 137.19 13.1
    -2 -1 5 132.59 12.9
    -2 -1 5 132.39 16
    1 1 -5 73.89 7.1
    1 1 -5 72.29 7.6
    1 1 -5 83.69 9.6
    -1 -1 5 64.79 7.4
    -1 -1 5 61.39 8.9
    -1 -1 5 58.69 7.1
    0 1 -5 44.5 5.7
    0 1 -5 33 3.9
    0 1 -5 31.6 4.4
    0 -1 5 36.1 4.2
    0 -1 5 29.6 4.2
    0 -1 5 34.7 4.3
    0 -1 5 34.7 5.2
    -1 1 -5 433.76 40.1
    -1 1 -5 451.55 40.3
    -1 1 -5 474.55 39.7
    1 -1 5 393.86 39.8
    1 -1 5 474.75 40.5
    1 -1 5 433.56 39.7
    1 -1 5 366.26 39.9
    -2 1 -5 10.1 2.3
    -2 1 -5 15.6 3.6
    -2 1 -5 10.2 2.5
    2 -1 5 9.9 2.8
    2 -1 5 10 2.4
    2 -1 5 10.3 2.4
    -3 1 -5 208.68 19.9
    -3 1 -5 232.98 22
    -3 1 -5 198.28 19.9
    3 -1 5 217.08 20.2
    3 -1 5 162.78 20.7
    -4 1 -5 158.38 16
    -4 1 -5 185.68 19.1
    4 -1 5 160.58 16.4
    4 -1 5 140.99 15.5
    -5 1 -5 247.08 25
    -5 1 -5 184.78 20.3
    5 -1 5 195.28 20.1
    5 -1 5 223.28 21.4
    -6 1 -5 13.9 3.2
    -6 1 -5 18.1 6.5
    6 -1 5 10 2.6
    6 -1 5 13.2 3.8
    -7 1 -5 47.9 11.1
    -7 1 -5 38 5.4
    7 -1 5 32.8 6.9
    -8 1 -5 7.6 4.9
    -8 1 -5 8.6 2.7
    8 -1 5 14.9 4.6
    -9 1 -5 1.9 4.1
    -9 1 -5 1.8 1.7
    9 -1 5 -0.9 1.8
    -10 1 -5 24.2 9.8
    -10 1 -5 19.1 4.3
    10 -1 5 20.6 6.2
    -11 1 -5 -1.2 6.1
    -11 1 -5 -1.3 2.1
    11 -1 5 -0.2 3.1
    -12 1 -5 6.9 9
    -12 1 -5 6.5 3.6
    12 -1 5 7.8 4.7
    -13 1 -5 -11.3 6.2
    13 -1 5 8.1 4.6
    14 0 -5 -0.7 4.1
    -14 0 5 -13.2 7.6
    13 0 -5 6.9 4.4
    -13 0 5 12.6 10.8
    12 0 -5 -1.5 3
    -12 0 5 -2.4 4.8
    11 0 -5 113.59 13.7
    -11 0 5 78.59 20
    10 0 -5 0.1 1.8
    -10 0 5 0.8 5
    9 0 -5 4.8 2.7
    -9 0 5 5.9 1.2
    -9 0 5 5.3 5.3
    -9 0 5 7.7 1.4
    8 0 -5 -1.5 0.9
    -8 0 5 -2.8 1.8
    -8 0 5 -0.6 0.9
    7 0 -5 75.39 9
    -7 0 5 74.39 7.6
    -7 0 5 79.39 7.9
    -7 0 5 60.99 14.9
    6 0 -5 0.1 0.7
    6 0 -5 0.4 0.5
    -6 0 5 -0.3 0.7
    -6 0 5 0.6 3.2
    5 0 -5 14.1 2.2
    5 0 -5 14.9 4.2
    5 0 -5 18.6 2.9
    -5 0 5 7.7 5
    -5 0 5 14.9 2.1
    4 0 -5 0.4 0.6
    4 0 -5 0.3 1.2
    4 0 -5 -0.4 0.5
    -4 0 5 0.4 0.4
    -4 0 5 -0.9 2.1
    -4 0 5 0.1 1.6
    3 0 -5 1190.68 122.29
    3 0 -5 1421.86 120.69
    3 0 -5 1434.96 120.59
    3 0 -5 1284.07 124.59
    -3 0 5 1409.76 122.59
    -3 0 5 1294.37 120.59
    -3 0 5 1357.36 125.69
    2 0 -5 0.2 2.2
    2 0 -5 0 0.6
    2 0 -5 -0.2 1.6
    -2 0 5 -0.1 2.2
    -2 0 5 0.2 0.5
    -2 0 5 0.7 1.5
    1 0 -5 807.32 75.59
    1 0 -5 950.9 76.59
    1 0 -5 823.92 74.59
    -1 0 5 755.22 74.29
    -1 0 5 848.42 76.39
    -1 0 5 772.62 75.59
    0 0 -5 0.8 1.6
    0 0 -5 1.1 1
    0 0 -5 -0.6 1.9
    0 0 5 -0.3 1.5
    0 0 5 0 1.5
    0 0 5 -0.1 0.7
    0 0 5 1 0.8
    -1 0 -5 62.59 6.6
    -1 0 -5 72.79 7.4
    -1 0 -5 56.19 6.8
    1 0 5 53.49 6.5
    1 0 5 55.79 6.6
    1 0 5 66.29 6.9
    1 0 5 61.19 7.3
    -2 0 -5 1.2 1
    -2 0 -5 0.4 0.9
    -2 0 -5 0.5 0.9
    2 0 5 0.5 0.6
    2 0 5 0.4 0.8
    2 0 5 -0.2 1
    -3 0 -5 65.19 6.9
    -3 0 -5 54.59 6.7
    -3 0 -5 71.09 8.3
    3 0 5 54.09 7
    3 0 5 42.7 7.1
    3 0 5 48.4 6.3
    -4 0 -5 -1.6 0.7
    -4 0 -5 -0.8 1.4
    4 0 5 0.6 1.2
    4 0 5 0.3 1.6
    4 0 5 0.2 0.8
    -5 0 -5 68.59 7.9
    -5 0 -5 70.29 10.3
    5 0 5 65.39 8.3
    5 0 5 51.29 6.9
    -6 0 -5 0.7 1.3
    -6 0 -5 0.2 1.7
    6 0 5 0.7 1.4
    -7 0 -5 1 2.5
    -7 0 -5 2.3 1.5
    7 0 5 4.3 2.4
    -8 0 -5 -4.2 1.6
    -8 0 -5 -5 2
    -9 0 -5 0.4 3
    -9 0 -5 0.1 1.6
    9 0 5 1.3 2.4
    -10 0 -5 0.9 1.7
    -10 0 -5 -7.9 4
    10 0 5 0.4 2.7
    -11 0 -5 46.6 6.8
    -11 0 -5 34.9 12.4
    11 0 5 29.2 8.9
    -12 0 -5 8.7 3.5
    12 0 5 -4 2.7
    -13 0 -5 9.9 8.8
    13 0 5 7.5 4
    14 -1 -5 -3.9 3.3
    -14 1 5 1.8 8
    13 -1 -5 3.3 3.4
    -13 1 5 0.9 8.3
    12 -1 -5 18.6 4.8
    -12 1 5 9.6 9.6
    11 -1 -5 8.3 3.7
    -11 1 5 16 10.6
    10 -1 -5 2.7 1.5
    -10 1 5 0.9 6.1
    9 -1 -5 4.2 2.2
    -9 1 5 -5 3.1
    8 -1 -5 3.4 1.9
    -8 1 5 3.9 4
    7 -1 -5 8.5 3
    -7 1 5 11.9 6.5
    6 -1 -5 3.9 1.6
    -6 1 5 4.1 3.4
    5 -1 -5 47.9 4.6
    5 -1 -5 43.6 5.8
    -5 1 5 46.4 4.5
    -5 1 5 59.09 8.8
    -5 1 5 45 10.7
    4 -1 -5 100.39 14.2
    4 -1 -5 126.29 11.6
    4 -1 -5 109.89 15.5
    4 -1 -5 125.19 12.4
    -4 1 5 126.39 11.5
    -4 1 5 114.59 16.4
    -4 1 5 142.79 15.5
    3 -1 -5 39.8 4.2
    3 -1 -5 30.9 6.8
    3 -1 -5 24.2 6.8
    -3 1 5 39.8 4.2
    -3 1 5 47.5 7
    -3 1 5 32 7.6
    2 -1 -5 141.59 12.8
    2 -1 -5 118.49 14.8
    2 -1 -5 119.69 14.9
    -2 1 5 136.09 15.5
    -2 1 5 134.09 12.7
    -2 1 5 131.29 15.6
    1 -1 -5 66.29 7.1
    1 -1 -5 63.69 8.2
    1 -1 -5 59.89 8.7
    -1 1 5 63.99 7
    -1 1 5 75.99 9.6
    -1 1 5 70.79 8.7
    0 -1 -5 30.3 4.2
    0 -1 -5 39.7 4.2
    0 -1 -5 34.9 5.7
    0 1 5 27.1 5.8
    0 1 5 25 3.8
    0 1 5 31.9 4.3
    -1 -1 -5 498.35 41.6
    -1 -1 -5 438.16 40.2
    -1 -1 -5 424.36 39.1
    1 1 5 396.76 41
    1 1 5 402.76 39.9
    1 1 5 491.15 39.4
    1 1 5 378.86 39.3
    -2 -1 -5 10.6 2.4
    -2 -1 -5 9.9 3
    -2 -1 -5 7 2.2
    2 1 5 8.2 2.8
    2 1 5 9.4 2.8
    2 1 5 12 2.7
    -3 -1 -5 178.48 19.7
    -3 -1 -5 218.88 20.8
    -3 -1 -5 234.68 20.6
    3 1 5 196.98 20.3
    3 1 5 182.88 20.5
    3 1 5 182.18 19.3
    -4 -1 -5 160.58 17
    4 1 5 127.99 14.4
    4 1 5 124.79 16.1
    4 1 5 157.68 15.8
    -5 -1 -5 278.67 28.6
    -5 -1 -5 270.67 26.2
    5 1 5 232.78 26.1
    -6 -1 -5 9.1 4.6
    -6 -1 -5 17 4.3
    6 1 5 12.3 4.1
    -7 -1 -5 36.2 5.8
    -7 -1 -5 24.5 7.4
    7 1 5 31 7.1
    -8 -1 -5 12.4 3.9
    -8 -1 -5 11 5.2
    8 1 5 10 4.2
    -9 -1 -5 0.5 1.9
    -9 -1 -5 7.6 5.7
    9 1 5 -2.2 2.1
    -10 -1 -5 17.2 8.1
    -10 -1 -5 17.4 5
    10 1 5 10.8 5
    -11 -1 -5 -0.1 2.7
    -11 -1 -5 -3.4 4.1
    11 1 5 3.1 3.6
    -12 -1 -5 10.7 4.8
    -12 -1 -5 4.6 5.8
    12 1 5 2.2 4.6
    13 1 5 4.1 5.6
    14 -2 -5 -0.2 3.3
    -14 2 5 9.7 9.3
    -13 2 5 9.8 8.8
    12 -2 -5 1.3 2.8
    -12 2 5 -2.9 4.9
    11 -2 -5 8.6 2.9
    -11 2 5 -4.1 5
    10 -2 -5 13.7 4.4
    -10 2 5 16.8 8.2
    9 -2 -5 0.1 1.5
    -9 2 5 3.3 3
    8 -2 -5 2.8 1.8
    -8 2 5 -1.1 3.9
    7 -2 -5 14.5 3.6
    -7 2 5 10.7 5.8
    6 -2 -5 556.54 54.19
    -6 2 5 632.24 59.29
    -6 2 5 571.94 60.49
    5 -2 -5 282.47 28.9
    -5 2 5 327.97 33.3
    -5 2 5 314.97 34.3
    4 -2 -5 262.47 25.2
    4 -2 -5 289.47 26.3
    4 -2 -5 231.38 30.5
    -4 2 5 301.67 25.4
    -4 2 5 283.07 30.2
    -4 2 5 251.47 29.8
    3 -2 -5 128.59 12.6
    3 -2 -5 114.69 15.4
    -3 2 5 122.19 15.7
    -3 2 5 125.79 16.3
    -3 2 5 143.59 12.8
    2 -2 -5 52.19 5.7
    2 -2 -5 41.7 6.9
    2 -2 -5 43.9 8.9
    -2 2 5 47 9.6
    -2 2 5 48.9 7.4
    -2 2 5 54.39 5.8
    1 -2 -5 33.7 4.1
    1 -2 -5 26.4 4.4
    1 -2 -5 40.1 7.9
    -1 2 5 31.9 7.3
    -1 2 5 26.2 4.3
    -1 2 5 26.1 3.9
    0 -2 -5 524.25 48.3
    0 -2 -5 582.94 51.09
    0 2 5 483.25 50.59
    0 2 5 502.65 48.1
    -1 -2 -5 606.34 50.09
    1 2 5 528.15 51.69
    1 2 5 473.05 48.3
    1 2 5 552.24 49.8
    -2 -2 -5 12.2 3.2
    -2 -2 -5 14.4 4
    -2 -2 -5 12.4 2.4
    2 2 5 13.2 3.1
    2 2 5 10.6 2.8
    2 2 5 9.5 3.6
    -3 -2 -5 1072.09 93.29
    -3 -2 -5 1073.39 93.39
    3 2 5 900.51 93.59
    -4 -2 -5 62.29 8
    -4 -2 -5 69.69 8.9
    4 2 5 51.29 8.2
    4 2 5 55.09 8.2
    -5 -2 -5 2.1 1.6
    -5 -2 -5 -0.7 1.5
    5 2 5 0.1 1.5
    5 2 5 -1.8 1.8
    -6 -2 -5 7 3.7
    -6 -2 -5 13.1 4.1
    6 2 5 1.7 2.1
    -7 -2 -5 13.2 5.3
    -7 -2 -5 16.5 4.5
    7 2 5 9.7 4.3
    -8 -2 -5 75.39 10.1
    -8 -2 -5 51.19 11.5
    8 2 5 59.89 9.5
    -9 -2 -5 -3.9 2.1
    -9 -2 -5 2.1 3.2
    9 2 5 3.2 2.7
    -10 -2 -5 27.7 6.8
    -10 -2 -5 19.4 6
    -11 -2 -5 51.89 15
    -11 -2 -5 35.8 7.7
    11 2 5 31.5 9.1
    -12 -2 -5 16.1 6.1
    -12 -2 -5 22.3 9.9
    12 2 5 13.8 6.6
    -13 -2 -5 11.8 6.2
    -13 -2 -5 5.8 7.5
    13 2 5 -1.1 4.5
    13 -3 -5 0.6 2.7
    -13 3 5 -2.3 4.3
    12 -3 -5 37.8 8.1
    -12 3 5 18.6 10.2
    -11 3 5 11.6 10.6
    10 -3 -5 -3.4 1.9
    -10 3 5 1.7 5.3
    9 -3 -5 2.4 2
    -9 3 5 5 4.8
    8 -3 -5 26.6 5.7
    -8 3 5 22.6 9
    7 -3 -5 46.9 6.9
    -7 3 5 52.69 11.9
    -7 3 5 49.5 12
    6 -3 -5 53.89 6.9
    -6 3 5 42.3 10.5
    -6 3 5 47.1 10.5
    5 -3 -5 87.79 8.8
    5 -3 -5 85.49 8.7
    5 -3 -5 90.59 10.2
    -5 3 5 97.29 13.8
    -5 3 5 101.79 14.6
    4 -3 -5 165.68 15.8
    4 -3 -5 152.78 15.6
    -4 3 5 150.38 19.3
    -4 3 5 179.18 21.5
    -4 3 5 170.78 16
    3 -3 -5 151.28 14
    3 -3 -5 130.19 13.5
    3 -3 -5 107.09 15.6
    -3 3 5 148.69 18.6
    -3 3 5 148.19 13.9
    -3 3 5 126.39 15.8
    2 -3 -5 102.99 10.9
    2 -3 -5 96.69 12.2
    -2 3 5 111.89 11.2
    -2 3 5 94.29 11.8
    -2 3 5 112.09 15.1
    1 -3 -5 103.29 14.3
    1 -3 -5 111.69 11.8
    1 -3 -5 98.99 11.7
    -1 3 5 120.39 15.6
    -1 3 5 107.99 11.4
    -1 3 5 122.19 12
    0 -3 -5 -1.7 1.5
    0 -3 -5 1.5 0.7
    0 -3 -5 2.3 1.4
    0 -3 -5 0.8 0.6
    0 3 5 0.7 1.2
    0 3 5 2 2.8
    0 3 5 0.7 0.4
    -1 -3 -5 114.79 13.1
    -1 -3 -5 136.59 15.7
    1 3 5 116.39 15.5
    -2 -3 -5 84.19 8.4
    -2 -3 -5 81.79 9.8
    2 3 5 80.29 8.4
    2 3 5 75.99 11.2
    -3 -3 -5 71.69 8.6
    -3 -3 -5 80.89 9.3
    3 3 5 64.29 8.6
    3 3 5 62.89 9.6
    -4 -3 -5 0.1 1.5
    -4 -3 -5 0.6 1.7
    4 3 5 -1.7 1.3
    4 3 5 -0.4 2.2
    -5 -3 -5 15.3 4.5
    -5 -3 -5 20.6 5
    5 3 5 23.3 5.9
    5 3 5 15.1 5
    -6 -3 -5 1.7 1.8
    6 3 5 -2.1 1.9
    -7 -3 -5 132.49 17
    7 3 5 112.09 15.2
    -8 -3 -5 18 6.4
    -8 -3 -5 25.8 6.7
    8 3 5 25.7 6.5
    -9 -3 -5 3.4 3.3
    -9 -3 -5 6 4.7
    9 3 5 3.9 3.8
    -10 -3 -5 17 6.9
    -10 -3 -5 33.7 7.5
    10 3 5 17.8 6.1
    -11 -3 -5 1.4 3.8
    11 3 5 2.7 3.7
    -12 -3 -5 36.1 12.7
    -12 -3 -5 49.5 10.6
    12 3 5 31.8 9.8
    -13 -3 -5 18 10.2
    -13 -3 -5 24.3 8.9
    13 -4 -5 -2.5 2.1
    -13 4 5 1.6 7.4
    12 -4 -5 23.1 6.8
    -12 4 5 54.29 16.7
    11 -4 -5 29.3 7.2
    -11 4 5 33.2 11.8
    10 -4 -5 10.9 4.1
    -10 4 5 10.7 6.3
    9 -4 -5 23.8 5.8
    -9 4 5 27 10.3
    8 -4 -5 54.99 8
    -8 4 5 60.39 14.6
    -8 4 5 56.69 13.2
    7 -4 -5 7.3 3
    -7 4 5 4.7 3.7
    -7 4 5 10.2 5.8
    6 -4 -5 13.9 2.1
    6 -4 -5 12.6 2.2
    6 -4 -5 14.2 3.9
    -6 4 5 12.4 6
    -6 4 5 14.4 5.6
    5 -4 -5 39.1 5.1
    5 -4 -5 44.3 6.4
    5 -4 -5 48.5 5.4
    -5 4 5 50.19 11.9
    -5 4 5 47.1 10.1
    4 -4 -5 -1 1.1
    4 -4 -5 1.2 1.1
    -4 4 5 -0.5 2.6
    -4 4 5 2.1 1.7
    3 -4 -5 27.8 4
    3 -4 -5 20.9 5.9
    3 -4 -5 20.1 3.5
    -3 4 5 24.1 8.3
    -3 4 5 27.9 4.2
    -3 4 5 29.2 6.4
    2 -4 -5 0.5 0.9
    2 -4 -5 -0.6 0.7
    2 -4 -5 -1.1 0.9
    -2 4 5 0.4 2.4
    -2 4 5 1.3 1.4
    -2 4 5 0.8 1.2
    1 -4 -5 1.2 1.4
    1 -4 -5 3 1.8
    -1 4 5 2.6 1.2
    -1 4 5 3.3 3
    0 -4 -5 8.5 2.1
    0 -4 -5 11.2 3.3
    0 -4 -5 9.5 2
    0 4 5 7.4 4.4
    -1 -4 -5 17.8 4.4
    1 4 5 25.7 7.5
    -2 -4 -5 277.87 22.9
    -2 -4 -5 207.68 23.3
    -2 -4 -5 230.08 25.3
    2 4 5 291.97 23.1
    2 4 5 208.28 27.2
    -3 -4 -5 104.19 12.1
    -3 -4 -5 117.19 13.4
    3 4 5 111.89 15.1
    3 4 5 115.39 11.9
    -4 -4 -5 200.68 19.2
    -4 -4 -5 173.38 18.4
    4 4 5 141.59 19.3
    4 4 5 157.98 18
    -5 -4 -5 41 8.2
    -5 -4 -5 44.2 6.9
    5 4 5 40.6 8.9
    5 4 5 37.6 8.1
    -6 -4 -5 12.3 3.8
    -6 -4 -5 1 2.5
    6 4 5 5.8 3
    -7 -4 -5 16.1 4.3
    -7 -4 -5 10.9 4.8
    7 4 5 10.2 4.7
    -8 -4 -5 27.8 7.6
    8 4 5 29.9 7.9
    -9 -4 -5 16.7 5.3
    -9 -4 -5 15.2 5
    9 4 5 12.6 5.6
    -10 -4 -5 1.8 5
    -10 -4 -5 7.7 4.1
    10 4 5 4.1 4.4
    -11 -4 -5 4.5 7.5
    -11 -4 -5 -9.9 4.5
    11 4 5 3.5 3.9
    -12 -4 -5 -7.9 6
    -12 -4 -5 -3.4 5.5
    12 4 5 6.9 5.7
    12 -5 -5 -3.8 2.2
    11 -5 -5 19.7 5.9
    -11 5 5 11.7 8
    10 -5 -5 28.1 6.9
    -10 5 5 53.29 14.6
    9 -5 -5 -0.1 1.9
    -9 5 5 -5.3 2.9
    8 -5 -5 9.7 3.4
    -8 5 5 13 5.7
    -8 5 5 8.2 5.3
    7 -5 -5 -1 1.4
    7 -5 -5 1 0.8
    7 -5 -5 0.2 0.8
    -7 5 5 -3.4 3.4
    -7 5 5 2.9 3.4
    6 -5 -5 -0.4 1
    6 -5 -5 -0.3 0.9
    6 -5 -5 0.1 0.8
    -6 5 5 -4.3 3.1
    -6 5 5 -0.9 2.7
    5 -5 -5 0.9 1.2
    5 -5 -5 -0.2 0.6
    5 -5 -5 0.6 0.9
    -5 5 5 3.6 3.1
    -5 5 5 0.6 2.5
    4 -5 -5 37.3 5.5
    -4 5 5 45.4 9.3
    -4 5 5 45.4 12
    3 -5 -5 80.19 10.4
    -3 5 5 100.39 11.9
    -3 5 5 114.69 16.7
    2 -5 -5 130.89 17.2
    2 -5 -5 166.78 16.9
    -2 5 5 159.38 16.6
    -2 5 5 184.18 22.6
    1 -5 -5 20.2 3.5
    1 -5 -5 19.2 3.9
    1 -5 -5 19 4.5
    -1 5 5 19.7 3
    -1 5 5 17.1 7.2
    0 -5 -5 47.2 7.2
    0 -5 -5 45.4 6.3
    0 -5 -5 61.49 6.6
    0 5 5 45.6 11.4
    -1 -5 -5 1.2 0.8
    -1 -5 -5 -1.1 0.8
    -1 -5 -5 1.9 1.5
    1 5 5 -0.8 2.4
    -2 -5 -5 -1.1 0.9
    -2 -5 -5 0.3 0.6
    -2 -5 -5 -0.1 1
    2 5 5 -2.2 1.9
    -3 -5 -5 6.9 2.4
    -3 -5 -5 9.4 3.4
    3 5 5 11.1 2.5
    3 5 5 8.2 3.7
    -4 -5 -5 65.89 8.8
    -4 -5 -5 42.1 7.3
    4 5 5 51.29 11.2
    4 5 5 53.09 6.8
    -5 -5 -5 27.4 6.3
    -5 -5 -5 34.6 7.1
    5 5 5 31.2 6.1
    5 5 5 33.6 8.9
    -6 -5 -5 12.7 4.8
    -6 -5 -5 20.4 5.2
    6 5 5 10.8 4.7
    -7 -5 -5 71.29 10.5
    -7 -5 -5 67.59 11.2
    7 5 5 53.69 11.6
    -8 -5 -5 8 3.9
    -8 -5 -5 9.4 3.8
    8 5 5 2.3 3.1
    -9 -5 -5 -0.1 3.4
    -9 -5 -5 1.7 4.2
    9 5 5 3.1 4.4
    -10 -5 -5 12.7 6.3
    -10 -5 -5 5.4 4.8
    10 5 5 8.4 4
    -11 -5 -5 -2 5.5
    -11 -5 -5 -4.1 4
    11 5 5 3.8 4.9
    -12 -5 -5 10.1 7.3
    -12 -5 -5 -2.8 6.2
    12 5 5 0.6 5.8
    12 -6 -5 11.6 4.6
    -12 6 5 27.2 9.7
    11 -6 -5 7 4.2
    -11 6 5 9.8 7.9
    10 -6 -5 16.2 5.2
    -10 6 5 15.6 8.2
    9 -6 -5 3.1 2.3
    8 -6 -5 2.5 1.2
    -8 6 5 5.9 4.7
    -8 6 5 4.3 3.9
    7 -6 -5 0 1.3
    7 -6 -5 1.8 2.1
    7 -6 -5 1.7 1.4
    -7 6 5 4.5 2.6
    -7 6 5 4 5.6
    6 -6 -5 0.3 1.2
    6 -6 -5 0.7 1.9
    -6 6 5 -1.3 5
    -6 6 5 2.1 2.9
    5 -6 -5 0 1.2
    5 -6 -5 0 1.4
    -5 6 5 0.9 3.1
    -5 6 5 2.2 4.7
    4 -6 -5 1.7 1.6
    -4 6 5 2.6 4.5
    -4 6 5 2.2 2.6
    3 -6 -5 21.3 4.7
    -3 6 5 23.6 5.5
    -3 6 5 30.5 10.1
    2 -6 -5 21.4 4.8
    2 -6 -5 13.4 4.3
    -2 6 5 20.2 4.3
    -2 6 5 26.3 10
    1 -6 -5 37.3 5.2
    1 -6 -5 26.3 6
    1 -6 -5 28.9 6.4
    -1 6 5 23 8.8
    -1 6 5 33.1 4.3
    0 -6 -5 14.5 2.9
    0 -6 -5 12.7 3.6
    0 -6 -5 16.8 4.6
    0 6 5 16.8 6.8
    -1 -6 -5 13.9 3
    -1 -6 -5 16.1 3.9
    -1 -6 -5 24.2 5.5
    1 6 5 16.2 6.6
    -2 -6 -5 0.4 0.9
    -2 -6 -5 0.2 1.3
    -2 -6 -5 -0.3 1.4
    2 6 5 -3.6 2.4
    -3 -6 -5 40.7 8.2
    -3 -6 -5 53.09 5.3
    -3 -6 -5 35.7 5.8
    3 6 5 38.5 10.2
    -4 -6 -5 85.49 12.2
    -4 -6 -5 116.99 14.3
    4 6 5 121.09 11.6
    4 6 5 99.09 16
    -5 -6 -5 6.9 3.2
    -5 -6 -5 4.8 3
    5 6 5 11.1 5.4
    5 6 5 10.4 2.6
    -6 -6 -5 11.5 3.7
    -6 -6 -5 3.8 3.7
    6 6 5 10.9 5.8
    -7 -6 -5 -2.9 2.1
    -7 -6 -5 -1.8 3
    -8 -6 -5 3.1 4.1
    -8 -6 -5 3.4 3.6
    8 6 5 5.3 3.6
    -9 -6 -5 14 6.3
    -9 -6 -5 15.1 5.5
    9 6 5 4.7 4.7
    -10 -6 -5 10.6 5.9
    -10 -6 -5 7.7 4.9
    10 6 5 2.1 5.7
    -11 -6 -5 -6.4 4.4
    -11 -6 -5 -1.7 6.3
    11 6 5 -7.8 4.1
    11 -7 -5 6.5 3.4
    -11 7 5 10.9 7.9
    -10 7 5 -2.8 5.8
    9 -7 -5 2.6 2.4
    -9 7 5 -3 3.2
    8 -7 -5 4.6 2.6
    -8 7 5 25.5 11.5
    -8 7 5 -2.7 4.2
    7 -7 -5 18.8 4.7
    7 -7 -5 9.2 2.6
    -7 7 5 4.5 7.4
    -7 7 5 9.1 5.8
    6 -7 -5 29.2 4.8
    6 -7 -5 31 6.8
    -6 7 5 32.5 8.9
    -6 7 5 33.5 11.2
    5 -7 -5 11.8 3.4
    5 -7 -5 15.6 4.3
    -5 7 5 14.9 5.2
    -5 7 5 6.9 6.6
    4 -7 -5 3.5 1.8
    -4 7 5 1.8 2.6
    -4 7 5 -3.2 2.9
    3 -7 -5 6.9 2.6
    -3 7 5 6.2 2.9
    -3 7 5 5.3 4.6
    2 -7 -5 6.1 2.7
    2 -7 -5 5.1 2.2
    -2 7 5 0.1 3.6
    -2 7 5 6.4 2.4
    1 -7 -5 59.49 9
    1 -7 -5 71.09 8.7
    1 -7 -5 59.39 7.9
    -1 7 5 57.19 15.2
    0 -7 -5 117.29 14.1
    0 -7 -5 125.89 13.6
    0 -7 -5 95.99 12.5
    0 7 5 121.39 23.1
    -1 -7 -5 34.1 6.1
    -1 -7 -5 35.3 5.3
    -1 -7 -5 44 7
    1 7 5 39.4 12
    -2 -7 -5 144.19 14.9
    -2 -7 -5 133.19 15.8
    -2 -7 -5 168.58 18.3
    2 7 5 172.88 23.2
    -3 -7 -5 1.3 2
    -3 -7 -5 4.2 1.5
    -3 -7 -5 1.6 2
    3 7 5 -4.4 3.6
    -4 -7 -5 9 3.6
    -4 -7 -5 0.4 2
    -4 -7 -5 9.9 2.3
    4 7 5 6 6.3
    4 7 5 5.4 2.1
    -5 -7 -5 9.4 4.2
    -5 -7 -5 4 3.8
    -5 -7 -5 18.3 3.3
    5 7 5 17.1 6.6
    -6 -7 -5 2.4 2.5
    -6 -7 -5 -1 3.1
    6 7 5 3.1 4.8
    -7 -7 -5 9.5 5
    -7 -7 -5 1 4
    7 7 5 11.4 5.2
    -8 -7 -5 -8.5 3.5
    -8 -7 -5 -3.2 3
    8 7 5 0.7 4.4
    -9 -7 -5 20.8 6.5
    -9 -7 -5 20.1 6.2
    9 7 5 9.7 7
    -10 -7 -5 -3.9 3.7
    -10 -7 -5 2.3 5.2
    10 7 5 5 5.6
    10 -8 -5 4.6 2.7
    -10 8 5 -9.4 4.1
    9 -8 -5 1.9 2.8
    -9 8 5 -4.8 3.4
    8 -8 -5 8.8 3.9
    -8 8 5 9 8.2
    -8 8 5 10.8 6.1
    7 -8 -5 2.5 1.7
    7 -8 -5 0.5 2.3
    -7 8 5 4 4.9
    -7 8 5 1.6 6.8
    6 -8 -5 11.8 4
    6 -8 -5 16.3 3.5
    -6 8 5 23.5 7.3
    -6 8 5 22.3 9.3
    5 -8 -5 58.99 8.9
    5 -8 -5 46.8 7.7
    -5 8 5 51.69 15.2
    -5 8 5 82.99 11.1
    4 -8 -5 4.1 2.3
    -4 8 5 11.6 7.5
    -4 8 5 8.2 3.3
    3 -8 -5 2.5 1.9
    3 -8 -5 1.5 2.1
    -3 8 5 5 2.3
    -3 8 5 1.8 5.2
    2 -8 -5 1.8 1.9
    2 -8 -5 1.2 1.7
    -2 8 5 3.7 1.7
    -2 8 5 11 5.8
    1 -8 -5 11 3.7
    1 -8 -5 8.5 3.7
    -1 8 5 13.3 8.9
    0 -8 -5 9.6 3.5
    0 -8 -5 9 3.5
    0 -8 -5 9.7 4
    0 8 5 4.3 5.8
    -1 -8 -5 2.8 3
    -1 -8 -5 -0.2 2.7
    -1 -8 -5 4.5 3.1
    1 8 5 7.3 7.1
    -2 -8 -5 -0.5 3.1
    -2 -8 -5 4 2.2
    -2 -8 -5 8 2.8
    2 8 5 -5 5.6
    -3 -8 -5 10.9 4.9
    -3 -8 -5 7 3.2
    -3 -8 -5 9.3 2.8
    3 8 5 20.4 7.7
    -4 -8 -5 -2.5 2.1
    -4 -8 -5 1.5 2.5
    -4 -8 -5 1.6 1.6
    4 8 5 -1.1 4.6
    -5 -8 -5 4.1 2.6
    -5 -8 -5 -1.2 2.4
    5 8 5 6.6 5.1
    -6 -8 -5 8.5 4.5
    -6 -8 -5 14.7 6
    6 8 5 16.6 6
    -7 -8 -5 3.1 3.8
    -7 -8 -5 -0.5 3.2
    7 8 5 -5.9 5.4
    -8 -8 -5 3.9 4.2
    -8 -8 -5 3.4 4.8
    8 8 5 -3.7 5.9
    -9 -8 -5 0 5.3
    9 8 5 11.1 7.3
    9 -9 -5 20.5 6.3
    -9 9 5 27.7 10
    -8 9 5 3.4 9.8
    7 -9 -5 -1.5 2
    7 -9 -5 -2.7 1.4
    -7 9 5 -4.8 3.2
    -7 9 5 -6.8 4.6
    6 -9 -5 -0.9 1.8
    6 -9 -5 -0.6 1.7
    -6 9 5 -4.1 3.8
    -6 9 5 -3 8.7
    5 -9 -5 2.6 2.3
    5 -9 -5 2.5 2.5
    5 -9 -5 4.4 2.8
    -5 9 5 1.4 3.4
    -5 9 5 8.3 7.2
    4 -9 -5 4.3 3
    4 -9 -5 3.1 3.5
    4 -9 -5 7.2 3.2
    -4 9 5 21.1 9.5
    -4 9 5 10.5 4.5
    3 -9 -5 13.7 4.2
    3 -9 -5 10 3.2
    -3 9 5 16.7 4.5
    -3 9 5 1.4 5.6
    2 -9 -5 24.2 6.3
    2 -9 -5 20.3 5.3
    -2 9 5 14.5 7.3
    1 -9 -5 8.4 3.8
    -1 9 5 6.9 6
    0 -9 -5 4.6 3
    0 -9 -5 -4.5 2.4
    0 9 5 1.8 4.4
    -1 -9 -5 22.8 4.9
    -1 -9 -5 28.2 7
    1 9 5 15.3 9.5
    -2 -9 -5 6.2 3.7
    -2 -9 -5 2.7 3.4
    2 9 5 1.5 5.6
    -3 -9 -5 -2.3 2.4
    -3 -9 -5 5.3 3.1
    3 9 5 -6.5 4.6
    -4 -9 -5 1.8 2.3
    4 9 5 3.7 8.3
    -5 -9 -5 9.9 4.9
    -5 -9 -5 16.2 6.1
    5 9 5 16.6 8.3
    -6 -9 -5 2.8 3.4
    6 9 5 3 5.6
    -7 -9 -5 2.6 5.7
    7 9 5 4.4 8.5
    -8 -9 -5 0 3.6
    8 9 5 3.2 6.3
    7 -10 -5 1.3 2.5
    7 -10 -5 2.5 2.9
    7 -10 -5 1 4.2
    -7 10 5 3.8 4.9
    -7 10 5 -12.2 6.1
    6 -10 -5 7.8 4.1
    6 -10 -5 6.6 4.2
    6 -10 -5 9 2.6
    -6 10 5 5.6 4.8
    5 -10 -5 14.3 4.8
    5 -10 -5 16.8 6.5
    5 -10 -5 17.4 4.8
    -5 10 5 23.4 10.8
    -5 10 5 20.4 6.3
    4 -10 -5 11.2 5.2
    4 -10 -5 4.6 3.8
    4 -10 -5 8.4 4.3
    -4 10 5 4.2 7
    -4 10 5 18 4.9
    3 -10 -5 4.9 2.8
    3 -10 -5 4 3.1
    -3 10 5 16.8 10.6
    2 -10 -5 20.1 5.7
    2 -10 -5 21.9 6.3
    -2 10 5 19.4 10
    1 -10 -5 -1 3
    1 -10 -5 3.2 3.1
    -1 10 5 5.4 8.1
    0 -10 -5 -0.8 3
    0 -10 -5 -5.3 2.6
    0 10 5 -6.3 6.1
    -1 -10 -5 -0.3 2.6
    -1 -10 -5 -5.1 2.8
    1 10 5 -3.6 8.6
    -2 -10 -5 27.4 7.7
    2 10 5 16.4 9
    -3 -10 -5 5.9 3.2
    3 10 5 1.2 6.3
    -4 -10 -5 8.1 4.7
    4 10 5 -14.1 6.1
    -5 -10 -5 9.1 4.5
    5 10 5 -3.4 7.6
    6 10 5 -0.7 9.8
    5 -11 -5 -0.8 3.1
    5 -11 -5 -2.4 3.4
    5 -11 -5 1.1 2.5
    -5 11 5 -2.5 4.4
    -5 11 5 2.4 10.2
    4 -11 -5 7.5 4.8
    4 -11 -5 4.9 2.6
    4 -11 -5 3.7 2.8
    -4 11 5 -10.2 6.9
    3 -11 -5 2.4 3.8
    3 -11 -5 0.6 3.2
    3 -11 -5 -1.5 2.1
    -3 11 5 3.6 10.5
    2 -11 -5 -2.4 3.1
    2 -11 -5 0.5 3.1
    -2 11 5 6.1 9
    1 -11 -5 3.3 2.3
    -1 11 5 10.5 7.4
    0 -11 -5 -3.6 2.2
    0 11 5 -4.3 7.5
    -1 -11 -5 8 4.3
    1 11 5 2.2 7.5
    -2 -11 -5 -3.3 2.6
    3 11 5 9.1 10.6
    4 11 5 5.1 11.6
    4 11 -6 4.6 4.4
    -4 -11 6 -5.9 6.5
    -4 -11 6 4.2 3.4
    3 11 -6 -3.1 3.9
    -3 -11 6 -8.5 4.2
    2 11 -6 -3.2 4.3
    -2 -11 6 2.4 3.2
    -2 -11 6 -3.1 6
    1 11 -6 -1.7 4.2
    -1 -11 6 -1.7 1.8
    -1 -11 6 7.8 5
    -1 -11 6 -5.6 2.3
    0 -11 6 -2 1.8
    0 -11 6 -5.9 3.8
    0 -11 6 1.3 3.6
    -1 11 -6 4 4.7
    1 -11 6 10.9 3
    1 -11 6 0.5 4.5
    1 -11 6 5.6 3.8
    -2 11 -6 -3.2 3.8
    2 -11 6 -1.4 2.9
    2 -11 6 4.2 4.7
    -3 11 -6 -2.4 4.3
    3 -11 6 1.8 5.2
    3 -11 6 -1.6 3.4
    3 -11 6 -0.5 2.4
    4 -11 6 -0.1 3.4
    -7 -10 6 -5.7 3.5
    -7 -10 6 -10.7 7.7
    -6 -10 6 -3 6.6
    -6 -10 6 -3.9 4.3
    5 10 -6 3.5 4.2
    -5 -10 6 13.8 6.2
    -5 -10 6 3.7 6.3
    4 10 -6 2.8 4
    -4 -10 6 3.8 6.5
    3 10 -6 22 6.1
    3 10 -6 21.2 6.9
    -3 -10 6 17 3.3
    -3 -10 6 13.7 5
    -3 -10 6 21.5 8.9
    2 10 -6 -2.4 4.8
    2 10 -6 -6.2 3
    -2 -10 6 -3 1.3
    -2 -10 6 7.9 5.1
    -2 -10 6 2.5 3.4
    1 10 -6 -3.7 4.1
    1 10 -6 -4.5 2.7
    -1 -10 6 -0.4 3.3
    -1 -10 6 -1.4 1.3
    -1 -10 6 -0.3 1.9
    0 10 -6 -0.3 3.4
    0 -10 6 0.7 4.2
    0 -10 6 -1.9 1.3
    -1 10 -6 -1.3 3.6
    1 -10 6 -2.2 1.5
    1 -10 6 3.3 4.9
    1 -10 6 -3.9 2.7
    -2 10 -6 13.6 6.2
    2 -10 6 -0.5 3.5
    2 -10 6 5.6 4
    2 -10 6 3.9 2.7
    -3 10 -6 14 5.5
    3 -10 6 7.7 5.8
    3 -10 6 6.2 3.2
    3 -10 6 5.9 3.9
    -4 10 -6 21.5 7.2
    4 -10 6 14.8 5.1
    4 -10 6 18.3 7.8
    4 -10 6 14.9 4.4
    -5 10 -6 -5.7 2.3
    -5 10 -6 6.1 4.5
    5 -10 6 -2.3 2.2
    5 -10 6 0.6 3.6
    -6 10 -6 4.3 5
    -6 10 -6 10.5 5.8
    6 -10 6 -2.2 3.8
    6 -10 6 17.6 5.1
    6 -10 6 5.7 4.5
    -9 -9 6 3.9 4.3
    -9 -9 6 13.5 9
    -8 -9 6 0.5 4
    -8 -9 6 -0.3 8.6
    -7 -9 6 -2.2 3.1
    -7 -9 6 -7.9 7.4
    6 9 -6 -0.7 3.4
    6 9 -6 4.3 4.8
    -6 -9 6 7.3 7
    -6 -9 6 0.3 4.1
    5 9 -6 10.3 4
    5 9 -6 17.4 6
    -5 -9 6 16.9 6.4
    -5 -9 6 10 5.6
    4 9 -6 138.89 16.5
    4 9 -6 134.79 18.4
    -4 -9 6 121.19 17.5
    -4 -9 6 148.29 22.4
    3 9 -6 -1.2 3.9
    3 9 -6 4.3 3.7
    -3 -9 6 0.1 4.2
    -3 -9 6 5.5 3.9
    -3 -9 6 8.5 2
    2 9 -6 176.58 18.6
    2 9 -6 164.98 20
    -2 -9 6 128.39 20.2
    -2 -9 6 124.89 18.2
    -2 -9 6 139.69 14.6
    1 9 -6 5.4 4.2
    1 9 -6 6.6 4.5
    -1 -9 6 7.8 3.2
    -1 -9 6 6.7 2.1
    -1 -9 6 -2.1 4.4
    0 9 -6 10.7 5.5
    0 9 -6 12.3 5.4
    0 -9 6 14.1 3.3
    0 -9 6 14.4 5.9
    0 -9 6 12.3 4.5
    -1 9 -6 0 3.3
    1 -9 6 1.6 2.6
    1 -9 6 -1 1.5
    1 -9 6 -2.4 2.6
    -2 9 -6 5.3 3.9
    2 -9 6 3.9 2.1
    2 -9 6 2.5 2.9
    2 -9 6 2.8 3.6
    -3 9 -6 12 5.5
    3 -9 6 20.1 4.7
    3 -9 6 20.2 6.8
    3 -9 6 16 5.5
    -4 9 -6 0.1 2.5
    -4 9 -6 2.5 3.9
    4 -9 6 0.1 3.5
    4 -9 6 1.5 1.7
    4 -9 6 4.4 3.2
    -5 9 -6 -1.2 4.3
    -5 9 -6 9.3 4.3
    5 -9 6 4.5 4.7
    5 -9 6 3.3 3.1
    5 -9 6 5.6 2.9
    -6 9 -6 0.2 3.6
    -6 9 -6 -5.7 2.8
    6 -9 6 -1.6 2.4
    6 -9 6 -4.2 2.2
    6 -9 6 4.5 4.4
    -7 9 -6 -2.3 3.5
    -7 9 -6 -6 3.8
    7 -9 6 -1.5 2.6
    7 -9 6 -4.2 2.9
    7 -9 6 -1.5 2.1
    -8 9 -6 -2.3 4
    -8 9 -6 3.7 4.5
    8 -9 6 1.4 3.4
    8 -9 6 -1.7 4.8
    -10 -8 6 -3.3 3.4
    -10 -8 6 -7.9 8
    -9 -8 6 13.9 6.2
    -9 -8 6 11.2 10.2
    8 8 -6 -5.5 5.3
    -8 -8 6 -3.4 7
    -8 -8 6 2.9 4.3
    7 8 -6 1.1 3.2
    7 8 -6 2.5 4.3
    -7 -8 6 0.1 3.3
    -7 -8 6 -4.4 5.8
    6 8 -6 16.8 5.2
    6 8 -6 19.2 6.3
    -6 -8 6 17.4 9.6
    -6 -8 6 7.4 4.9
    5 8 -6 45.9 9.6
    5 8 -6 27.2 5.8
    -5 -8 6 23.1 9.9
    -5 -8 6 24.8 3.6
    -5 -8 6 28.1 7.7
    4 8 -6 10.5 4.2
    4 8 -6 13.6 5.8
    -4 -8 6 12.3 5.2
    -4 -8 6 22.7 8.4
    -4 -8 6 10.2 2.7
    3 8 -6 3.7 3.2
    3 8 -6 3.7 3.3
    -3 -8 6 0.4 1.9
    -3 -8 6 5.8 3.4
    -3 -8 6 2.4 3.8
    2 8 -6 80.19 11.7
    2 8 -6 85.09 11.3
    -2 -8 6 77.39 8.3
    -2 -8 6 71.79 9.3
    -2 -8 6 69.69 14.6
    -2 -8 6 68.49 11.1
    1 8 -6 75.89 10.8
    1 8 -6 64.29 10.4
    -1 -8 6 64.09 7.3
    -1 -8 6 60.69 9.7
    -1 -8 6 47.9 11.5
    0 8 -6 34.3 7.9
    0 8 -6 24.1 7
    0 -8 6 31.8 4.3
    0 -8 6 16 5.4
    -1 8 -6 16.6 5.7
    1 -8 6 10.4 3
    1 -8 6 8.4 4.1
    -2 8 -6 -2.7 2
    2 -8 6 5.1 3
    2 -8 6 -1.5 1.4
    -3 8 -6 35.7 8.4
    -3 8 -6 56.49 8.9
    3 -8 6 50.69 10.4
    3 -8 6 29.3 5.3
    -4 8 -6 10.1 4.3
    -4 8 -6 8.4 4.5
    4 -8 6 4 2.2
    4 -8 6 6.5 4.5
    -5 8 -6 -2 2.4
    -5 8 -6 2.4 4.1
    5 -8 6 -0.6 2
    5 -8 6 3.1 2
    -6 8 -6 4.6 3.6
    -6 8 -6 0 3.1
    6 -8 6 -0.4 3.5
    6 -8 6 2.6 2.1
    -7 8 -6 2.1 2.9
    -7 8 -6 0.9 3.9
    7 -8 6 -0.2 1.9
    7 -8 6 0.4 3.9
    -8 8 -6 1.9 3.7
    -8 8 -6 -0.8 4.7
    8 -8 6 2.2 2.3
    8 -8 6 -0.2 4.3
    8 -8 6 2 2.2
    -9 8 -6 4.4 5.8
    -9 8 -6 1.2 4.3
    9 -8 6 6.6 3.4
    9 -8 6 7.7 4.3
    9 -8 6 16.8 7.5
    11 7 -6 6.1 6.3
    -11 -7 6 26.9 13.6
    -11 -7 6 17.7 6.2
    10 7 -6 6.3 5.6
    -10 -7 6 -2.8 2.7
    -10 -7 6 13.5 7
    9 7 -6 -10 4.9
    -9 -7 6 -11.8 7.2
    -9 -7 6 1.9 3.3
    8 7 -6 -1.7 4.7
    -8 -7 6 -1.2 3.3
    -8 -7 6 2.6 6.4
    7 7 -6 1.1 4.1
    7 7 -6 6.1 3.8
    -7 -7 6 8.3 3.9
    -7 -7 6 3.4 2.5
    -7 -7 6 10.8 7.9
    6 7 -6 20.2 5.2
    6 7 -6 8.7 4.1
    -6 -7 6 10.2 3.9
    -6 -7 6 8.9 2.1
    -6 -7 6 17.2 8.4
    5 7 -6 19.7 4.5
    5 7 -6 8.6 4
    -5 -7 6 13.8 6.6
    -5 -7 6 2.4 2.6
    4 7 -6 3.4 3
    4 7 -6 6.4 2.7
    -4 -7 6 -0.4 2.5
    -4 -7 6 2.5 3
    -4 -7 6 2.2 1.2
    3 7 -6 -3.2 2
    3 7 -6 2.2 1.9
    -3 -7 6 0.7 1.2
    -3 -7 6 -3.1 2.3
    -3 -7 6 1.7 1.9
    2 7 -6 12.4 4.9
    2 7 -6 6.7 3.6
    -2 -7 6 10.4 3.6
    -2 -7 6 13.7 2.4
    -2 -7 6 12 5.9
    -2 -7 6 12 3.2
    1 7 -6 75.69 11.4
    1 7 -6 94.49 11.3
    -1 -7 6 62.39 9.5
    -1 -7 6 83.49 8.4
    -1 -7 6 75.19 12.4
    0 7 -6 79.39 11
    0 7 -6 71.89 10.6
    0 -7 6 63.49 10.6
    0 -7 6 64.79 7.7
    -1 7 -6 7.5 3.2
    1 -7 6 9.4 2.5
    1 -7 6 6.7 3.2
    -2 7 -6 259.07 28.7
    -2 7 -6 311.57 29.5
    2 -7 6 260.27 26.2
    2 -7 6 246.18 29.2
    -3 7 -6 69.59 9.7
    -3 7 -6 38.8 8.5
    3 -7 6 45.2 10.2
    3 -7 6 47.3 6.8
    -4 7 -6 1.1 2.1
    -4 7 -6 3.2 3
    4 -7 6 -1.9 1.6
    -5 7 -6 1.7 2
    -5 7 -6 3.3 2.6
    5 -7 6 1.4 2.5
    -6 7 -6 2.2 1.9
    -6 7 -6 2.8 3.3
    6 -7 6 -1.7 2.4
    6 -7 6 1.4 1.6
    -7 7 -6 4.4 3.3
    -7 7 -6 16.2 6.5
    7 -7 6 1 2.4
    -8 7 -6 4.9 4.9
    -8 7 -6 -2.8 2.1
    8 -7 6 0.3 2.4
    -9 7 -6 7.5 6.7
    -9 7 -6 1.6 2.9
    9 -7 6 -1.8 2.6
    -10 7 -6 11.7 7.7
    12 6 -6 17.9 5.7
    -12 -6 6 5.6 8.4
    -12 -6 6 15.4 7.1
    11 6 -6 3.1 5
    -11 -6 6 -10 5.5
    -11 -6 6 6.4 4.3
    10 6 -6 7.4 4.2
    -10 -6 6 1.8 6.3
    -10 -6 6 -5.2 3.3
    9 6 -6 11.1 4
    -9 -6 6 18.9 9.1
    -9 -6 6 10.5 3.8
    8 6 -6 4.9 4.1
    8 6 -6 4 1.8
    -8 -6 6 5.3 5.4
    -8 -6 6 -4.9 3.2
    7 6 -6 -0.5 3
    7 6 -6 0.4 1.8
    -7 -6 6 -1.1 1.8
    -7 -6 6 0.3 1.3
    -7 -6 6 2.1 3.8
    6 6 -6 66.79 9.7
    6 6 -6 54.19 10.3
    -6 -6 6 56.79 9.3
    -6 -6 6 57.49 6.4
    -6 -6 6 52.39 14.8
    5 6 -6 3.3 1.7
    5 6 -6 4.8 2.7
    -5 -6 6 -0.7 3.7
    4 6 -6 52.99 7.7
    4 6 -6 66.89 9.6
    -4 -6 6 67.89 9.8
    -4 -6 6 49.3 13.2
    -4 -6 6 66.19 6.5
    3 6 -6 3.6 2.2
    3 6 -6 10.3 3.7
    -3 -6 6 18.8 6.5
    -3 -6 6 8.9 1.9
    2 6 -6 27.3 6.9
    2 6 -6 28.9 4.8
    -2 -6 6 25.7 7.7
    -2 -6 6 25.4 4
    -2 -6 6 27.1 3.3
    1 6 -6 8.4 3
    1 6 -6 4.9 2.8
    -1 -6 6 7.8 2.3
    -1 -6 6 8.4 3.7
    -1 -6 6 11.4 1.8
    0 6 -6 167.38 19
    0 6 -6 203.08 19.5
    0 -6 6 151.08 16.1
    0 -6 6 160.58 19.8
    -1 6 -6 13.3 4.4
    1 -6 6 13.7 4.6
    1 -6 6 15.8 3.3
    -2 6 -6 45.5 7.3
    -2 6 -6 34.7 7.8
    2 -6 6 47.1 7.8
    2 -6 6 40.7 5.6
    -3 6 -6 11.3 3.8
    -3 6 -6 16.1 5.2
    3 -6 6 10.7 3
    3 -6 6 14.1 4.9
    -4 6 -6 130.29 16.7
    -4 6 -6 126.59 14.7
    4 -6 6 119.69 15.8
    4 -6 6 113.59 13.4
    -5 6 -6 51.59 8.9
    -5 6 -6 90.29 13
    5 -6 6 66.19 8.8
    5 -6 6 71.29 11
    -6 6 -6 10.2 6
    -6 6 -6 9.3 3.1
    6 -6 6 12.2 3.8
    -7 6 -6 12.2 6.9
    -7 6 -6 14.8 3.6
    7 -6 6 12.9 4.4
    -8 6 -6 -1.8 2
    -8 6 -6 -3.2 4
    8 -6 6 -1.8 1.5
    -9 6 -6 2.4 2.8
    -9 6 -6 -0.9 4.9
    9 -6 6 1.8 2.7
    -10 6 -6 6.1 5.1
    -10 6 -6 6.1 4
    10 -6 6 8.3 4.3
    -11 6 -6 4.1 6
    11 -6 6 -0.6 2.8
    12 5 -6 17.3 6.1
    -12 -5 6 24.4 11.5
    11 5 -6 27.4 7.1
    -11 -5 6 15.5 10.8
    -11 -5 6 44.1 8.4
    10 5 -6 21.7 4.8
    -10 -5 6 25.2 5.9
    -10 -5 6 7.6 7.9
    9 5 -6 3 3.7
    -9 -5 6 5.4 6.8
    -9 -5 6 13.6 4.7
    8 5 -6 8.9 3.6
    8 5 -6 13 4.2
    -8 -5 6 2.6 3
    -8 -5 6 10.4 5.5
    7 5 -6 1.6 1.3
    7 5 -6 2.5 2.4
    -7 -5 6 -0.2 1.3
    -7 -5 6 7.4 4.7
    -7 -5 6 2.3 1.8
    6 5 -6 4.3 3.1
    6 5 -6 0.2 2
    -6 -5 6 3.5 2.3
    -6 -5 6 -1 0.7
    -6 -5 6 1 2.7
    5 5 -6 50.99 7.7
    5 5 -6 48.6 7.3
    -5 -5 6 50.49 5.3
    -5 -5 6 50.89 8
    -5 -5 6 30.8 10.1
    4 5 -6 102.79 11.2
    4 5 -6 92.89 12.5
    -4 -5 6 104.49 16.8
    -4 -5 6 103.79 9.8
    3 5 -6 -0.5 1
    3 5 -6 -1.6 1
    -3 -5 6 5.8 3.2
    2 5 -6 56.69 6.7
    2 5 -6 57.09 8.4
    -2 -5 6 52.29 11.7
    -2 -5 6 56.29 5.6
    -2 -5 6 55.89 6.2
    1 5 -6 2.6 1.9
    1 5 -6 2.2 1.6
    -1 -5 6 0.2 1.4
    -1 -5 6 0.5 1.4
    -1 -5 6 2.7 0.8
    0 5 -6 -0.8 0.9
    0 -5 6 2.9 2.1
    0 -5 6 0.3 0.6
    0 -5 6 -0.6 1.7
    -1 5 -6 40.8 6.7
    -1 5 -6 46.2 6.6
    1 -5 6 46.8 5.3
    1 -5 6 38.9 8.1
    1 -5 6 32.1 7.1
    -2 5 -6 0.5 1.1
    -2 5 -6 -0.5 1
    2 -5 6 -0.9 1.3
    2 -5 6 0.4 0.9
    -3 5 -6 226.38 22.3
    -3 5 -6 172.18 20.1
    3 -5 6 187.58 19.1
    3 -5 6 176.88 20.9
    -4 5 -6 3.5 1.5
    -4 5 -6 -1.6 2.2
    4 -5 6 -0.2 1.5
    4 -5 6 1.7 1.6
    -5 5 -6 197.08 22.2
    -5 5 -6 271.17 27.3
    5 -5 6 200.78 22
    -6 5 -6 3.5 3
    6 -5 6 3.7 2.2
    -7 5 -6 24.1 5.5
    -7 5 -6 41.5 11
    7 -5 6 28.4 6.4
    -8 5 -6 15.1 3.6
    -8 5 -6 15.6 7.8
    8 -5 6 10.4 4.3
    -9 5 -6 6 2.5
    -9 5 -6 8.1 7.4
    9 -5 6 8.7 3.6
    -10 5 -6 7.3 3.2
    -10 5 -6 4.6 5.9
    -11 5 -6 -1.7 5
    11 -5 6 3.5 3.7
    13 4 -6 -4.7 4
    -13 -4 6 -0.6 7
    -13 -4 6 8.4 4.3
    12 4 -6 -1.8 3.9
    -12 -4 6 -6.9 3.3
    -12 -4 6 7.7 7.6
    11 4 -6 2.8 3.4
    -11 -4 6 -2.3 9
    -11 -4 6 2.2 3
    10 4 -6 68.49 10
    -10 -4 6 76.59 10.3
    -10 -4 6 57.19 17.4
    9 4 -6 119.79 14.5
    -9 -4 6 141.19 15.8
    -9 -4 6 108.59 24.8
    8 4 -6 22.8 4.8
    8 4 -6 14.6 4.4
    -8 -4 6 18.6 4.5
    -8 -4 6 9.6 7.9
    7 4 -6 2 2
    7 4 -6 3.4 2.2
    7 4 -6 4.3 3.7
    -7 -4 6 11.2 3.1
    -7 -4 6 0.6 3.9
    6 4 -6 15.5 3.9
    6 4 -6 13.3 3.4
    -6 -4 6 5.4 5.8
    -6 -4 6 12.4 2.4
    -6 -4 6 16.7 4.8
    5 4 -6 53.79 7.6
    5 4 -6 52.89 6.9
    -5 -4 6 47.2 12.5
    -5 -4 6 46.9 7.5
    -5 -4 6 51.29 5.5
    4 4 -6 29.4 4.4
    4 4 -6 38.7 5.9
    -4 -4 6 29.2 3.2
    -4 -4 6 21.6 7.4
    3 4 -6 0.9 0.5
    3 4 -6 -0.8 1.2
    -3 -4 6 -0.5 2.4
    -3 -4 6 0.2 0.3
    2 4 -6 35.7 5.9
    -2 -4 6 39.1 3.7
    -2 -4 6 36 3.6
    -2 -4 6 39 9
    1 4 -6 0.9 1.4
    -1 -4 6 1.5 1.4
    -1 -4 6 2.4 0.7
    -1 -4 6 -1.2 1.8
    0 4 -6 21.2 4.7
    0 -4 6 19.6 2.6
    0 -4 6 20 5
    0 -4 6 18.1 4
    -1 4 -6 171.28 16.4
    -1 4 -6 137.09 15.9
    1 -4 6 168.68 17.1
    1 -4 6 119.39 15.5
    1 -4 6 143.19 14.3
    -2 4 -6 1.4 1
    -2 4 -6 3 2
    -2 4 -6 3.3 2.2
    2 -4 6 1 1.5
    2 -4 6 0.5 1.1
    2 -4 6 1.4 1.7
    -3 4 -6 49.3 8
    -3 4 -6 54.19 7.3
    3 -4 6 45.4 6.2
    3 -4 6 57.69 8.2
    -4 4 -6 42.6 6.7
    -4 4 -6 62.99 9.4
    4 -4 6 44.2 6.3
    -5 4 -6 54.79 7.8
    -5 4 -6 80.49 11.3
    5 -4 6 49.6 7.5
    -6 4 -6 25.6 8.4
    -6 4 -6 27.3 5.5
    6 -4 6 23.8 5.4
    -7 4 -6 12.6 5.6
    -7 4 -6 20.2 4.9
    7 -4 6 22.4 5.2
    -8 4 -6 51.49 14.1
    -8 4 -6 44.7 6.9
    8 -4 6 50.39 8.1
    -9 4 -6 -3.9 3.3
    -9 4 -6 -2.9 1.7
    9 -4 6 -0.2 2.1
    -10 4 -6 -2 4.9
    -10 4 -6 6.9 3.1
    10 -4 6 6.1 3.5
    -11 4 -6 62.29 15.6
    11 -4 6 34.8 9
    -12 4 -6 14.8 10.5
    12 -4 6 12.4 5.9
    13 3 -6 -4.1 5.1
    -13 -3 6 5 4.4
    -13 -3 6 9.2 6.2
    12 3 -6 5.9 4.7
    -12 -3 6 17.6 4.5
    -12 -3 6 9.3 10.3
    11 3 -6 3.6 3.2
    -11 -3 6 -5.9 4.2
    -11 -3 6 0.7 2.6
    10 3 -6 0.9 2.6
    -10 -3 6 3.7 2.8
    -10 -3 6 -6.2 4
    9 3 -6 77.59 9.8
    -9 -3 6 53.69 15.6
    -9 -3 6 73.49 9.8
    8 3 -6 14.1 4.2
    8 3 -6 19.4 4.5
    -8 -3 6 19.4 4.6
    7 3 -6 13.3 3.5
    7 3 -6 15.3 3.5
    -7 -3 6 12 3.6
    -7 -3 6 14.4 7.6
    6 3 -6 1.9 1.2
    6 3 -6 5.6 2
    -6 -3 6 -0.2 1.6
    -6 -3 6 0.8 0.8
    -6 -3 6 -0.9 2.8
    5 3 -6 321.17 31.2
    5 3 -6 331.47 32.7
    5 3 -6 373.96 32.6
    -5 -3 6 312.67 38.4
    -5 -3 6 325.47 30.7
    4 3 -6 66.79 7
    4 3 -6 72.59 7.5
    4 3 -6 70.19 8.5
    -4 -3 6 39.3 10.9
    -4 -3 6 62.89 6.4
    3 3 -6 102.39 11.3
    -3 -3 6 84.49 13.7
    2 3 -6 109.59 12.9
    -2 -3 6 134.29 16.1
    1 3 -6 -0.1 0.8
    -1 -3 6 -0.6 1.3
    -1 -3 6 -0.7 0.8
    -1 -3 6 0 0.4
    0 3 -6 54.19 5.7
    0 3 -6 59.09 7.5
    0 -3 6 54.29 6.8
    0 -3 6 63.09 5.9
    0 -3 6 49.6 7.9
    -1 3 -6 43.3 6.4
    -1 3 -6 49.5 6.5
    -1 3 -6 45.4 5.1
    1 -3 6 47.4 6.4
    1 -3 6 44.4 6.8
    1 -3 6 44.7 5.2
    -2 3 -6 338.27 32.7
    -2 3 -6 343.37 34
    -2 3 -6 397.56 35.1
    2 -3 6 343.37 34.7
    2 -3 6 335.37 32.9
    2 -3 6 365.56 34.7
    -3 3 -6 54.49 8.5
    -3 3 -6 60.49 7.8
    3 -3 6 63.09 7.3
    -4 3 -6 -0.3 1.2
    -4 3 -6 -0.8 1.3
    4 -3 6 0 0.7
    -5 3 -6 0.7 2.1
    5 -3 6 0.1 1.1
    -6 3 -6 0.7 2.9
    -6 3 -6 2.6 1.7
    6 -3 6 1.2 1.4
    -7 3 -6 -3.7 2.7
    -7 3 -6 -2.1 1.5
    7 -3 6 -0.4 1.4
    -8 3 -6 78.39 15.8
    -8 3 -6 64.19 8.1
    8 -3 6 51.29 8.6
    -9 3 -6 -0.5 1.7
    -9 3 -6 0 3.6
    9 -3 6 -0.9 2.2
    -10 3 -6 13.7 3.8
    -10 3 -6 6.7 4.8
    10 -3 6 11.7 3.7
    -11 3 -6 76.29 17.8
    -11 3 -6 79.79 9.7
    -12 3 -6 5 6.7
    12 -3 6 7.2 4.6
    14 2 -6 8.9 5.4
    -14 -2 6 -0.5 7.1
    13 2 -6 14.9 6.5
    -13 -2 6 10.1 12.7
    12 2 -6 2.7 3.1
    -12 -2 6 -0.2 2.8
    -12 -2 6 -3 6.7
    11 2 -6 1.5 2.8
    -11 -2 6 3.4 5.7
    -11 -2 6 0.2 2.5
    10 2 -6 25.4 5.7
    -10 -2 6 17.4 10.8
    -10 -2 6 29.2 5.3
    9 2 -6 0.5 1.9
    -9 -2 6 4.4 4.1
    -9 -2 6 1.3 1.8
    8 2 -6 2.5 2
    -8 -2 6 -3 3.3
    -8 -2 6 0.9 1.8
    7 2 -6 19.5 4
    7 2 -6 12.3 3
    -7 -2 6 9 5.6
    -7 -2 6 18 4
    6 2 -6 331.17 31
    6 2 -6 350.46 33.3
    6 2 -6 314.77 31.5
    -6 -2 6 317.27 31.6
    -6 -2 6 356.36 32.2
    -6 -2 6 284.27 37.9
    -6 -2 6 320.27 30.6
    5 2 -6 98.69 10.6
    5 2 -6 88.99 9.5
    5 2 -6 96.19 11
    -5 -2 6 86.69 15
    -5 -2 6 89.09 9.3
    -5 -2 6 94.29 10.3
    4 2 -6 3.6 1.7
    4 2 -6 2 0.9
    4 2 -6 -0.8 1.2
    -4 -2 6 1.6 3.1
    -4 -2 6 3.3 1.3
    3 2 -6 12.2 3.2
    3 2 -6 10.5 1.5
    3 2 -6 11.2 2.3
    -3 -2 6 23.2 6.7
    -3 -2 6 11.4 2.9
    2 2 -6 1.7 2.1
    2 2 -6 0.4 0.9
    -2 -2 6 2.5 1.4
    -2 -2 6 2.5 2.6
    1 2 -6 35.6 4.9
    1 2 -6 31.8 3.1
    1 2 -6 44.9 6.9
    -1 -2 6 28.1 3.4
    -1 -2 6 30.6 4.5
    -1 -2 6 34.4 7.1
    0 2 -6 661.33 57.89
    0 2 -6 650.73 59.49
    0 -2 6 591.04 58.99
    0 -2 6 644.64 58.09
    0 -2 6 660.33 59.29
    0 -2 6 644.04 60.39
    -1 2 -6 13.8 3.1
    -1 2 -6 7.8 1.8
    -1 2 -6 11.7 3
    1 -2 6 11 2.2
    1 -2 6 6.2 2.2
    1 -2 6 11.2 2.5
    1 -2 6 9.2 3
    -2 2 -6 7 2.5
    -2 2 -6 10.1 2.8
    -2 2 -6 8 2
    2 -2 6 6.4 2.4
    2 -2 6 8.6 2.2
    2 -2 6 9.5 2.9
    2 -2 6 6.7 2.2
    -3 2 -6 58.89 7.3
    -3 2 -6 65.59 8.5
    3 -2 6 50.79 6.7
    3 -2 6 56.69 6.9
    -4 2 -6 13.8 3.5
    -4 2 -6 15.6 5
    4 -2 6 15.8 3.7
    4 -2 6 13.9 3.2
    -5 2 -6 9 2.8
    -5 2 -6 10.4 4.2
    5 -2 6 11.9 3.5
    5 -2 6 11.2 2.8
    -6 2 -6 0.5 1.2
    6 -2 6 -1.5 0.9
    -7 2 -6 3 1.8
    -7 2 -6 -3.1 2.7
    7 -2 6 0.8 1.1
    -8 2 -6 254.57 24.4
    8 -2 6 223.88 25.6
    -9 2 -6 46.8 12.7
    -9 2 -6 40.8 5.9
    9 -2 6 32.2 8
    -10 2 -6 27 5.4
    -10 2 -6 31.7 9.6
    10 -2 6 32.6 7.4
    -11 2 -6 -1.8 2.2
    -11 2 -6 -0.5 5.8
    11 -2 6 -0.6 2.9
    -12 2 -6 13.5 8.9
    12 -2 6 13.1 5.4
    -13 2 -6 0.8 7.1
    14 1 -6 12.3 6.4
    -14 -1 6 16.3 10.5
    13 1 -6 8.9 4.7
    -13 -1 6 -3 6.7
    12 1 -6 36.1 8.4
    -12 -1 6 10.6 9.8
    11 1 -6 2.2 2.4
    -11 -1 6 12.3 6.8
    -11 -1 6 1.6 1.8
    -11 -1 6 5.3 1.6
    10 1 -6 9.6 3.5
    -10 -1 6 15.9 3.1
    -10 -1 6 10.5 6.6
    -10 -1 6 7.9 2.5
    9 1 -6 -1.3 1.5
    -9 -1 6 1.1 1.4
    -9 -1 6 3.8 4.2
    -9 -1 6 0.8 1.2
    8 1 -6 3.1 1.8
    -8 -1 6 3.5 1.2
    -8 -1 6 -1.1 4.4
    -8 -1 6 0.6 1.2
    7 1 -6 19.3 3.3
    7 1 -6 22.7 4.3
    -7 -1 6 15.3 3.3
    -7 -1 6 21.7 8.5
    -7 -1 6 22.3 3.6
    6 1 -6 109.39 11.6
    6 1 -6 112.79 11.8
    -6 -1 6 105.89 11.5
    -6 -1 6 121.09 12.1
    -6 -1 6 104.19 17.9
    5 1 -6 382.96 40.2
    5 1 -6 427.16 38.3
    5 1 -6 413.46 38.6
    -5 -1 6 422.36 38.6
    -5 -1 6 419.46 46
    4 1 -6 23.2 5
    4 1 -6 26.4 3.8
    4 1 -6 26.2 3.3
    -4 -1 6 27.5 3.8
    -4 -1 6 19.9 7.6
    3 1 -6 118.99 15.6
    3 1 -6 104.99 12.5
    3 1 -6 117.79 11.2
    3 1 -6 125.39 12.3
    -3 -1 6 119.59 12.1
    -3 -1 6 135.69 12.6
    -3 -1 6 95.69 15.5
    2 1 -6 10.4 2.6
    2 1 -6 8.1 2.2
    2 1 -6 12 4.3
    -2 -1 6 10.3 2.3
    -2 -1 6 13.1 4.8
    -2 -1 6 11.2 2.5
    1 1 -6 203.18 19.3
    1 1 -6 209.08 18.8
    1 1 -6 236.48 21.5
    -1 -1 6 197.68 21
    -1 -1 6 168.38 18.8
    -1 -1 6 176.68 18.8
    0 1 -6 99.69 10.6
    0 1 -6 110.89 10
    0 -1 6 88.79 10.2
    0 -1 6 91.89 10.1
    0 -1 6 104.19 10.4
    0 -1 6 95.79 11.3
    -1 1 -6 191.88 19
    -1 1 -6 193.88 18.8
    -1 1 -6 201.48 18.4
    1 -1 6 196.68 18.6
    1 -1 6 162.58 18.6
    1 -1 6 202.18 19.3
    -2 1 -6 20.6 4.4
    -2 1 -6 21.8 3.3
    -2 1 -6 20.8 3.5
    2 -1 6 21.8 3.3
    2 -1 6 18.4 4.1
    2 -1 6 26.5 3.7
    -3 1 -6 5.6 2.6
    -3 1 -6 1 1.3
    -3 1 -6 2.1 1.6
    3 -1 6 2.6 1.6
    3 -1 6 1.6 1.2
    3 -1 6 2.4 1.1
    -4 1 -6 22.7 5.6
    -4 1 -6 18.4 4
    4 -1 6 16.9 3.5
    4 -1 6 13.7 3.7
    -5 1 -6 24.5 6.5
    -5 1 -6 18 4
    5 -1 6 12 3.4
    5 -1 6 16 3.2
    -6 1 -6 18.9 4.3
    -6 1 -6 14.1 5.5
    6 -1 6 18 4.5
    -7 1 -6 23.2 7.5
    -7 1 -6 19 4.3
    7 -1 6 21 5.1
    -8 1 -6 -2.9 3.3
    -8 1 -6 -1.5 1.5
    -9 1 -6 11.2 3.5
    -9 1 -6 7.4 4.3
    9 -1 6 14.3 4.8
    -10 1 -6 8 3.3
    -10 1 -6 4 7.1
    10 -1 6 6.6 3.5
    -11 1 -6 8.1 3.3
    -11 1 -6 14.9 6.7
    11 -1 6 5.2 4.5
    -12 1 -6 1.8 3.5
    12 -1 6 -1.2 3.6
    -13 1 -6 6.8 5.9
    13 -1 6 4.2 3.7
    -14 0 6 10.5 8.9
    13 0 -6 2.9 3.1
    -13 0 6 4.5 7.8
    12 0 -6 13.7 5
    -12 0 6 18.4 10.3
    11 0 -6 -0.5 1.7
    10 0 -6 44.3 6.6
    -10 0 6 36.6 13.2
    9 0 -6 0.1 1.8
    -9 0 6 -0.4 0.5
    -9 0 6 1.9 4.4
    8 0 -6 -1.5 0.9
    -8 0 6 -2.1 2.6
    -8 0 6 -0.2 0.9
    -8 0 6 -0.4 0.7
    7 0 -6 -0.9 0.9
    -7 0 6 -0.2 0.8
    -7 0 6 -1.3 0.7
    -7 0 6 0.2 3.2
    6 0 -6 56.39 5.8
    6 0 -6 56.69 6.5
    -6 0 6 46 5.5
    -6 0 6 42.9 12.1
    5 0 -6 -0.5 0.6
    5 0 -6 -0.4 1.5
    5 0 -6 0.2 0.6
    -5 0 6 -0.6 0.5
    -5 0 6 1.6 2.1
    -5 0 6 -1.3 2.5
    4 0 -6 335.17 30.2
    4 0 -6 345.07 30.3
    4 0 -6 272.37 32.1
    -4 0 6 314.17 30
    -4 0 6 307.17 35.9
    -4 0 6 369.56 32.9
    3 0 -6 1 0.8
    3 0 -6 0.2 2.1
    3 0 -6 -0.4 1.6
    -3 0 6 0 0.5
    -3 0 6 -0.9 1.5
    2 0 -6 41.5 6.5
    2 0 -6 50.29 5.4
    2 0 -6 49.6 7.6
    -2 0 6 44.3 6.6
    -2 0 6 36.3 8
    -2 0 6 42.3 5.1
    1 0 -6 -1.3 1.7
    1 0 -6 0.8 0.8
    1 0 -6 -1.5 1.5
    -1 0 6 -1.3 2.2
    -1 0 6 0.3 0.8
    0 0 -6 77.19 8.7
    0 0 -6 68.69 7.6
    0 0 6 61.09 8.3
    0 0 6 73.79 7.1
    0 0 6 66.29 8.1
    0 0 6 55.59 7.1
    -1 0 -6 0.8 1
    -1 0 -6 0.1 1.3
    -1 0 -6 0 0.6
    1 0 6 -0.9 0.8
    1 0 6 0.4 0.7
    1 0 6 0.5 0.8
    1 0 6 1.3 1.3
    -2 0 -6 45.5 5.2
    -2 0 -6 32.9 4.8
    2 0 6 34 4.9
    2 0 6 31.7 5
    2 0 6 30.9 4.5
    -3 0 -6 -0.4 0.7
    -3 0 -6 0.9 1
    -3 0 -6 0.1 1.5
    3 0 6 -1.3 1.1
    3 0 6 1.1 1.4
    3 0 6 1.2 0.7
    -4 0 -6 360.36 34.3
    -4 0 -6 378.86 36.5
    4 0 6 337.57 34.6
    -5 0 -6 0 1.1
    -5 0 -6 -0.7 2.1
    5 0 6 -0.6 1.3
    -6 0 -6 193.28 20.5
    -6 0 -6 233.38 24.8
    6 0 6 182.48 21.1
    -7 0 -6 -1.1 2.3
    -7 0 -6 -0.5 1.3
    7 0 6 -1.2 1.4
    -8 0 -6 1.4 2.7
    -8 0 -6 -1.5 1.5
    8 0 6 0.1 1.6
    -9 0 -6 -3.8 1.9
    -9 0 -6 -0.1 2.1
    9 0 6 -4.7 2.1
    -10 0 -6 1.9 2.6
    -10 0 -6 -5.8 4.1
    10 0 6 -3.4 2.3
    -11 0 -6 1.2 2.5
    -11 0 -6 -5.6 6
    11 0 6 -1.1 3
    -12 0 -6 11 3.8
    -12 0 -6 8.1 8.2
    12 0 6 6.8 5.9
    -13 0 -6 1.9 7.4
    13 0 6 -1.5 3.2
    14 -1 -6 12.6 5.4
    -14 1 6 6.8 12.4
    13 -1 -6 7.5 4.3
    -13 1 6 14.6 10
    12 -1 -6 31.1 7
    -12 1 6 28.8 13
    11 -1 -6 -0.4 2.5
    -11 1 6 -1.7 7.4
    10 -1 -6 7.6 3.1
    -10 1 6 11.7 7.3
    9 -1 -6 -0.5 1.8
    -9 1 6 -0.3 3.5
    8 -1 -6 -0.1 1.6
    -8 1 6 -4.2 2.9
    7 -1 -6 21.2 4.5
    -7 1 6 24.4 8.5
    6 -1 -6 110.79 12.3
    6 -1 -6 113.59 10.6
    -6 1 6 118.79 10.6
    -6 1 6 135.09 16
    -6 1 6 122.19 18.3
    -6 1 6 109.69 10.6
    5 -1 -6 419.56 39.3
    5 -1 -6 419.36 38.2
    -5 1 6 401.76 45.3
    -5 1 6 412.56 38.1
    -5 1 6 454.45 43.1
    4 -1 -6 20.6 6.8
    4 -1 -6 28.6 3.2
    4 -1 -6 26.8 3.7
    4 -1 -6 24.4 6
    -4 1 6 22.8 5.7
    -4 1 6 23.2 2.9
    -4 1 6 21.4 7.4
    3 -1 -6 92.49 13.5
    3 -1 -6 120.09 11
    3 -1 -6 95.59 13.1
    -3 1 6 111.39 15
    -3 1 6 122.09 14
    -3 1 6 108.39 10.7
    2 -1 -6 8.2 3.6
    2 -1 -6 11.4 2.3
    2 -1 -6 10.4 3.5
    -2 1 6 8.4 3.3
    -2 1 6 11.2 2.2
    -2 1 6 8.2 3.9
    1 -1 -6 178.88 20.2
    1 -1 -6 195.28 18.2
    1 -1 -6 208.68 19.5
    -1 1 6 183.28 20.4
    -1 1 6 179.58 17.9
    -1 1 6 174.08 19.4
    0 -1 -6 116.39 12.3
    0 -1 -6 97.39 10.2
    0 1 6 86.09 11.5
    0 1 6 98.39 10.3
    0 1 6 86.49 9.8
    -1 -1 -6 227.68 20.6
    -1 -1 -6 194.28 19
    -1 -1 -6 206.98 17.9
    1 1 6 164.88 19.6
    1 1 6 175.98 18.6
    1 1 6 166.58 17.9
    1 1 6 206.38 18.3
    -2 -1 -6 17.5 3.7
    -2 -1 -6 30.3 5.6
    -2 -1 -6 19 3.1
    2 1 6 16.4 3.7
    2 1 6 20.2 4.6
    2 1 6 20.7 3.3
    -3 -1 -6 2.5 1.6
    -3 -1 -6 4.2 2.1
    3 1 6 5.4 2.3
    3 1 6 1.3 1.9
    3 1 6 3 1.6
    -4 -1 -6 15.5 3.9
    -4 -1 -6 20.9 5.2
    4 1 6 14.8 4.2
    4 1 6 16.1 4.8
    -5 -1 -6 16.5 4.8
    -5 -1 -6 18.5 4.8
    5 1 6 14.8 4.4
    -6 -1 -6 24.6 5.5
    -6 -1 -6 20.6 6.6
    6 1 6 19.5 5.3
    -7 -1 -6 21.4 4.8
    -7 -1 -6 20.4 6.6
    7 1 6 13.4 4.2
    -8 -1 -6 1 2.9
    -8 -1 -6 2.8 2.3
    8 1 6 -0.6 2.6
    -9 -1 -6 15.3 4.7
    -9 -1 -6 8.8 5.5
    9 1 6 7.4 4.2
    -10 -1 -6 15.4 6
    -10 -1 -6 8.4 3.4
    10 1 6 1.8 4.1
    -11 -1 -6 11.1 6.1
    -11 -1 -6 18.5 5.2
    11 1 6 8.5 5.6
    -12 -1 -6 -3.7 3.4
    -12 -1 -6 0.9 6.2
    12 1 6 2.5 4.7
    -13 -1 -6 6.9 6.9
    13 1 6 -0.9 4
    14 -2 -6 11.7 4.7
    -14 2 6 11 10.4
    13 -2 -6 15 5.6
    -13 2 6 -5.6 9.2
    12 -2 -6 -0.5 2.7
    -12 2 6 -8.1 5.1
    11 -2 -6 -1.5 2.3
    -11 2 6 -1.9 5.8
    10 -2 -6 23.9 5.5
    -10 2 6 22.1 9.5
    9 -2 -6 3.8 2.1
    -9 2 6 6.3 7.1
    8 -2 -6 2.1 1.8
    -8 2 6 7.6 6.3
    7 -2 -6 13.2 3.5
    -7 2 6 15.7 7
    -7 2 6 4 3.5
    6 -2 -6 325.17 32.3
    -6 2 6 374.16 37.4
    -6 2 6 316.57 38.1
    5 -2 -6 92.69 9.3
    5 -2 -6 89.39 10.5
    -5 2 6 92.99 14.7
    -5 2 6 114.49 14.8
    -5 2 6 103.39 9.4
    4 -2 -6 2.7 1
    -4 2 6 -1.4 1.8
    -4 2 6 1.1 2.5
    -4 2 6 1.6 1.2
    3 -2 -6 6.3 3
    3 -2 -6 6.2 3.6
    3 -2 -6 8 2
    -3 2 6 6.8 3.6
    -3 2 6 10.4 2.1
    -3 2 6 17.3 5.2
    2 -2 -6 4.3 2
    2 -2 -6 4.6 2.1
    -2 2 6 -0.9 1.6
    -2 2 6 2.8 1.4
    -2 2 6 1.2 2.1
    1 -2 -6 35 4.5
    1 -2 -6 33.1 7.4
    1 -2 -6 27.7 4.6
    -1 2 6 27 7.2
    -1 2 6 30.9 4.8
    -1 2 6 29.8 4.2
    0 -2 -6 720.83 60.59
    0 -2 -6 674.33 57.39
    0 2 6 568.14 56.29
    0 2 6 556.84 59.49
    0 2 6 599.54 56.99
    -1 -2 -6 11.6 3.1
    -1 -2 -6 7.1 3.6
    1 2 6 12.7 1.7
    1 2 6 9.4 1.8
    1 2 6 8.5 3.8
    1 2 6 12.9 3
    -2 -2 -6 10.3 4.2
    -2 -2 -6 8.3 1.8
    -2 -2 -6 5.1 2.3
    2 2 6 6.7 2.3
    2 2 6 8.1 2.6
    2 2 6 5.4 3.2
    -3 -2 -6 59.19 6.9
    -3 -2 -6 58.79 7.3
    3 2 6 45.5 7.5
    3 2 6 40.4 6.4
    -4 -2 -6 18.2 4.5
    -4 -2 -6 13.2 4.2
    4 2 6 22.5 5.4
    4 2 6 14 4.1
    -5 -2 -6 14 4.5
    -5 -2 -6 10.5 3.7
    5 2 6 8.9 4.7
    5 2 6 12.4 4.4
    -6 -2 -6 3.9 2.1
    -6 -2 -6 0.3 2.2
    6 2 6 -1.3 1.5
    -7 -2 -6 1.1 2.5
    -7 -2 -6 4.3 2.3
    7 2 6 0.1 2.2
    -8 -2 -6 295.47 33.4
    -8 -2 -6 319.37 30.7
    8 2 6 241.18 29.9
    -9 -2 -6 51.29 8.1
    -9 -2 -6 29.9 8.7
    9 2 6 33.5 8.6
    -10 -2 -6 24.2 6.1
    -10 -2 -6 12.1 5.9
    10 2 6 16.9 6.5
    -11 -2 -6 4.9 5.3
    -11 -2 -6 1.9 4.4
    11 2 6 -1.9 2.8
    -12 -2 -6 15.5 5.5
    -12 -2 -6 4.7 6.1
    12 2 6 -1.3 4
    -13 -2 -6 -8.2 5.2
    -13 -2 -6 -2.9 5.9
    13 2 6 5.5 5
    -13 3 6 17.6 11.5
    12 -3 -6 7.6 3.8
    -12 3 6 7.4 8.4
    11 -3 -6 0.8 2.6
    -11 3 6 -5 7.4
    -10 3 6 4.2 5.3
    9 -3 -6 69.39 9.4
    -9 3 6 61.69 15.5
    8 -3 -6 19.9 4.7
    -8 3 6 10.8 6.9
    7 -3 -6 18.1 4.4
    -7 3 6 16.8 6.2
    -7 3 6 10.8 5.1
    6 -3 -6 1.1 0.4
    6 -3 -6 0.4 0.9
    6 -3 -6 1.4 0.5
    -6 3 6 5.6 2.8
    5 -3 -6 347.57 31.7
    5 -3 -6 373.96 33.4
    5 -3 -6 309.57 31.4
    -5 3 6 384.96 39.1
    -5 3 6 321.97 37
    4 -3 -6 60.79 7.2
    4 -3 -6 65.99 7.4
    -4 3 6 56.79 10.1
    -4 3 6 75.99 7.6
    -4 3 6 74.39 12.2
    3 -3 -6 77.89 11.7
    3 -3 -6 104.29 10.2
    -3 3 6 85.99 12.1
    -3 3 6 89.69 14.3
    -3 3 6 104.99 10.4
    2 -3 -6 112.89 11.4
    2 -3 -6 86.09 12.1
    -2 3 6 121.29 11.6
    -2 3 6 102.09 12.2
    -2 3 6 98.19 15.1
    1 -3 -6 -0.8 1
    1 -3 -6 -0.8 0.8
    -1 3 6 -1 0.7
    -1 3 6 -1.5 2.3
    -1 3 6 -0.7 0.8
    0 -3 -6 49.5 6.8
    0 3 6 56.49 6.9
    0 3 6 53.89 10.8
    -1 -3 -6 43.2 6.2
    1 3 6 43.3 9.2
    -2 -3 -6 332.57 30.2
    -2 -3 -6 306.57 27.5
    2 3 6 279.77 31.7
    2 3 6 290.67 27.9
    -3 -3 -6 59.09 7.9
    -3 -3 -6 61.69 7
    3 3 6 53.29 8.8
    3 3 6 48.9 7.2
    -4 -3 -6 1.3 1.2
    -4 -3 -6 -0.9 1.1
    4 3 6 5 2.4
    4 3 6 -0.3 1.9
    -5 -3 -6 2.5 2
    -5 -3 -6 0.5 1.2
    5 3 6 -0.3 2
    -6 -3 -6 2.2 2.2
    -6 -3 -6 -0.5 1.4
    6 3 6 -2.3 1.6
    -7 -3 -6 -0.3 2.1
    -7 -3 -6 -3.7 2.3
    -8 -3 -6 39.5 10.2
    -8 -3 -6 76.79 10.4
    8 3 6 65.59 10.4
    -9 -3 -6 6.2 3.4
    -9 -3 -6 -2.8 2.4
    9 3 6 0.7 3.5
    -10 -3 -6 3.7 4.7
    -10 -3 -6 18.1 5.9
    10 3 6 12.2 5.9
    -11 -3 -6 102.19 13.8
    -11 -3 -6 72.39 17.3
    11 3 6 54.79 13.2
    -12 -3 -6 10.7 5.7
    -12 -3 -6 5.5 7.6
    12 3 6 1.3 4.7
    13 -4 -6 2.6 3.2
    -13 4 6 -3.9 8
    12 -4 -6 0.9 2.3
    -12 4 6 8.2 8.2
    11 -4 -6 -0.2 2.3
    -11 4 6 2.8 6.9
    10 -4 -6 73.29 10.4
    -10 4 6 64.39 16.6
    9 -4 -6 117.39 14.7
    -9 4 6 138.49 21.6
    8 -4 -6 15.9 4.5
    -8 4 6 23.4 8.1
    -8 4 6 21.7 7.3
    7 -4 -6 5.9 2.4
    -7 4 6 8.7 4.4
    -7 4 6 6.8 4.4
    6 -4 -6 14 2.2
    6 -4 -6 16.7 4.2
    6 -4 -6 12.7 2.5
    -6 4 6 10.9 5.7
    -6 4 6 16.1 5.6
    5 -4 -6 53.39 6.1
    5 -4 -6 53.39 7
    5 -4 -6 48.4 5.8
    -5 4 6 47.9 10.5
    -5 4 6 42.5 11.4
    4 -4 -6 21 4.2
    4 -4 -6 36.9 4.4
    -4 4 6 27.4 8.3
    -4 4 6 25.5 4.3
    -4 4 6 33 7.8
    3 -4 -6 -0.6 2.1
    3 -4 -6 -1.5 0.8
    3 -4 -6 -1 0.9
    -3 4 6 0.1 1.1
    -3 4 6 -0.2 2
    -3 4 6 -0.9 1.6
    2 -4 -6 39.6 5.4
    2 -4 -6 30.4 5.6
    -2 4 6 37.7 9.6
    -2 4 6 39.4 5.6
    1 -4 -6 1.7 1.4
    1 -4 -6 1.7 1.6
    -1 4 6 1.2 1
    -1 4 6 0.1 3
    0 -4 -6 16.6 2.6
    0 -4 -6 24.6 2.7
    0 -4 -6 19.9 4.5
    0 4 6 28.3 8
    -1 -4 -6 154.38 16
    1 4 6 126.39 18.3
    -2 -4 -6 1.8 1.6
    2 4 6 -1.4 1.9
    -3 -4 -6 50.19 5.9
    -3 -4 -6 52.19 7.4
    3 4 6 42.2 9.4
    3 4 6 43.9 5.6
    -4 -4 -6 55.39 7.7
    -4 -4 -6 41.2 6.6
    4 4 6 48.6 6.7
    4 4 6 41.3 9.5
    -5 -4 -6 42.9 7
    -5 -4 -6 49.5 7.2
    5 4 6 36.9 6.6
    5 4 6 34.7 8.1
    -6 -4 -6 23.9 5.9
    -6 -4 -6 10.9 4.4
    6 4 6 7 3.8
    -7 -4 -6 18 5.6
    -7 -4 -6 10.9 4.5
    7 4 6 6.2 4.3
    -8 -4 -6 50.59 11.1
    -8 -4 -6 52.69 10.1
    8 4 6 30.7 8.2
    -9 -4 -6 1.9 2.2
    -9 -4 -6 1.2 3
    9 4 6 -1 2.2
    -10 -4 -6 10.5 5.4
    -10 -4 -6 2.7 4.3
    10 4 6 2 3.6
    -11 -4 -6 30.4 11.2
    11 4 6 21.8 8.5
    -12 -4 -6 15.9 9.3
    -12 -4 -6 17.9 7.7
    12 4 6 9.6 6.4
    12 -5 -6 27 6.5
    -12 5 6 31.2 12.8
    11 -5 -6 47.4 9.5
    -11 5 6 36.6 13.1
    10 -5 -6 31 7.1
    -10 5 6 25 9.6
    9 -5 -6 13.8 4.2
    -9 5 6 13.5 5.7
    8 -5 -6 8.1 3.6
    -8 5 6 7.5 4.8
    -8 5 6 15.9 6.8
    7 -5 -6 1.2 1.1
    7 -5 -6 -0.6 1.4
    7 -5 -6 1.5 0.9
    -7 5 6 1 3.9
    -7 5 6 6.5 5
    6 -5 -6 -0.5 1
    6 -5 -6 0.3 1
    6 -5 -6 -0.4 0.9
    -6 5 6 1.6 2.8
    -6 5 6 3.4 3
    5 -5 -6 46.4 6
    5 -5 -6 48.9 6.3
    -5 5 6 37 11.7
    -5 5 6 60.89 9.5
    4 -5 -6 92.39 11.3
    -4 5 6 117.69 14
    -4 5 6 121.59 18.3
    3 -5 -6 -4.2 1.7
    3 -5 -6 -0.9 0.9
    -3 5 6 -0.7 1.5
    -3 5 6 1.8 3.1
    2 -5 -6 52.29 7.5
    2 -5 -6 50.79 8
    -2 5 6 60.29 7.3
    -2 5 6 62.19 13.9
    1 -5 -6 4.1 2.1
    1 -5 -6 2.2 2.2
    1 -5 -6 1.8 1.2
    -1 5 6 -0.3 2.3
    -1 5 6 3.3 1.2
    0 -5 -6 1.5 1
    0 -5 -6 1.1 1.2
    0 -5 -6 -0.4 1
    0 5 6 0.3 2.6
    -1 -5 -6 45.2 6.9
    1 5 6 39.5 11.1
    2 5 6 8.7 4.8
    -3 -5 -6 168.28 19.3
    -3 -5 -6 160.18 16.8
    3 5 6 161.28 21.4
    3 5 6 187.18 16.4
    -4 -5 -6 2.7 1.7
    -4 -5 -6 -1 1.2
    4 5 6 3.2 1.3
    4 5 6 -4 2.1
    -5 -5 -6 184.68 18.5
    -5 -5 -6 166.98 19
    5 5 6 152.68 17
    5 5 6 133.89 19.6
    -6 -5 -6 -2.1 1.9
    -6 -5 -6 2.3 1.9
    6 5 6 2.5 2.9
    -7 -5 -6 19.7 5.7
    -7 -5 -6 28.3 6.9
    7 5 6 19.3 6.3
    -8 -5 -6 14.6 4.4
    -8 -5 -6 9.6 3.9
    8 5 6 10.2 4.9
    -9 -5 -6 11.2 5
    -9 -5 -6 1.4 4.7
    9 5 6 5.5 4.7
    -10 -5 -6 5.2 4.7
    -10 -5 -6 -1.2 4.3
    10 5 6 -2.1 4.1
    -11 -5 -6 3 4.4
    -11 -5 -6 3.4 6
    11 5 6 0.9 4.9
    12 -6 -6 18 6.1
    -12 6 6 2.9 7.3
    11 -6 -6 5.6 3.4
    -11 6 6 -2.7 5.2
    10 -6 -6 0.3 2.1
    -10 6 6 -0.4 4.9
    9 -6 -6 3.7 2.4
    -9 6 6 0 6.4
    -9 6 6 6 5
    8 -6 -6 0.3 1.2
    8 -6 -6 6.4 3.1
    -8 6 6 -1.5 4.2
    -8 6 6 3.3 3.9
    7 -6 -6 3.9 1.6
    7 -6 -6 0.5 1.4
    7 -6 -6 0.7 1.3
    -7 6 6 6.2 5.1
    -7 6 6 2 5.3
    6 -6 -6 52.69 8.3
    6 -6 -6 60.89 7.3
    -6 6 6 66.69 10.8
    -6 6 6 66.99 16.4
    5 -6 -6 -1.3 0.9
    -5 6 6 -0.2 3.8
    -5 6 6 -0.1 2.4
    4 -6 -6 57.99 7.9
    -4 6 6 68.99 15.5
    -4 6 6 63.09 9.4
    3 -6 -6 10.4 2.7
    -3 6 6 6.7 4.5
    -3 6 6 10.3 3.6
    2 -6 -6 31.3 6.4
    2 -6 -6 29.1 6.9
    -2 6 6 27.4 10.2
    -2 6 6 29.7 4.7
    1 -6 -6 12.6 4
    1 -6 -6 11.6 2.6
    1 -6 -6 7.4 2.6
    -1 6 6 10.9 2.4
    -1 6 6 6.5 5.8
    0 -6 -6 163.78 18.1
    0 -6 -6 135.29 16.2
    0 -6 -6 173.38 16.5
    0 6 6 175.78 23.6
    -1 -6 -6 10.3 2.5
    -1 -6 -6 11.2 2.5
    -1 -6 -6 12.8 3.8
    1 6 6 16.8 7.5
    -2 -6 -6 23.8 5.7
    2 6 6 32.4 10.8
    -3 -6 -6 10.4 4
    -3 -6 -6 8 2.2
    -3 -6 -6 11 1.8
    3 6 6 11.4 5.6
    -4 -6 -6 86.39 11.2
    -4 -6 -6 104.89 13.6
    4 6 6 119.59 10.9
    4 6 6 76.59 16.5
    -5 -6 -6 56.69 8.9
    -5 -6 -6 50.59 7.6
    5 6 6 40.7 10.7
    5 6 6 45.6 6.5
    -6 -6 -6 6.5 3.5
    -6 -6 -6 5.7 3.3
    6 6 6 12.6 4
    6 6 6 13.8 4.7
    -7 -6 -6 21 6
    -7 -6 -6 9.2 4.8
    7 6 6 4 4.4
    -8 -6 -6 3.5 3.3
    8 6 6 3.5 4.5
    -9 -6 -6 0 3.5
    9 6 6 -0.7 4.6
    -10 -6 -6 10.5 6
    -10 -6 -6 7.7 6.4
    -11 -6 -6 2.2 4.9
    -11 -6 -6 -3.2 5.6
    11 6 6 -1.8 5.4
    11 -7 -6 13.4 4.3
    -11 7 6 12.8 8.9
    10 -7 -6 -1.8 2.3
    -10 7 6 -5 5
    9 -7 -6 0.9 1.9
    -9 7 6 3.8 5.4
    -9 7 6 3 7.5
    8 -7 -6 -1.6 1.8
    8 -7 -6 -0.4 1
    -8 7 6 -0.3 5.1
    -8 7 6 7.4 7.4
    7 -7 -6 1 1.5
    7 -7 -6 6.6 2.7
    -7 7 6 -2.6 6.2
    -7 7 6 -2.7 2.9
    6 -7 -6 12.5 4
    6 -7 -6 10.2 2.8
    -6 7 6 20.3 8.7
    -6 7 6 14.2 5
    5 -7 -6 9.8 3.3
    5 -7 -6 5 2.3
    -5 7 6 8.1 3.9
    -5 7 6 1.9 5
    4 -7 -6 4.2 2.2
    -4 7 6 4.6 4.3
    -4 7 6 2.6 2.4
    3 -7 -6 2 1.7
    -3 7 6 1.1 1.5
    -3 7 6 -2 3.4
    2 -7 -6 13.5 3.7
    2 -7 -6 10.3 3.9
    -2 7 6 14.5 3.4
    -2 7 6 14.6 7.8
    1 -7 -6 64.69 9.2
    1 -7 -6 62.89 9.6
    1 -7 -6 83.59 9.5
    -1 7 6 75.59 17.4
    0 -7 -6 57.59 8.2
    0 -7 -6 61.59 9.5
    0 -7 -6 75.99 8.8
    0 7 6 51.39 14
    -1 -7 -6 8.8 3.1
    -1 -7 -6 6.5 2.5
    -1 -7 -6 7.9 2.5
    1 7 6 6.7 5.7
    -2 -7 -6 234.98 24.7
    -2 -7 -6 238.38 20.7
    -2 -7 -6 183.58 20.6
    2 7 6 225.58 29.5
    -3 -7 -6 37.5 4.5
    -3 -7 -6 51.59 9.5
    -3 -7 -6 36.4 4.9
    3 7 6 40 11.2
    -4 -7 -6 -0.7 1
    -4 -7 -6 -1.4 1.8
    4 7 6 -3.5 4.1
    -5 -7 -6 -0.1 2.1
    -5 -7 -6 -2.5 1.6
    -5 -7 -6 0.2 1.4
    5 7 6 4.3 4.7
    5 7 6 3 1.6
    -6 -7 -6 -4 2.6
    -6 -7 -6 3.2 3.4
    6 7 6 -2.1 3.6
    -7 -7 -6 0.6 3
    -7 -7 -6 -2.1 3.1
    7 7 6 -0.5 3.7
    -8 -7 -6 8.1 4
    8 7 6 7.2 4.7
    -9 -7 -6 -2.4 3.7
    -9 -7 -6 -2.8 3.7
    9 7 6 -0.8 4.3
    -10 -7 -6 -6.1 4.6
    -10 -7 -6 1.6 5.1
    10 7 6 6.6 5.8
    10 -8 -6 3.3 3
    -10 8 6 -8.1 3.3
    9 -8 -6 20.3 5.7
    -9 8 6 11.5 10.3
    -9 8 6 -2 5.4
    8 -8 -6 0.7 2.2
    8 -8 -6 3.4 1.8
    -8 8 6 -4.8 3.1
    7 -8 -6 4.1 2.7
    7 -8 -6 0.9 1.5
    -7 8 6 8.7 4.9
    -7 8 6 -5.6 6.1
    6 -8 -6 16.4 4.8
    6 -8 -6 9 2.9
    -6 8 6 16.8 5.6
    -6 8 6 21.6 8.6
    5 -8 -6 29.4 6.1
    5 -8 -6 34.3 7.3
    -5 8 6 35.1 5.9
    -5 8 6 28.5 11.4
    4 -8 -6 16.7 4.4
    -4 8 6 21.5 5.8
    -4 8 6 23 10.9
    3 -8 -6 4 2.8
    3 -8 -6 4.4 2.5
    -3 8 6 4 6.1
    -3 8 6 4.3 2.1
    2 -8 -6 67.29 10.7
    2 -8 -6 86.59 10.8
    -2 8 6 76.99 17.7
    -2 8 6 92.39 10
    1 -8 -6 46.6 7.9
    1 -8 -6 64.49 8.6
    1 -8 -6 58.39 9
    -1 8 6 56.39 16.3
    0 -8 -6 28.9 7
    0 -8 -6 28 5.9
    0 8 6 27.4 10.4
    -1 -8 -6 21.3 6.1
    -1 -8 -6 10.8 3.2
    1 8 6 18.5 6.5
    -2 -8 -6 -1.3 1.4
    -2 -8 -6 6.5 2.9
    -2 -8 -6 -1.1 1.3
    2 8 6 1.3 4
    -3 -8 -6 33.6 4
    -3 -8 -6 32.6 7.9
    -3 -8 -6 21.5 3.9
    3 8 6 26.6 10.3
    -4 -8 -6 5.8 3.4
    -4 -8 -6 2.9 1.7
    -4 -8 -6 3.7 2.1
    4 8 6 -5.9 3.6
    -5 -8 -6 -1.3 2.1
    -5 -8 -6 1.2 2.3
    5 8 6 -0.4 3.7
    -6 -8 -6 0 3
    -6 -8 -6 3.6 3.1
    6 8 6 -5 5.1
    -7 -8 -6 -0.6 2.1
    7 8 6 -6.9 4.4
    -8 -8 -6 1.7 4.9
    8 8 6 0.7 5.3
    -9 -8 -6 6.5 4.8
    9 8 6 19.6 6.7
    9 -9 -6 3.3 2.8
    -9 9 6 6.9 10
    -9 9 6 8.5 5.5
    8 -9 -6 8.5 3.6
    -8 9 6 7.5 5.4
    -8 9 6 -10.8 8.3
    7 -9 -6 5.9 3.4
    7 -9 -6 -3.5 1.4
    -7 9 6 -4.6 5.3
    -7 9 6 -1.7 3.8
    6 -9 -6 -3.5 2.7
    6 -9 -6 1.9 2.1
    -6 9 6 8 7.3
    -6 9 6 2 3.5
    5 -9 -6 14.8 5
    5 -9 -6 23.9 6.9
    5 -9 -6 19.7 4.9
    -5 9 6 12.5 10.2
    -5 9 6 31.3 6.9
    4 -9 -6 134.59 17.7
    4 -9 -6 156.68 19
    -4 9 6 191.38 27.7
    -4 9 6 171.38 18.5
    3 -9 -6 9.8 3.5
    3 -9 -6 7.4 3.2
    -3 9 6 2.5 5.8
    -3 9 6 11.4 3.2
    2 -9 -6 139.89 17.8
    2 -9 -6 167.68 17.9
    -2 9 6 111.39 25.8
    1 -9 -6 -3.6 2.3
    1 -9 -6 4.1 3.5
    -1 9 6 11.6 5.8
    0 -9 -6 14 4.8
    0 -9 -6 11.8 3.5
    0 9 6 26.4 9.1
    -1 -9 -6 0.7 1.9
    -1 -9 -6 -4.6 2
    -2 -9 -6 3.4 3.7
    2 9 6 4.1 7.3
    -3 -9 -6 14.2 5.1
    3 9 6 7.3 7.1
    -4 -9 -6 3.6 3.4
    4 9 6 -7 5.2
    -5 -9 -6 2 3.9
    5 9 6 -2.2 7.2
    -6 -9 -6 2.6 3.3
    6 9 6 4.5 6.5
    -7 -9 -6 2.5 3.7
    7 9 6 -7.6 4.9
    -8 -9 -6 6.9 4.3
    8 9 6 -8.4 8
    7 -10 -6 -1.4 3.2
    7 -10 -6 -8.6 4.1
    7 -10 -6 -1.3 2.6
    -7 10 6 1.1 7.1
    -7 10 6 -2.9 4.7
    6 -10 -6 -0.7 2.9
    6 -10 -6 -2.9 2.7
    6 -10 -6 0.3 2.5
    -6 10 6 0.4 4.2
    -6 10 6 11.7 9.3
    5 -10 -6 10.6 4
    5 -10 -6 4.6 4.7
    5 -10 -6 10.2 3.9
    -5 10 6 7.4 7
    -5 10 6 6.8 4.2
    4 -10 -6 0.5 2.8
    4 -10 -6 -3.1 2.2
    -4 10 6 -2 2.2
    -4 10 6 -0.1 9.8
    3 -10 -6 17.8 5.7
    3 -10 -6 15.1 5.2
    -3 10 6 24.3 11.4
    2 -10 -6 2 2.7
    2 -10 -6 3.6 2.8
    -2 10 6 -5.2 6.3
    1 -10 -6 0.7 2.7
    1 -10 -6 -2.6 2.6
    -1 10 6 -4 5.5
    0 -10 -6 -2.3 2.9
    0 -10 -6 0.1 1.8
    0 10 6 -6.3 6.2
    1 10 6 10.1 7.4
    -2 -10 -6 7 3.9
    2 10 6 -4.1 6.4
    3 10 6 23.3 12.6
    -4 -10 -6 20.7 7
    4 10 6 11.4 9.8
    -5 -10 -6 6.1 3.4
    5 10 6 -3.7 6.6
    -6 -10 -6 20.1 7.3
    6 10 6 11.3 9
    4 -11 -6 2.2 3.9
    4 -11 -6 -4.3 2
    4 -11 -6 7.4 2.5
    -4 11 6 -0.5 9.1
    3 -11 -6 -5.9 3.4
    3 -11 -6 -0.4 3
    -3 11 6 12.4 11.4
    2 -11 -6 3.8 3.3
    -2 11 6 0.9 9.4
    1 -11 -6 3.5 3
    -1 11 6 -7.9 8.4
    0 -11 -6 -3.6 3.4
    0 11 6 -0.2 8.5
    -1 -11 -6 8.6 4.7
    1 11 6 2.2 9.4
    2 11 6 10.3 9.6
    -3 -11 -6 2.4 3.8
    3 11 6 -8.4 9.8
    4 11 -7 -3.5 3.5
    -4 -11 7 2.1 7.9
    -4 -11 7 -7.2 3.7
    3 11 -7 0.5 4.2
    -3 -11 7 -4.2 7
    -3 -11 7 -2.1 3.6
    2 11 -7 11.2 5.6
    -2 -11 7 -1.6 2.7
    -2 -11 7 -3.9 4.8
    1 11 -7 1.2 4.4
    -1 -11 7 2.7 5.2
    -1 -11 7 0.2 4
    0 11 -7 6.1 6.2
    0 -11 7 -1.3 3
    0 -11 7 -3.6 4.1
    0 -11 7 -1.5 1.9
    -1 11 -7 -1.2 3.6
    1 -11 7 2.4 2.8
    1 -11 7 -2.3 3.4
    1 -11 7 -3.4 3.1
    -2 11 -7 5.7 5.1
    2 -11 7 -3.9 4
    2 -11 7 4.8 3
    2 -11 7 9.2 6.6
    -3 11 -7 -4.5 4.1
    3 -11 7 -3.1 3.3
    3 -11 7 -3.1 4.2
    3 -11 7 -3.3 1.7
    -7 -10 7 -7.7 3.2
    -7 -10 7 -10.2 7.3
    6 10 -7 -4.6 3.4
    -6 -10 7 -1.8 9
    -6 -10 7 1 4.1
    5 10 -7 3.9 4.2
    -5 -10 7 9.2 6.1
    -5 -10 7 -5.8 3.3
    4 10 -7 91.79 14.8
    -4 -10 7 90.39 14.1
    -4 -10 7 87.49 20.1
    3 10 -7 -4.8 3
    -3 -10 7 -3.7 3
    -3 -10 7 8.2 5
    2 10 -7 1.5 3.5
    -2 -10 7 5.2 1.9
    -2 -10 7 4.6 4.1
    -2 -10 7 1.7 3.2
    1 10 -7 7.4 4.3
    -1 -10 7 -3.7 1.9
    -1 -10 7 1.5 1.6
    -1 -10 7 4 3.4
    0 10 -7 2.8 3.5
    0 -10 7 8.2 5.4
    0 -10 7 -0.9 1.5
    -1 10 -7 -2.5 2.7
    1 -10 7 -2.9 3.1
    1 -10 7 -1.4 1.6
    1 -10 7 4.9 4.9
    -2 10 -7 -5.6 2.8
    2 -10 7 -1.9 3
    2 -10 7 1.9 1.8
    -3 10 -7 -6.1 2.4
    3 -10 7 -4.2 1.8
    3 -10 7 1 4.1
    3 -10 7 0.5 2.8
    -4 10 -7 13 5.6
    4 -10 7 2.6 4.9
    4 -10 7 10.8 4.9
    4 -10 7 24.7 4.6
    -5 10 -7 3.8 4
    -5 10 -7 0.8 5.2
    5 -10 7 -0.7 3.6
    5 -10 7 1 3
    -6 10 -7 8.6 6.4
    -6 10 -7 -7.9 3.5
    6 -10 7 2.3 4
    6 -10 7 2 2.8
    6 -10 7 10.2 6
    -9 -9 7 0.9 9.3
    -9 -9 7 0.5 4.5
    -8 -9 7 -0.3 9.5
    -8 -9 7 -1 4
    7 9 -7 3.1 3.8
    -7 -9 7 2.7 8.1
    -7 -9 7 7.8 5.5
    6 9 -7 10.5 5.7
    -6 -9 7 3.8 4.5
    -6 -9 7 4.6 8.2
    5 9 -7 25.5 7.7
    -5 -9 7 38.6 10.8
    -5 -9 7 18.9 5.9
    4 9 -7 1.3 2.6
    4 9 -7 -1.1 2.9
    -4 -9 7 -2.5 2.5
    -4 -9 7 3 4.7
    -4 -9 7 0 1.1
    3 9 -7 135.49 13.9
    3 9 -7 100.89 15.6
    -3 -9 7 102.39 10.8
    -3 -9 7 99.79 17.4
    -3 -9 7 104.59 15.3
    2 9 -7 2.7 3.4
    -2 -9 7 3.7 3.4
    -2 -9 7 5 1.7
    -2 -9 7 6.8 5.4
    1 9 -7 -1.3 2.7
    -1 -9 7 -5.7 3.3
    -1 -9 7 -1.8 1.3
    -1 -9 7 -0.6 2.6
    0 9 -7 4.5 3.6
    0 -9 7 3.7 3.3
    0 -9 7 3.5 2.4
    0 -9 7 0 1.4
    -1 9 -7 2.4 3.1
    1 -9 7 -3.6 3
    1 -9 7 2.3 2.2
    1 -9 7 1.9 1.7
    -2 9 -7 1.2 3
    2 -9 7 2.8 1.9
    2 -9 7 5.2 3.6
    2 -9 7 0.7 3.5
    -3 9 -7 3.9 3.9
    3 -9 7 9 4.2
    3 -9 7 8.6 2.8
    3 -9 7 6.1 3.8
    -4 9 -7 -1.9 2.7
    4 -9 7 -0.9 3
    4 -9 7 -4.8 2
    4 -9 7 0.8 2.3
    -5 9 -7 7 4.9
    -5 9 -7 4.9 4.1
    5 -9 7 5 4.8
    5 -9 7 3.9 2.7
    5 -9 7 3.2 3.5
    -6 9 -7 7.1 5.3
    -6 9 -7 -0.3 2.6
    6 -9 7 2.7 3.1
    6 -9 7 2.5 2.6
    6 -9 7 -1.9 2.4
    -7 9 -7 3.5 5.8
    -7 9 -7 12.3 6.2
    7 -9 7 4.3 3.5
    7 -9 7 10 4
    7 -9 7 13.4 5.8
    -8 9 -7 -5.6 5.4
    8 -9 7 -0.9 3.2
    -10 -8 7 -7.3 4.1
    -10 -8 7 6.5 9.8
    -9 -8 7 -1.1 9.3
    -9 -8 7 -2.6 4.3
    8 8 -7 -0.6 2.6
    -8 -8 7 -6.4 6.8
    7 8 -7 9.9 5.1
    7 8 -7 2.5 4.1
    -7 -8 7 10.3 5.5
    -7 -8 7 2 5.9
    6 8 -7 28.9 7.9
    6 8 -7 41.7 5.7
    -6 -8 7 18.1 9.6
    -6 -8 7 24.6 7.6
    5 8 -7 1.8 2.4
    5 8 -7 5.1 3.1
    -5 -8 7 1.2 0.9
    -5 -8 7 3.8 3.4
    -5 -8 7 1.6 5.1
    4 8 -7 -3.5 2.5
    4 8 -7 -0.9 2.3
    -4 -8 7 0 1.1
    -4 -8 7 0.6 0.8
    -4 -8 7 -3 2.1
    -4 -8 7 0.3 3.4
    3 8 -7 14.5 5.8
    3 8 -7 20.8 4.3
    -3 -8 7 14.7 2.3
    -3 -8 7 10.8 2.8
    -3 -8 7 16.2 7.5
    -3 -8 7 14.4 5.5
    2 8 -7 5.9 3.8
    2 8 -7 8.6 4.3
    -2 -8 7 9.8 4.1
    -2 -8 7 5 4
    -2 -8 7 5 2.3
    1 8 -7 2 3.4
    -1 -8 7 -0.1 2.3
    -1 -8 7 0.8 1.1
    0 8 -7 2.1 2.3
    0 -8 7 -0.9 1.7
    0 -8 7 -0.2 1
    -1 8 -7 10 5.3
    1 -8 7 10.6 4.9
    1 -8 7 9.1 2.7
    -2 8 -7 37.3 9.1
    2 -8 7 33.6 5.4
    2 -8 7 31.2 8.3
    -3 8 -7 1.8 2.4
    -3 8 -7 -2 2.1
    3 -8 7 -0.4 1.6
    3 -8 7 2.7 3.3
    -4 8 -7 2.2 3.1
    -4 8 -7 -2.8 2.5
    4 -8 7 -2.3 2.8
    4 -8 7 -0.6 1.5
    -5 8 -7 6.8 3.7
    -5 8 -7 7 5.5
    5 -8 7 5.8 2.3
    5 -8 7 9.7 4.4
    -6 8 -7 -0.3 3.4
    -6 8 -7 8.5 6.3
    6 -8 7 5.6 4.1
    6 -8 7 9.1 3.1
    -7 8 -7 10.8 4.8
    -7 8 -7 19.6 8.7
    7 -8 7 13.2 4.5
    7 -8 7 4.3 4.7
    -8 8 -7 1.8 3.1
    -8 8 -7 5.1 5
    8 -8 7 6.3 4.5
    8 -8 7 -1.3 2.6
    -9 8 -7 3.9 4.4
    -9 8 -7 9.5 7.5
    9 -8 7 11.7 5.1
    9 -8 7 0.6 2.6
    9 -8 7 -2 2.5
    -11 -7 7 -7.4 3.7
    -11 -7 7 -3.4 6.8
    10 7 -7 0.1 5.7
    -10 -7 7 5.3 4.5
    -10 -7 7 1.2 5.6
    9 7 -7 14.4 6.5
    -9 -7 7 -3.5 3.6
    -9 -7 7 -2.1 7.5
    8 7 -7 9.8 5.3
    8 7 -7 4.6 5.5
    -8 -7 7 17.7 9.8
    -8 -7 7 17.8 6
    7 7 -7 -2.6 3.7
    7 7 -7 1.5 3.2
    -7 -7 7 -2.3 2.5
    -7 -7 7 -0.7 1.4
    -7 -7 7 1.6 5.8
    6 7 -7 11.7 3.1
    6 7 -7 5.2 3.6
    -6 -7 7 4.4 5.4
    -6 -7 7 0.6 2.4
    -6 -7 7 5.4 1.4
    5 7 -7 2.2 2.9
    5 7 -7 3.4 1.8
    -5 -7 7 -2.2 1.6
    -5 -7 7 0.1 4.7
    -5 -7 7 3.6 0.9
    4 7 -7 2 2.8
    4 7 -7 7.8 2.1
    -4 -7 7 4.2 4.6
    -4 -7 7 4.7 3.3
    -4 -7 7 2.5 0.9
    3 7 -7 -2 1.3
    3 7 -7 -1.6 1.4
    -3 -7 7 -0.1 0.5
    -3 -7 7 -0.7 0.9
    -3 -7 7 0.3 2.9
    -3 -7 7 0.2 1.5
    2 7 -7 5.2 2.3
    2 7 -7 2.8 2.6
    -2 -7 7 6 1.4
    -2 -7 7 7.4 1.9
    -2 -7 7 5.4 3.4
    1 7 -7 1.3 2.6
    -1 -7 7 2.7 2.6
    -1 -7 7 -0.1 1.8
    -1 -7 7 1.2 1
    0 7 -7 0.6 2.5
    0 -7 7 0.1 0.8
    0 -7 7 0.2 1.9
    -1 7 -7 115.59 14.8
    1 -7 7 97.49 14.9
    1 -7 7 121.79 12.3
    -2 7 -7 6 2.9
    -2 7 -7 6.8 3.1
    2 -7 7 4.1 1.9
    2 -7 7 6.7 3.7
    -3 7 -7 66.69 8.9
    -3 7 -7 66.69 9.8
    3 -7 7 39.6 9.3
    3 -7 7 47.4 7
    -4 7 -7 45.5 9
    -4 7 -7 44 10.3
    4 -7 7 30.1 5.4
    4 -7 7 43.7 10.3
    -5 7 -7 4.7 2.7
    -5 7 -7 0.2 3.3
    5 -7 7 0.7 1.5
    5 -7 7 2.2 2.2
    -6 7 -7 5.4 4.6
    -6 7 -7 9.3 3.5
    6 -7 7 4.4 4.4
    6 -7 7 5 2.3
    -7 7 -7 2.8 4.2
    -7 7 -7 -0.8 2.3
    7 -7 7 0.1 2.2
    7 -7 7 2.4 2.7
    -8 7 -7 18.3 5
    -8 7 -7 31.9 10.4
    8 -7 7 14.9 5.4
    -9 7 -7 7.9 4
    -9 7 -7 30.2 9.2
    9 -7 7 11.5 4.6
    -10 7 -7 29.9 10.5
    10 -7 7 13.2 4.8
    12 6 -7 17.5 7
    -12 -6 7 27.5 8.7
    -12 -6 7 10.1 13.3
    11 6 -7 8.4 5.1
    -11 -6 7 -5.4 3.9
    -11 -6 7 -13.2 5.7
    10 6 -7 11.4 5.2
    -10 -6 7 16.5 7.1
    9 6 -7 20.3 5.7
    -9 -6 7 24 7
    -9 -6 7 20.7 9.6
    8 6 -7 35.7 7.3
    8 6 -7 38.4 8
    -8 -6 7 24.7 11
    -8 -6 7 25.3 7.6
    7 6 -7 -0.8 3.3
    7 6 -7 5.2 2.2
    7 6 -7 6.2 3.4
    -7 -6 7 5.7 2.5
    -7 -6 7 5.1 4.8
    6 6 -7 11.8 4.5
    6 6 -7 20.4 5.7
    -6 -6 7 20.4 5.5
    -6 -6 7 18.3 2.5
    -6 -6 7 15.1 8.5
    5 6 -7 17.6 3.3
    5 6 -7 10.3 4
    -5 -6 7 9 5.2
    -5 -6 7 11 1.7
    -5 -6 7 11.2 3.6
    4 6 -7 4.8 2.6
    -4 -6 7 5.7 1
    -4 -6 7 7.9 5.4
    3 6 -7 79.69 8.1
    3 6 -7 71.39 10.5
    -3 -6 7 59.69 14.2
    -3 -6 7 75.69 7.4
    -3 -6 7 77.29 7.2
    2 6 -7 31.2 7.1
    -2 -6 7 43.6 11.3
    -2 -6 7 39.4 4.9
    -2 -6 7 43.5 4.4
    1 6 -7 22 5.8
    -1 -6 7 25.4 3.1
    -1 -6 7 27.1 7.5
    -1 -6 7 17 3.8
    0 6 -7 32.4 7
    0 -6 7 36.9 4.2
    0 -6 7 22.6 5.3
    0 -6 7 25 7
    -1 6 -7 6.9 2.7
    1 -6 7 -0.2 1.1
    1 -6 7 0.6 1.1
    -2 6 -7 16.4 5.1
    -2 6 -7 14.7 4.8
    2 -6 7 16.6 3.6
    2 -6 7 18.8 5.7
    -3 6 -7 228.48 22.7
    -3 6 -7 172.98 20.5
    3 -6 7 176.28 21.6
    3 -6 7 179.78 19.1
    -4 6 -7 50.59 10.7
    -4 6 -7 45.5 7.5
    4 -6 7 46.8 6.6
    4 -6 7 44.1 9.9
    -5 6 -7 9.5 3.4
    -5 6 -7 6.6 4
    5 -6 7 9 3
    5 -6 7 0.1 2.9
    -6 6 -7 28.7 8.8
    -6 6 -7 18.7 4.3
    6 -6 7 17 4.7
    -7 6 -7 10.3 3.5
    -7 6 -7 19.2 7.2
    7 -6 7 11 4.1
    -8 6 -7 -0.3 4
    -8 6 -7 -2.2 1.9
    8 -6 7 -0.6 2
    -9 6 -7 -7.1 4.3
    -9 6 -7 8.4 3.3
    9 -6 7 5.8 2.9
    -10 6 -7 3.8 5.9
    -10 6 -7 -0.2 3.5
    10 -6 7 -2.1 2.4
    11 -6 7 0.4 2.9
    12 5 -7 11.8 6.3
    -12 -5 7 -0.9 8.2
    -12 -5 7 26.9 6.8
    11 5 -7 0.1 4.2
    -11 -5 7 6 3.5
    -11 -5 7 -2.1 5.5
    10 5 -7 -0.7 2.9
    -10 -5 7 -1.9 6.5
    -10 -5 7 3.7 3.6
    9 5 -7 -0.9 2.6
    -9 -5 7 1.4 2.8
    -9 -5 7 -1 4.5
    8 5 -7 6.5 2.7
    8 5 -7 -1 2.6
    -8 -5 7 0 2.2
    -8 -5 7 3.9 3.8
    7 5 -7 4.7 2.9
    7 5 -7 5.6 3.1
    -7 -5 7 5.4 1.6
    -7 -5 7 1.8 6.7
    -7 -5 7 7 3.3
    6 5 -7 5.6 3
    6 5 -7 7 3.3
    -6 -5 7 4.5 1.2
    -6 -5 7 9.7 3.8
    5 5 -7 12.3 2.9
    5 5 -7 14.9 4.5
    -5 -5 7 7.4 6.2
    -5 -5 7 11 1.6
    -5 -5 7 11.2 3.6
    4 5 -7 15.7 4.6
    -4 -5 7 9.2 5.5
    3 5 -7 19.3 5
    -3 -5 7 14.5 6.4
    2 5 -7 17.5 4.9
    -2 -5 7 12.2 5.6
    -2 -5 7 18 1.9
    -2 -5 7 16.5 2.2
    1 5 -7 3.9 2.1
    -1 -5 7 2.2 1.1
    -1 -5 7 2.2 0.8
    -1 -5 7 1.3 2.4
    0 5 -7 9.1 3.2
    0 -5 7 7.2 1.7
    0 -5 7 7.7 3.5
    0 -5 7 3 2
    -1 5 -7 32.3 5.4
    -1 5 -7 33.1 6.6
    1 -5 7 18.6 5
    1 -5 7 31.5 7.4
    1 -5 7 30.4 4
    -2 5 -7 188.38 19.2
    -2 5 -7 156.78 18.2
    2 -5 7 160.18 19
    2 -5 7 160.98 16.6
    -3 5 -7 215.28 23.8
    -3 5 -7 255.87 25.5
    3 -5 7 228.88 25.1
    3 -5 7 215.18 22.5
    -4 5 -7 7.8 3.3
    -4 5 -7 0.6 2.6
    4 -5 7 2.5 1.7
    4 -5 7 6.4 3
    -5 5 -7 281.67 28.5
    5 -5 7 270.17 27.8
    -6 5 -7 7.3 3.1
    -6 5 -7 5.3 3.3
    6 -5 7 4.1 2.6
    -7 5 -7 -1.9 1.8
    -7 5 -7 6.7 4.5
    7 -5 7 3.2 1.5
    -8 5 -7 8.6 3.7
    -8 5 -7 -3.1 2.9
    8 -5 7 3.3 2.4
    -9 5 -7 21.3 9.3
    -9 5 -7 18.1 4.3
    9 -5 7 15.8 5.3
    -10 5 -7 -1.1 3
    -10 5 -7 0.7 4.4
    10 -5 7 5.4 3.2
    -11 5 -7 -4 5.3
    11 -5 7 -2.6 2.8
    13 4 -7 -0.3 5
    -13 -4 7 8.2 4.4
    -13 -4 7 -1.1 6.8
    12 4 -7 -4.2 3.2
    -12 -4 7 -6.9 6.6
    -12 -4 7 -0.6 3.6
    11 4 -7 19.3 5.2
    -11 -4 7 8.6 8.1
    -11 -4 7 15.3 4.4
    10 4 -7 3.4 3.4
    -10 -4 7 1.5 2.8
    -10 -4 7 5.8 8.7
    9 4 -7 7.4 3.5
    -9 -4 7 27.6 11
    -9 -4 7 12.1 4.3
    8 4 -7 43.1 6.8
    8 4 -7 56.99 7.7
    -8 -4 7 45.9 7.5
    -8 -4 7 30.7 11.2
    7 4 -7 0.8 1.9
    7 4 -7 1.7 1.2
    7 4 -7 3.3 2.4
    -7 -4 7 -0.6 0.7
    -7 -4 7 3.5 2
    -7 -4 7 1.7 3.6
    6 4 -7 27.7 4.2
    6 4 -7 23.5 3.8
    6 4 -7 17.1 4.7
    -6 -4 7 19.7 5
    -6 -4 7 26.6 9.5
    -6 -4 7 21.9 2.9
    5 4 -7 46.1 5.9
    5 4 -7 45.4 5.9
    5 4 -7 46.5 7.1
    -5 -4 7 45.3 4.8
    -5 -4 7 43.3 11.8
    4 4 -7 0.1 0.6
    4 4 -7 -0.7 1
    -4 -4 7 2.2 3.5
    3 4 -7 116.09 13.3
    -3 -4 7 105.59 16.2
    2 4 -7 28.8 6
    -2 -4 7 38.2 9.1
    1 4 -7 3.7 2
    -1 -4 7 1.2 1.4
    -1 -4 7 0.3 1
    -1 -4 7 1.6 0.6
    0 4 -7 6.1 2.7
    0 -4 7 5 3
    0 -4 7 1.8 1.8
    0 -4 7 5.1 1.4
    -1 4 -7 135.09 13.8
    -1 4 -7 117.19 13.6
    1 -4 7 114.89 14.1
    1 -4 7 123.09 11.9
    1 -4 7 95.19 13.1
    -2 4 -7 185.78 19.4
    -2 4 -7 197.48 19.9
    -2 4 -7 171.58 17.6
    2 -4 7 179.58 17.9
    2 -4 7 170.68 19.7
    -3 4 -7 -0.1 1.2
    -3 4 -7 0.2 1.5
    3 -4 7 -0.4 0.6
    3 -4 7 -1.4 1.2
    -4 4 -7 47.8 9.9
    -4 4 -7 41.4 6.5
    4 -4 7 39.1 5.8
    -5 4 -7 1 1.2
    -5 4 -7 1.4 2
    5 -4 7 0.1 1
    -6 4 -7 97.39 15
    -6 4 -7 94.79 11.2
    6 -4 7 81.29 11
    -7 4 -7 9 3.1
    -7 4 -7 11.7 5.3
    7 -4 7 7 2.9
    -8 4 -7 1.7 2.3
    -8 4 -7 -3.5 3.3
    8 -4 7 2.5 2.6
    -9 4 -7 2.1 4.1
    -9 4 -7 5.8 2.7
    9 -4 7 4.2 3
    -10 4 -7 3.2 5.3
    -10 4 -7 1 2.7
    10 -4 7 0.1 2.7
    -11 4 -7 -2.5 4.4
    -11 4 -7 2.6 6.3
    11 -4 7 2.6 3.3
    -12 4 -7 3.4 5.3
    12 -4 7 -3.2 3
    13 3 -7 11 6.8
    -13 -3 7 1.2 9.4
    -13 -3 7 18.9 6.4
    12 3 -7 -0.5 4.1
    -12 -3 7 -1.1 9.8
    11 3 -7 0.1 3.3
    -11 -3 7 -0.8 7.3
    -11 -3 7 -2.6 2.4
    10 3 -7 8.5 4.2
    -10 -3 7 1.4 5.7
    -10 -3 7 5.2 2.9
    9 3 -7 143.99 16.3
    -9 -3 7 147.89 16.8
    -9 -3 7 148.99 24.8
    8 3 -7 43.1 6.5
    8 3 -7 39.7 6
    -8 -3 7 42.4 13.1
    -8 -3 7 43.9 6.7
    7 3 -7 37.9 5.3
    7 3 -7 36.2 7.5
    7 3 -7 37.6 5.9
    -7 -3 7 38.3 12.6
    -7 -3 7 30 6.3
    6 3 -7 5.9 2
    6 3 -7 6.4 2.5
    6 3 -7 4.7 2.3
    -6 -3 7 4.1 1.4
    -6 -3 7 -0.7 3.2
    5 3 -7 67.29 7
    5 3 -7 58.99 8.1
    5 3 -7 66.09 7.8
    -5 -3 7 48.3 13
    4 3 -7 133.89 12
    4 3 -7 117.09 12.2
    4 3 -7 122.59 13.8
    -4 -3 7 106.09 17.4
    3 3 -7 58.49 7.6
    -3 -3 7 48.6 11.1
    2 3 -7 37.8 5.7
    -2 -3 7 33.5 8.6
    1 3 -7 14.1 3.7
    -1 -3 7 13.3 1.7
    -1 -3 7 12 2.1
    -1 -3 7 17.2 5.1
    0 3 -7 71.09 9
    0 3 -7 71.39 7.1
    0 -3 7 75.99 7.4
    0 -3 7 64.39 9.7
    0 -3 7 70.89 8.2
    -1 3 -7 848.62 77.49
    -1 3 -7 859.31 79.39
    -1 3 -7 929.21 79.39
    1 -3 7 847.82 79.09
    1 -3 7 824.02 79.79
    1 -3 7 838.92 77.69
    -2 3 -7 237.98 23.7
    -2 3 -7 216.58 22.1
    -2 3 -7 249.08 24.2
    2 -3 7 224.08 22.5
    2 -3 7 247.68 24.3
    2 -3 7 233.08 24.2
    -3 3 -7 116.39 13.1
    -3 3 -7 121.49 14.3
    3 -3 7 111.29 12.4
    -4 3 -7 4.6 2.3
    -4 3 -7 3.1 2.5
    4 -3 7 4.9 2.1
    -5 3 -7 21.3 6.3
    -5 3 -7 9.8 3.1
    5 -3 7 11.6 3.6
    -6 3 -7 1 3.5
    -6 3 -7 -0.2 1.2
    6 -3 7 -0.7 1.5
    -7 3 -7 38.1 10.4
    -7 3 -7 36.8 5.7
    7 -3 7 28.6 6.5
    -8 3 -7 43.5 6.6
    -8 3 -7 49.3 12.2
    8 -3 7 44.9 7.6
    -9 3 -7 9.2 1.9
    -9 3 -7 3.8 6.2
    9 -3 7 0.6 2.5
    -10 3 -7 9.7 5.6
    -10 3 -7 7.9 2.8
    10 -3 7 4.9 4.1
    -11 3 -7 -3.6 5.1
    -11 3 -7 5.8 3.1
    11 -3 7 5.7 3.5
    -12 3 -7 3.6 6.8
    12 -3 7 -0.7 3.3
    14 2 -7 5.2 5.7
    -14 -2 7 7.5 8.2
    13 2 -7 0.1 3.9
    -13 -2 7 6.4 7.9
    12 2 -7 -1.9 3
    -12 -2 7 -6.5 5.5
    -12 -2 7 -6 2.6
    11 2 -7 5.8 3.8
    -11 -2 7 1.9 10.5
    -11 -2 7 6.4 3.1
    10 2 -7 32.1 6.6
    -10 -2 7 37.7 6
    -10 -2 7 28 13.8
    9 2 -7 52.69 7.2
    -9 -2 7 49.3 7.1
    -9 -2 7 35.8 12.7
    8 2 -7 19.3 4.2
    8 2 -7 18.4 4
    -8 -2 7 15.5 4
    -8 -2 7 21.4 8.4
    7 2 -7 0.9 1.1
    7 2 -7 -0.1 1
    -7 -2 7 1.1 1.4
    -7 -2 7 -2.1 3.2
    6 2 -7 229.08 21.7
    6 2 -7 233.98 22.6
    6 2 -7 203.48 23.5
    -6 -2 7 226.28 30
    5 2 -7 410.16 39.8
    5 2 -7 438.46 38.1
    5 2 -7 400.76 39.2
    -5 -2 7 414.66 40.1
    -5 -2 7 381.66 45.5
    4 2 -7 38.6 5.9
    4 2 -7 51.69 6.6
    4 2 -7 54.09 5.3
    -4 -2 7 51.59 6.4
    -4 -2 7 44.5 11.2
    3 2 -7 4.1 1.9
    3 2 -7 2.8 0.7
    3 2 -7 3.8 1.5
    -3 -2 7 3.9 1.7
    -3 -2 7 1.4 2.6
    2 2 -7 34 7.8
    2 2 -7 29.2 2.8
    2 2 -7 24.8 4.2
    -2 -2 7 23.6 6.7
    -2 -2 7 26.5 2.9
    -2 -2 7 25.1 4.1
    1 2 -7 10.1 3.8
    1 2 -7 6.7 1.1
    1 2 -7 8.8 2.5
    -1 -2 7 5.1 1.9
    -1 -2 7 7.3 3.5
    -1 -2 7 7.6 1.7
    0 2 -7 42.9 4.6
    0 2 -7 46.6 6.1
    0 2 -7 57.79 7.6
    0 -2 7 44.9 5
    0 -2 7 37.3 5.5
    0 -2 7 41.1 6.6
    0 -2 7 39.8 5.5
    -1 2 -7 62.69 7.4
    -1 2 -7 59.69 7.5
    -1 2 -7 62.59 6.4
    1 -2 7 58.29 6.6
    1 -2 7 51.59 7.1
    1 -2 7 54.69 6.9
    1 -2 7 56.69 7.7
    -2 2 -7 51.79 7
    -2 2 -7 53.19 5.9
    -2 2 -7 53.19 6.8
    2 -2 7 58.19 7.4
    2 -2 7 41.1 5.8
    2 -2 7 46.8 6.2
    -3 2 -7 4.1 2
    -3 2 -7 3 1.8
    3 -2 7 1.2 1.5
    -4 2 -7 22.5 6.2
    -4 2 -7 17.1 4
    4 -2 7 19.7 4.4
    -5 2 -7 15.8 5.3
    -5 2 -7 11 3.1
    5 -2 7 13.1 3.6
    -6 2 -7 33.5 8.8
    -6 2 -7 28.3 4.8
    6 -2 7 26.5 5.9
    -7 2 -7 72.99 9.9
    -7 2 -7 105.39 14.9
    7 -2 7 81.99 11.1
    -8 2 -7 15.9 4.2
    -8 2 -7 14 7.4
    8 -2 7 17.3 5
    -9 2 -7 14 4.1
    -9 2 -7 21.4 7.7
    9 -2 7 14.5 5.3
    -10 2 -7 17.1 8.3
    -10 2 -7 23.7 4.8
    10 -2 7 17 6.1
    -11 2 -7 -5.8 5.1
    -11 2 -7 1.9 2.7
    11 -2 7 7.3 4.5
    -12 2 -7 -2.8 5.6
    12 -2 7 -5.6 2.5
    14 1 -7 -3.2 3.5
    -14 -1 7 8.5 8.9
    13 1 -7 4.4 4.3
    -13 -1 7 -9.5 7.9
    12 1 -7 0.8 3.2
    -12 -1 7 1 6.3
    11 1 -7 -1.8 1.8
    -11 -1 7 1 5.4
    -11 -1 7 -0.4 1.8
    10 1 -7 1.8 1.9
    -10 -1 7 7 1.9
    -10 -1 7 -6.9 4.9
    9 1 -7 4 2.1
    -9 -1 7 -0.1 1.6
    -9 -1 7 -7 4.3
    -9 -1 7 1.2 1.7
    8 1 -7 11.5 2.6
    8 1 -7 9 2.9
    -8 -1 7 14.1 7.8
    -8 -1 7 14 3
    -8 -1 7 14.4 3.1
    7 1 -7 38.4 5
    7 1 -7 37 5.1
    -7 -1 7 40.5 12.1
    -7 -1 7 27.4 4.6
    -7 -1 7 41.7 5.3
    6 1 -7 8.8 2.6
    6 1 -7 10.3 4.6
    6 1 -7 8 2.1
    -6 -1 7 6.8 2.1
    -6 -1 7 6.4 5.1
    5 1 -7 1078.19 92.69
    5 1 -7 1070.89 93.29
    5 1 -7 914.91 94.69
    -5 -1 7 1043.6 93.19
    -5 -1 7 994.4 100.89
    4 1 -7 43.6 5.7
    4 1 -7 36 6.1
    4 1 -7 47.8 5
    -4 -1 7 55.99 6.7
    -4 -1 7 40.3 5.4
    -4 -1 7 37.7 10.4
    3 1 -7 19 4.2
    3 1 -7 17.4 3.5
    3 1 -7 20.8 6.5
    3 1 -7 20.3 2.4
    -3 -1 7 15.8 2.8
    -3 -1 7 12.6 5.3
    -3 -1 7 21.3 3.5
    2 1 -7 468.35 40.3
    2 1 -7 407.66 36.8
    2 1 -7 410.06 36.7
    -2 -1 7 349.96 39.2
    -2 -1 7 340.67 36.4
    -2 -1 7 376.36 36.3
    1 1 -7 462.15 37.6
    1 1 -7 439.26 38.2
    -1 -1 7 340.37 37.5
    -1 -1 7 414.86 39.9
    -1 -1 7 362.06 37.4
    0 1 -7 174.28 17.5
    0 1 -7 198.18 17
    0 -1 7 165.08 17
    0 -1 7 155.68 17
    0 -1 7 184.38 18.5
    0 -1 7 161.08 17
    -1 1 -7 314.67 27.9
    -1 1 -7 273.97 27.9
    -1 1 -7 314.87 27.5
    1 -1 7 281.77 27.7
    1 -1 7 265.97 27.5
    1 -1 7 320.47 28.5
    1 -1 7 260.97 27.7
    -2 1 -7 2.4 1.6
    -2 1 -7 2.7 1.6
    -2 1 -7 2.1 1.2
    2 -1 7 1.2 1.1
    2 -1 7 3.7 1.5
    2 -1 7 1.4 1.4
    2 -1 7 2.8 1.6
    -3 1 -7 257.37 24
    -3 1 -7 241.18 22.8
    3 -1 7 232.68 22.8
    3 -1 7 190.08 21.8
    -4 1 -7 70.09 9.9
    -4 1 -7 66.49 8.3
    4 -1 7 60.79 8.2
    -5 1 -7 4.6 3.3
    -5 1 -7 -0.5 1
    5 -1 7 -0.1 1.2
    -6 1 -7 14.6 6
    -6 1 -7 15.3 4.2
    6 -1 7 8.7 3.6
    -7 1 -7 9.2 4.6
    -7 1 -7 10.2 3.2
    7 -1 7 6.9 3
    -8 1 -7 25.4 8.1
    -8 1 -7 40.5 6.3
    8 -1 7 27.5 6.7
    -9 1 -7 112.29 17.1
    -9 1 -7 100.49 11.8
    9 -1 7 84.49 13
    -10 1 -7 76.99 9.7
    -10 1 -7 67.29 15.6
    10 -1 7 56.19 11.9
    -11 1 -7 -0.1 5.3
    -11 1 -7 3.4 3.1
    11 -1 7 1.1 4.3
    -12 1 -7 5 3.7
    -12 1 -7 10.6 8.5
    12 -1 7 -2.6 4.2
    -13 1 -7 22.4 9.8
    13 -1 7 13.5 5.9
    14 0 -7 2.5 4.3
    -14 0 7 5.5 6.3
    13 0 -7 -1.3 2.8
    -13 0 7 2.5 8.5
    12 0 -7 6 3.4
    -12 0 7 -4.1 6.1
    11 0 -7 4.4 2.6
    -11 0 7 -3.1 4.3
    -10 0 7 7.8 6.7
    9 0 -7 75.89 9.7
    -9 0 7 59.79 17.7
    -9 0 7 68.59 7.4
    -9 0 7 91.49 7.9
    8 0 -7 -0.1 1
    -8 0 7 -0.2 0.8
    -8 0 7 -4.9 2.3
    -8 0 7 0.6 1
    7 0 -7 14.5 2.2
    7 0 -7 11 3
    -7 0 7 13.6 2.5
    -7 0 7 15.1 2.7
    6 0 -7 0.1 0.8
    6 0 -7 -0.9 0.7
    -6 0 7 -0.3 3
    -6 0 7 -0.5 0.6
    5 0 -7 0.4 0.7
    5 0 -7 0.8 1
    5 0 -7 -2.3 1.5
    -5 0 7 -3.2 2.1
    -5 0 7 0.3 2.1
    -5 0 7 0.1 0.8
    4 0 -7 0.1 1.9
    4 0 -7 -0.4 0.8
    4 0 -7 -0.4 0.5
    -4 0 7 1.3 1.7
    -4 0 7 0.1 0.7
    -4 0 7 3.5 3.5
    3 0 -7 902.61 93.29
    3 0 -7 1050.09 95.99
    3 0 -7 1089.19 91.79
    -3 0 7 1025.7 96.69
    -3 0 7 1036.1 93.69
    -3 0 7 969.6 91.29
    2 0 -7 -0.1 0.8
    2 0 -7 1.5 2
    2 0 -7 -1.2 1.2
    -2 0 7 1.8 2.5
    -2 0 7 0.7 1.5
    -2 0 7 -1 0.6
    1 0 -7 20.8 5
    1 0 -7 30.8 4.9
    1 0 -7 24.8 3.7
    -1 0 7 19.2 3.2
    -1 0 7 23.2 5.3
    -1 0 7 16.7 4.7
    0 0 -7 2.9 1.8
    0 0 -7 0.6 0.8
    0 0 -7 0.1 1.4
    0 0 7 -0.4 0.5
    0 0 7 0.6 0.6
    0 0 7 0.2 1.4
    0 0 7 1.1 1.8
    -1 0 -7 25.3 3.5
    -1 0 -7 27.1 4.1
    -1 0 -7 28.4 5.2
    1 0 7 24 3.8
    1 0 7 20.7 4.5
    1 0 7 24.4 3.6
    1 0 7 17.2 3.6
    -2 0 -7 0.2 0.9
    -2 0 -7 1.5 1
    -2 0 -7 -1 1.2
    2 0 7 -0.9 0.7
    2 0 7 0 0.7
    2 0 7 1.3 1.3
    -3 0 -7 162.58 15.7
    -3 0 -7 154.18 16
    3 0 7 131.59 15.8
    3 0 7 151.98 15.9
    3 0 7 134.19 14.9
    -4 0 -7 -0.6 1
    4 0 7 -0.5 1.2
    -5 0 -7 38.4 8.3
    -5 0 -7 43.5 6.1
    5 0 7 30.8 6.6
    -6 0 -7 -0.7 2
    6 0 7 -0.1 1.6
    -7 0 -7 -0.2 2.7
    -7 0 -7 0.9 1.7
    -8 0 -7 -1.5 2.6
    -8 0 -7 -2.2 1.6
    8 0 7 0.1 2.6
    -9 0 -7 165.18 22.4
    -9 0 -7 177.08 18.7
    9 0 7 138.39 18.9
    -10 0 -7 4.5 2.4
    -10 0 -7 -2.9 2.9
    10 0 7 1.1 3
    -11 0 -7 -3.9 5.1
    -11 0 -7 -2.2 3.1
    11 0 7 4.6 4.6
    -12 0 -7 7.4 3.6
    -12 0 -7 -4.6 4.7
    12 0 7 -6.7 3.6
    -13 0 -7 6.3 6
    13 0 7 3.3 5.6
    14 -1 -7 0.4 4.3
    -14 1 7 -4.4 7.2
    13 -1 -7 0.3 3.3
    -13 1 7 -13.7 6.6
    12 -1 -7 -3.4 2.1
    -12 1 7 3.3 7.1
    -11 1 7 10.4 7.9
    10 -1 -7 7.8 3
    -10 1 7 3.2 5.8
    9 -1 -7 4.3 1.9
    -9 1 7 7.2 5.9
    8 -1 -7 14 3.7
    -8 1 7 11.8 5.8
    7 -1 -7 39.4 5.7
    -7 1 7 49.6 13.4
    6 -1 -7 8.6 1.5
    6 -1 -7 8.8 2.5
    -6 1 7 10.8 1.5
    -6 1 7 3.2 3.8
    -6 1 7 13.5 4.5
    5 -1 -7 1026.7 93.49
    5 -1 -7 1070.79 94.49
    -5 1 7 1106.49 98.59
    -5 1 7 1023.6 101.59
    -5 1 7 982.6 93.39
    4 -1 -7 36.3 8.4
    4 -1 -7 45.1 5
    -4 1 7 38.5 8.3
    -4 1 7 40.2 10.2
    -4 1 7 43.5 4.8
    3 -1 -7 19.9 2.9
    3 -1 -7 28.1 6.7
    3 -1 -7 18.6 5.4
    -3 1 7 11.7 4.9
    -3 1 7 15.3 5.7
    -3 1 7 16.1 2.9
    2 -1 -7 396.36 38.1
    2 -1 -7 342.87 37.7
    2 -1 -7 399.56 35.5
    -2 1 7 395.66 38.7
    -2 1 7 363.06 35.1
    -2 1 7 380.86 38.4
    1 -1 -7 429.66 37.4
    1 -1 -7 415.66 36
    1 -1 -7 391.86 38.3
    -1 1 7 362.56 37.2
    -1 1 7 363.16 38.2
    -1 1 7 340.57 35.5
    0 -1 -7 208.08 19.8
    0 -1 -7 177.18 17.5
    0 1 7 164.48 17.5
    0 1 7 172.38 19.3
    0 1 7 160.68 17
    -1 -1 -7 292.47 26.8
    1 1 7 258.07 26.2
    1 1 7 250.97 27.6
    1 1 7 309.47 26.2
    1 1 7 259.67 25.6
    -2 -1 -7 3.6 1.9
    -2 -1 -7 1 2
    -2 -1 -7 2.6 1.3
    2 1 7 1.4 1.4
    2 1 7 2.4 2
    2 1 7 1.4 1.2
    -3 -1 -7 243.48 22.5
    -3 -1 -7 243.78 22.3
    3 1 7 207.68 22.7
    3 1 7 182.28 22
    -4 -1 -7 65.09 8.9
    -4 -1 -7 70.29 8.6
    4 1 7 59.69 8.7
    4 1 7 55.29 8.4
    -5 -1 -7 4.8 2.4
    -5 -1 -7 2.2 2.1
    5 1 7 0.6 1.7
    -6 -1 -7 20.7 6
    -6 -1 -7 18.3 4.6
    6 1 7 14.7 4.8
    -7 -1 -7 4.7 3.2
    -7 -1 -7 10.1 3.8
    7 1 7 6.9 4
    -8 -1 -7 41.4 8.1
    -8 -1 -7 34 8.9
    8 1 7 33.1 8
    -9 -1 -7 124.29 17.5
    -9 -1 -7 135.69 15.4
    9 1 7 89.39 14.9
    -10 -1 -7 80.59 16.5
    10 1 7 63.69 13.2
    -11 -1 -7 -5.1 6.2
    -11 -1 -7 -3.8 3.5
    11 1 7 4.3 3.9
    -12 -1 -7 9.7 4.9
    12 1 7 2.8 5
    -13 -1 -7 11.5 9.3
    -13 -1 -7 28.2 12.1
    13 1 7 -1.1 5.1
    -14 2 7 -6.3 6.1
    -13 2 7 6.9 8.2
    12 -2 -7 4.3 2.9
    -12 2 7 -10.8 5.5
    11 -2 -7 6.9 3.7
    -11 2 7 18.4 10.3
    10 -2 -7 36.6 6.2
    -10 2 7 27.4 10.7
    9 -2 -7 50.79 7.3
    -9 2 7 41.1 12.4
    8 -2 -7 14.3 3.9
    -8 2 7 19.2 8.3
    7 -2 -7 -1.6 1.1
    -7 2 7 -0.3 4.6
    -7 2 7 -0.3 2.1
    6 -2 -7 217.28 20.9
    6 -2 -7 231.38 20.9
    6 -2 -7 212.38 22.7
    -6 2 7 219.68 28.7
    -6 2 7 246.08 20.9
    -6 2 7 259.07 28.1
    5 -2 -7 406.06 39.6
    5 -2 -7 430.56 40.9
    -5 2 7 464.35 39.9
    -5 2 7 474.75 46.1
    -5 2 7 401.46 46
    4 -2 -7 54.59 5.9
    -4 2 7 51.89 5.9
    -4 2 7 54.49 11.2
    -4 2 7 46 10.4
    3 -2 -7 9.3 3.6
    3 -2 -7 3.4 1.3
    -3 2 7 2.3 1.3
    -3 2 7 2.3 2.3
    -3 2 7 0.9 2.8
    2 -2 -7 23.4 6.7
    2 -2 -7 22.7 5.6
    2 -2 -7 26.7 3.8
    -2 2 7 26.5 7.1
    -2 2 7 19.9 5.5
    -2 2 7 26.1 3.7
    1 -2 -7 7.4 2.3
    1 -2 -7 9.8 3.8
    1 -2 -7 8.1 2.8
    -1 2 7 9.4 2.4
    -1 2 7 7.1 3.8
    -1 2 7 5.5 2.8
    0 -2 -7 48.1 7.5
    0 -2 -7 46.1 5.8
    0 2 7 38.3 5.2
    0 2 7 37.7 5.2
    0 2 7 30.7 7.8
    -1 -2 -7 62.69 7.5
    -1 -2 -7 76.39 9.8
    1 2 7 46.1 8.3
    1 2 7 58.69 6
    1 2 7 51.59 5.8
    1 2 7 50.49 6.7
    -2 -2 -7 48.4 5
    -2 -2 -7 51.89 6.8
    2 2 7 46.3 7.6
    2 2 7 34.5 5.3
    -3 -2 -7 3.1 1.9
    -3 -2 -7 3.2 1.5
    3 2 7 1.2 1.4
    3 2 7 0.9 1.8
    -4 -2 -7 14 3.6
    -4 -2 -7 14 4
    4 2 7 16.3 4.8
    4 2 7 9.6 3.4
    -5 -2 -7 14.9 4.3
    -5 -2 -7 12.6 3.7
    5 2 7 10.9 4.2
    -6 -2 -7 42.2 6.7
    -6 -2 -7 35.4 8.3
    6 2 7 25.3 6.7
    -7 -2 -7 106.59 12.7
    -7 -2 -7 86.89 13.6
    7 2 7 78.69 12.3
    -8 -2 -7 11.8 5.6
    -8 -2 -7 18.3 4.9
    8 2 7 7.2 4.2
    -9 -2 -7 13.1 6.5
    -9 -2 -7 24 5.7
    9 2 7 17.2 6.4
    -10 -2 -7 23.9 8.5
    -10 -2 -7 25.5 5.6
    10 2 7 16.3 7.5
    -11 -2 -7 2.9 3.8
    -11 -2 -7 -7.9 4.8
    11 2 7 1 3.6
    -12 -2 -7 9.7 4.9
    -12 -2 -7 25 10.6
    13 -3 -7 2.6 2.6
    -13 3 7 2.3 7.5
    12 -3 -7 -1.4 2.2
    -12 3 7 2.5 6.7
    11 -3 -7 1.2 2.7
    -11 3 7 2.9 7
    10 -3 -7 8.7 3.8
    -10 3 7 9.4 7.5
    9 -3 -7 142.89 16.5
    -9 3 7 150.38 24
    8 -3 -7 37.3 6.3
    -8 3 7 42.6 10.9
    -8 3 7 47.4 13.7
    7 -3 -7 32.9 5.3
    -7 3 7 59.09 12.4
    -7 3 7 20 6.9
    6 -3 -7 7.3 1.4
    6 -3 -7 8.8 2.9
    6 -3 -7 5.7 1.2
    -6 3 7 10.8 5
    -6 3 7 8.9 4.8
    5 -3 -7 58.99 6.8
    5 -3 -7 69.59 7.2
    -5 3 7 59.49 12.5
    -5 3 7 68.69 7.2
    -5 3 7 64.79 13.6
    4 -3 -7 128.19 13.4
    -4 3 7 126.09 16.8
    -4 3 7 143.39 13.8
    -4 3 7 132.79 18.5
    3 -3 -7 62.79 7
    3 -3 -7 54.79 8.7
    -3 3 7 45.3 8.4
    -3 3 7 61.09 7
    -3 3 7 50.79 11.5
    2 -3 -7 27.9 6.1
    2 -3 -7 31.4 4.6
    -2 3 7 35.7 9.6
    -2 3 7 34.6 4.8
    -2 3 7 31.7 6.3
    1 -3 -7 11.5 3.1
    1 -3 -7 14.7 3.4
    -1 3 7 11.6 3.2
    -1 3 7 17.8 3.5
    -1 3 7 21 7
    0 -3 -7 66.59 8.3
    0 3 7 67.29 11.3
    -1 -3 -7 823.52 71.29
    1 3 7 693.43 73.49
    -2 -3 -7 219.28 22.9
    -2 -3 -7 235.48 20.1
    2 3 7 185.18 20.6
    2 3 7 193.38 24.3
    2 3 7 252.67 20.3
    -3 -3 -7 114.59 10.8
    -3 -3 -7 110.99 12.5
    3 3 7 82.99 11
    3 3 7 101.19 13.7
    -4 -3 -7 6.4 2.7
    -4 -3 -7 3.6 1.7
    4 3 7 2 2.2
    4 3 7 3.5 2.5
    -5 -3 -7 10.6 4
    -5 -3 -7 6.8 3.1
    5 3 7 11.2 4.2
    5 3 7 4.6 3.1
    -6 -3 -7 4.9 2.5
    -6 -3 -7 7.4 3.5
    6 3 7 0.1 2.5
    -7 -3 -7 41.3 8.3
    -7 -3 -7 38.5 8.9
    7 3 7 23.8 7.2
    -8 -3 -7 49.7 11.7
    -8 -3 -7 53.69 8.5
    8 3 7 31.9 8.6
    -9 -3 -7 7.5 3.6
    -9 -3 -7 6.9 5
    9 3 7 -0.9 3.8
    -10 -3 -7 8.2 4.8
    -10 -3 -7 8.1 4.8
    10 3 7 8.1 5.4
    -11 -3 -7 -0.2 6.5
    -11 -3 -7 0.2 5.5
    11 3 7 -2 3.6
    -12 -3 -7 12.5 7.3
    12 3 7 2.1 4.9
    13 -4 -7 5.6 3.8
    -13 4 7 -1.3 7.7
    12 -4 -7 -5 2.6
    -12 4 7 1 6.7
    11 -4 -7 14 5.1
    -11 4 7 21.6 9.6
    10 -4 -7 3 2.7
    -10 4 7 -0.6 4.9
    9 -4 -7 4.6 3
    -9 4 7 7.6 4.2
    8 -4 -7 49 7.6
    -8 4 7 53.59 12.9
    -8 4 7 39 11
    7 -4 -7 1.1 1.6
    7 -4 -7 0.2 0.5
    -7 4 7 2.6 3.2
    -7 4 7 7 6.2
    6 -4 -7 19.6 3
    6 -4 -7 14.5 4
    6 -4 -7 22.3 2.8
    -6 4 7 18.2 6.3
    -6 4 7 16.8 7.5
    5 -4 -7 35.3 5.1
    5 -4 -7 45 5.3
    -5 4 7 51.29 12.1
    -5 4 7 38.3 9.3
    4 -4 -7 0 1.4
    4 -4 -7 0.4 0.9
    -4 4 7 0 2.8
    -4 4 7 1.1 1.6
    -4 4 7 -0.6 1.7
    3 -4 -7 123.79 13.6
    3 -4 -7 135.29 14.1
    -3 4 7 128.89 19.1
    -3 4 7 136.19 14.1
    -3 4 7 116.29 14.9
    2 -4 -7 38.2 5.4
    2 -4 -7 33.9 7
    -2 4 7 31.7 9.1
    -2 4 7 38 5.5
    1 -4 -7 0.3 1.4
    1 -4 -7 2.1 1.3
    -1 4 7 1 0.8
    -1 4 7 3.4 2.7
    0 -4 -7 4.3 2.2
    0 4 7 2.7 3.1
    -1 -4 -7 116.59 13
    1 4 7 98.39 15.4
    -2 -4 -7 186.88 19.5
    2 4 7 165.78 21.7
    -3 -4 -7 0 1.3
    -3 -4 -7 0.9 0.7
    3 4 7 0.5 0.9
    3 4 7 3 2.9
    -4 -4 -7 38.1 5.5
    -4 -4 -7 37.1 7.4
    4 4 7 30.8 7.6
    4 4 7 31.2 5.4
    -5 -4 -7 0.9 2.2
    -5 -4 -7 1.3 1.4
    5 4 7 0.5 2.7
    5 4 7 4.1 2
    -6 -4 -7 86.89 11.5
    -6 -4 -7 85.69 11.5
    6 4 7 66.19 11.5
    -7 -4 -7 9.1 3.4
    -7 -4 -7 3.6 3.4
    7 4 7 6.8 3.5
    -8 -4 -7 4.8 3.5
    -8 -4 -7 -0.3 4
    8 4 7 0.8 3
    -9 -4 -7 -3.4 3.6
    -9 -4 -7 8 4.4
    9 4 7 5.2 5
    -10 -4 -7 1.8 4.5
    -10 -4 -7 4.9 5.3
    10 4 7 12.4 5.1
    -11 -4 -7 2 5.3
    -11 -4 -7 0.7 5.8
    11 4 7 4.5 4.7
    -12 -4 -7 4.4 7
    12 4 7 -0.2 4.4
    12 -5 -7 15.4 5.7
    -12 5 7 7 8.6
    11 -5 -7 5.2 3.8
    -11 5 7 8.6 7.1
    -10 5 7 7.6 5.4
    9 -5 -7 -2.4 1.5
    -9 5 7 -3.4 4.8
    -9 5 7 1.4 5.9
    8 -5 -7 -0.5 1.5
    -8 5 7 1.7 3.3
    -8 5 7 -0.5 4.9
    7 -5 -7 7.8 1.9
    7 -5 -7 4.5 1.5
    7 -5 -7 6.8 2.7
    -7 5 7 8 4.9
    -7 5 7 7.9 4.4
    6 -5 -7 4.5 2.3
    6 -5 -7 5.5 1.8
    6 -5 -7 7.5 1.8
    -6 5 7 3 4
    -6 5 7 1.6 4.2
    5 -5 -7 9.4 2.6
    5 -5 -7 8.4 2.8
    -5 5 7 10.7 4.1
    -5 5 7 21 7.7
    4 -5 -7 15.3 3.5
    -4 5 7 11 4.4
    -4 5 7 8.8 5.7
    3 -5 -7 14.7 3.8
    3 -5 -7 14.9 3.8
    -3 5 7 9.8 6.4
    -3 5 7 12.5 3.8
    2 -5 -7 10.1 3.3
    2 -5 -7 15.1 3.9
    -2 5 7 15.7 3.6
    -2 5 7 17.4 7.5
    1 -5 -7 3.5 1.2
    1 -5 -7 3.4 1.6
    -1 5 7 1.7 3.2
    -1 5 7 3.2 1.2
    0 -5 -7 9.1 3.4
    0 5 7 11 5.8
    -1 -5 -7 26.4 5.8
    1 5 7 24.9 8.2
    -2 -5 -7 149.49 17.1
    2 5 7 145.49 20.1
    -3 -5 -7 197.08 21.1
    3 5 7 177.98 23.5
    -4 -5 -7 3.5 1.7
    -4 -5 -7 3.9 2.5
    4 5 7 3.1 1.6
    4 5 7 0.5 3.8
    -5 -5 -7 276.97 24.6
    -5 -5 -7 272.87 26.2
    5 5 7 185.08 23
    5 5 7 210.28 26.7
    -6 -5 -7 3 2.6
    -6 -5 -7 -0.4 2.7
    6 5 7 3.8 3.8
    6 5 7 2.5 3.8
    -7 -5 -7 4.3 2.4
    7 5 7 1 2.3
    -8 -5 -7 7.3 3.6
    -8 -5 -7 0.4 2.9
    8 5 7 2.5 3
    -9 -5 -7 17.6 6.7
    -9 -5 -7 21.8 6.4
    9 5 7 10.5 5.6
    -10 -5 -7 -3.2 4.4
    10 5 7 -5.1 2.6
    -11 -5 -7 6.8 6.3
    -11 -5 -7 -5.4 4.9
    11 5 7 -2.1 4.8
    12 -6 -7 11.3 4.4
    -12 6 7 20.4 10.6
    11 -6 -7 -2.8 1.8
    -11 6 7 0.7 6.3
    10 -6 -7 -0.3 2.8
    -10 6 7 -5.1 4.2
    9 -6 -7 21.5 6.2
    -9 6 7 35.9 12.3
    -9 6 7 18.8 8.4
    8 -6 -7 27 3.3
    8 -6 -7 27.7 6.1
    8 -6 -7 27.7 3.7
    -8 6 7 35.8 12.6
    -8 6 7 27.8 9.3
    7 -6 -7 4.3 1.9
    7 -6 -7 0.1 1.3
    7 -6 -7 1.2 1.8
    -7 6 7 -0.1 3.8
    -7 6 7 11.3 7.1
    6 -6 -7 12.6 3.4
    6 -6 -7 19.3 4.9
    -6 6 7 17.8 8.1
    -6 6 7 20.8 6.8
    5 -6 -7 10.4 3.1
    -5 6 7 10.8 4.2
    -5 6 7 13.4 7.1
    4 -6 -7 6 2.3
    -4 6 7 2.7 2.5
    -4 6 7 -5.1 3.3
    3 -6 -7 68.19 9.4
    -3 6 7 68.09 16.9
    -3 6 7 84.99 10.3
    2 -6 -7 36 7.7
    2 -6 -7 47.2 7
    -2 6 7 48.5 13.7
    -2 6 7 45.7 6.1
    1 -6 -7 20.9 5
    1 -6 -7 32.1 4.4
    1 -6 -7 20.3 5.6
    -1 6 7 33.3 11.6
    -1 6 7 31.9 3.8
    0 -6 -7 27.6 6.3
    0 -6 -7 26.8 4.1
    0 -6 -7 33.9 4.2
    0 6 7 19.3 8.4
    -1 -6 -7 3.3 2.3
    1 6 7 3.7 4
    -2 -6 -7 17.6 5
    2 6 7 10.6 5.9
    -3 -6 -7 173.68 19.7
    3 6 7 155.88 22.4
    -4 -6 -7 34.8 4.7
    -4 -6 -7 37.7 8.3
    -4 -6 -7 43 4.3
    4 6 7 39.4 4.4
    4 6 7 19.3 8.6
    -5 -6 -7 10.8 4
    -5 -6 -7 15.4 3.9
    5 6 7 10.1 5.7
    5 6 7 6.2 1.9
    -6 -6 -7 18.1 5.7
    -6 -6 -7 16 4.7
    6 6 7 12.3 5.2
    6 6 7 11.9 3.6
    -7 -6 -7 2.3 2.8
    -7 -6 -7 0.7 2.9
    7 6 7 2.8 4.8
    -8 -6 -7 5.3 3.9
    -8 -6 -7 3.4 3.3
    8 6 7 0.6 3.6
    -9 -6 -7 -5.4 3.3
    -9 -6 -7 -0.9 4
    9 6 7 -4.9 3.8
    -10 -6 -7 -1.9 3.6
    -10 -6 -7 -6.7 3.8
    10 6 7 -3.9 3.7
    -11 -6 -7 0.6 5.6
    -11 -6 -7 4.4 6
    11 6 7 -5 4
    11 -7 -7 0.3 2.5
    -11 7 7 -4.7 4.3
    10 -7 -7 4.4 3.4
    -10 7 7 1.2 4.5
    9 -7 -7 1.5 2.1
    -9 7 7 8.9 8.1
    -9 7 7 -3.3 4.3
    8 -7 -7 11.3 4.6
    8 -7 -7 10.9 2.3
    -8 7 7 16 6.7
    -8 7 7 11 10.4
    7 -7 -7 0.9 2.1
    7 -7 -7 3.1 1.5
    -7 7 7 3.9 4.7
    -7 7 7 1.4 3.2
    6 -7 -7 7.7 3.2
    6 -7 -7 6.3 2
    -6 7 7 9 7.7
    -6 7 7 3.8 3.9
    5 -7 -7 -0.8 1.4
    -5 7 7 -4.3 3.9
    -5 7 7 3.9 2.9
    4 -7 -7 9.2 3.1
    -4 7 7 8.9 7.4
    -4 7 7 8.1 3.1
    3 -7 -7 0.9 1.6
    -3 7 7 -1 4.2
    -3 7 7 -0.3 1.8
    2 -7 -7 -2.8 3
    2 -7 -7 6.6 2.6
    2 -7 -7 4.9 2.7
    -2 7 7 5.5 2.2
    -2 7 7 10.1 5
    1 -7 -7 -0.4 1.9
    1 -7 -7 3.9 2.3
    1 -7 -7 5.7 2.2
    -1 7 7 6 4.6
    0 -7 -7 -1 1.3
    0 -7 -7 0.8 2
    0 -7 -7 -3.2 1.5
    0 7 7 2.7 4.6
    -1 -7 -7 118.49 15.1
    1 7 7 108.69 18.7
    -2 -7 -7 8 4
    2 7 7 7.9 6.1
    -3 -7 -7 41.5 8.8
    3 7 7 34.9 10.4
    -4 -7 -7 28.9 7.3
    4 7 7 24.7 8.8
    -5 -7 -7 8.7 4.2
    5 7 7 6.3 1.5
    5 7 7 5.2 5.4
    -6 -7 -7 3.5 2.4
    -6 -7 -7 6.3 4
    6 7 7 19.3 7.6
    6 7 7 4.9 2.7
    -7 -7 -7 1.4 2.8
    -7 -7 -7 -0.2 2.8
    7 7 7 4.4 4.9
    -8 -7 -7 11.7 5.9
    -8 -7 -7 11 5
    8 7 7 9.9 6.2
    -9 -7 -7 6.5 5.4
    -9 -7 -7 12 5.9
    9 7 7 16.2 7.1
    -10 -7 -7 10.8 6.4
    10 7 7 -2.6 5.5
    10 -8 -7 -1.3 2.7
    -10 8 7 4.1 5.8
    9 -8 -7 1.8 2.5
    -9 8 7 4.1 4.7
    -9 8 7 6.5 10.3
    8 -8 -7 -3.3 2
    8 -8 -7 1.4 2.3
    -8 8 7 -0.1 3.7
    -8 8 7 -11.7 5.6
    7 -8 -7 15.8 5
    -7 8 7 16.2 6.8
    -7 8 7 18.7 9.1
    6 -8 -7 31.9 5.5
    6 -8 -7 41.8 8.3
    -6 8 7 54.09 16.8
    -6 8 7 40.7 9.3
    5 -8 -7 8.1 3
    -5 8 7 9 5.9
    -5 8 7 6.6 3.7
    4 -8 -7 -2.5 1.4
    -4 8 7 -4.8 4.8
    -4 8 7 1 1.8
    3 -8 -7 22.3 5.5
    3 -8 -7 12.3 4
    -3 8 7 14.9 8.3
    -3 8 7 26.2 5.4
    2 -8 -7 9.2 3.1
    2 -8 -7 11 3.2
    -2 8 7 9.6 2.6
    -2 8 7 -8.9 4.6
    1 -8 -7 4 2.8
    1 -8 -7 3.7 2.4
    1 -8 -7 0.2 2.5
    -1 8 7 16.7 8.6
    0 -8 -7 -0.2 2
    0 -8 -7 -2.9 1.7
    0 -8 -7 1.1 1.9
    0 8 7 0.1 5.9
    -1 -8 -7 6.3 3.8
    1 8 7 2.5 3.2
    -2 -8 -7 29.3 7.4
    2 8 7 30.3 11.2
    -3 -8 -7 2.8 3.1
    3 8 7 4.5 4.5
    -4 -8 -7 -2.1 2.6
    4 8 7 5.8 5.8
    -5 -8 -7 9.1 5.2
    5 8 7 -5.1 5.9
    -6 -8 -7 12.6 5.1
    6 8 7 -7.6 3.3
    -7 -8 -7 5.2 4.5
    7 8 7 12.2 6.4
    -8 -8 -7 -3.4 3.2
    8 8 7 -3.6 4.4
    -9 -8 -7 17.5 6.6
    9 8 7 4.9 6.6
    9 -9 -7 -1.1 2.6
    -9 9 7 -8.7 4.1
    -9 9 7 -3.9 8
    8 -9 -7 7.1 3.4
    -8 9 7 -5.4 4.5
    -8 9 7 3.4 8.2
    7 -9 -7 4.8 3.2
    7 -9 -7 0.5 1.8
    -7 9 7 0.8 8.3
    -7 9 7 -0.5 4.2
    6 -9 -7 8.1 4.1
    6 -9 -7 7.5 3.1
    -6 9 7 9.4 4.6
    -6 9 7 14.1 8.6
    5 -9 -7 29.7 7.2
    5 -9 -7 31.3 6.5
    5 -9 -7 28.5 6.6
    -5 9 7 41.1 12.8
    -5 9 7 37 7.8
    4 -9 -7 -3.7 1.9
    4 -9 -7 1.3 1.8
    -4 9 7 10.2 8.2
    -4 9 7 2 2.5
    3 -9 -7 116.89 14.3
    3 -9 -7 97.39 14
    -3 9 7 131.29 13.8
    -3 9 7 114.19 23.9
    2 -9 -7 6.9 3.3
    2 -9 -7 9.2 3.8
    -2 9 7 -0.8 7.3
    1 -9 -7 -2 2.2
    1 -9 -7 0.6 2
    0 -9 -7 4.3 3.5
    0 -9 -7 -0.9 2.3
    0 9 7 -1.6 6.9
    -1 -9 -7 -0.4 2.6
    1 9 7 -2.7 6.3
    -2 -9 -7 1.4 3.3
    2 9 7 -11.3 5.6
    -3 -9 -7 7.9 4
    3 9 7 -5.8 7.5
    -4 -9 -7 -5.3 2.2
    4 9 7 1.2 6.9
    -5 -9 -7 7.2 4.6
    5 9 7 3.9 7
    -6 -9 -7 3.9 3.3
    6 9 7 10.3 8.3
    -7 -9 -7 4.3 4.8
    7 9 7 6.8 9.6
    8 9 7 -5.3 5.8
    7 -10 -7 -0.4 2.3
    7 -10 -7 0.8 3
    7 -10 -7 17.5 6.2
    -7 10 7 -4.5 3.8
    -7 10 7 14.8 8
    6 -10 -7 2.9 2.6
    6 -10 -7 -7.5 3.2
    6 -10 -7 -0.6 2.2
    -6 10 7 2.8 4.2
    -6 10 7 24.2 11.7
    5 -10 -7 -1.9 1.9
    5 -10 -7 -3.8 3.1
    5 -10 -7 2.8 3.1
    -5 10 7 4.4 9.1
    -5 10 7 1.3 3.4
    4 -10 -7 119.69 14.9
    4 -10 -7 92.19 14.1
    -4 10 7 95.59 23.9
    -4 10 7 134.59 14.5
    3 -10 -7 0.1 2.7
    -3 10 7 -10.7 5.7
    2 -10 -7 9 4.3
    2 -10 -7 0.5 3.1
    1 -10 -7 2.3 3.5
    1 -10 -7 0 2.9
    -1 10 7 3.3 8.4
    0 -10 -7 2.2 2.8
    -1 -10 -7 -3.4 2.8
    1 10 7 2 9.3
    -2 -10 -7 -0.4 2.4
    2 10 7 6.9 7
    -3 -10 -7 -0.3 2.4
    3 10 7 -12.1 5.3
    -4 -10 -7 13.8 5.4
    4 10 7 2.3 10
    -5 -10 -7 0.1 3.4
    -6 -10 -7 0.9 4.7
    6 10 7 3.8 9
    4 -11 -7 1.1 2.6
    4 -11 -7 -3.5 2.2
    3 -11 -7 0.2 3.2
    -3 11 7 6.9 7.9
    2 -11 -7 33.1 9.3
    -2 11 7 0.6 9.3
    1 -11 -7 2.6 3.3
    -1 11 7 -4.6 8.2
    0 -11 -7 8.2 4
    0 11 7 15.2 9
    -1 -11 -7 -0.3 3.1
    1 11 7 -15.4 8.1
    -2 -11 -7 7.8 4.4
    2 11 7 12 9.9
    -3 -11 -7 2.8 3.4
    3 11 7 0.1 9.9
    4 11 -8 0.2 4
    -4 -11 8 -7.4 3.2
    -4 -11 8 7.4 6.9
    3 11 -8 6 5.1
    -3 -11 8 0.2 4.1
    -3 -11 8 -0.8 4.2
    2 11 -8 14.2 6.5
    -2 -11 8 8.3 6.3
    -2 -11 8 11.7 5.1
    1 11 -8 0.3 4.2
    -1 -11 8 0.4 4
    -1 -11 8 -2.9 3.8
    0 11 -8 1.1 4.3
    0 -11 8 0.5 4.5
    0 -11 8 4.9 4.2
    -1 11 -8 29.7 8.3
    1 -11 8 10.5 6.1
    1 -11 8 9.2 5.8
    1 -11 8 8.4 3.6
    -2 11 -8 8.7 5.2
    2 -11 8 0.9 2.1
    2 -11 8 1.8 4
    2 -11 8 1.3 3.7
    3 -11 8 -6.9 3.2
    3 -11 8 -1.7 2.4
    3 -11 8 -4.5 3.8
    -7 -10 8 -5.6 4.3
    -7 -10 8 -5.7 7.1
    6 10 -8 3.7 5.9
    -6 -10 8 -0.7 3.5
    -6 -10 8 1.7 6.2
    5 10 -8 19.6 6.4
    -5 -10 8 8.2 4.7
    -5 -10 8 2.3 7.1
    4 10 -8 11 5.4
    -4 -10 8 5.4 4.5
    -4 -10 8 10.1 7.7
    3 10 -8 -0.2 3.5
    -3 -10 8 13.3 6.5
    2 10 -8 9.4 4.6
    -2 -10 8 -0.1 2.7
    -2 -10 8 0.2 6.1
    1 10 -8 1.5 4.1
    -1 -10 8 3.9 1.9
    -1 -10 8 -1.3 3.3
    -1 -10 8 5.1 3.8
    0 10 -8 -3.9 2.7
    0 -10 8 3 4.6
    0 -10 8 -3.5 3.1
    -1 10 -8 12.2 5.2
    1 -10 8 5.4 3.4
    1 -10 8 14.3 3.5
    1 -10 8 12.9 6.1
    -2 10 -8 3.4 4
    2 -10 8 -3.4 2.9
    2 -10 8 1.2 1.8
    2 -10 8 1 2.5
    -3 10 -8 5.5 3.5
    3 -10 8 -0.2 2.8
    3 -10 8 0.9 2.5
    3 -10 8 5.9 3.8
    -4 10 -8 8.8 4.8
    4 -10 8 7.5 4
    4 -10 8 12.8 3.9
    4 -10 8 19.1 5.9
    -5 10 -8 8.6 5.3
    -5 10 -8 9.1 5.7
    5 -10 8 9.1 3.5
    5 -10 8 2.1 3.6
    5 -10 8 7.9 6
    8 9 -8 -5.9 2.9
    -8 -9 8 -1.3 6.8
    7 9 -8 2.7 4
    -7 -9 8 -5.9 7.1
    -7 -9 8 -3.1 3.1
    6 9 -8 -1 3.5
    -6 -9 8 -6.7 5.5
    -6 -9 8 -2.3 2.9
    5 9 -8 15.2 5.9
    -5 -9 8 7.6 4.7
    -5 -9 8 19 9.8
    4 9 -8 0.8 2.9
    -4 -9 8 -2 3
    -4 -9 8 -6.8 4
    3 9 -8 0.5 3.6
    -3 -9 8 0.5 3.2
    -3 -9 8 2.8 1.1
    -3 -9 8 3.7 3.5
    2 9 -8 2 3.3
    -2 -9 8 1.9 4.6
    -2 -9 8 -1.9 1.9
    -2 -9 8 -0.1 1.1
    1 9 -8 7.8 5.4
    -1 -9 8 13.9 5.4
    -1 -9 8 3.4 4.9
    -1 -9 8 13.7 2.7
    0 9 -8 -2.8 2.4
    0 -9 8 -1.5 2.5
    0 -9 8 0.2 1.6
    0 -9 8 1.3 2.8
    1 -9 8 -1.1 3.3
    -2 9 -8 11.3 6
    2 -9 8 10.8 5.2
    2 -9 8 14.2 3.5
    -3 9 -8 -1.8 2.5
    3 -9 8 -0.1 1.7
    3 -9 8 -2.2 3.7
    -4 9 -8 7.9 4.9
    -4 9 -8 6.4 3.9
    4 -9 8 -1 3.6
    -5 9 -8 2.2 3.2
    -5 9 -8 12.8 5.2
    5 -9 8 8.9 3.3
    5 -9 8 0.7 3.2
    -6 9 -8 0 3.5
    -6 9 -8 9.2 5.8
    6 -9 8 -1.3 4.3
    6 -9 8 4.2 3
    -7 9 -8 4.8 4.9
    -7 9 -8 7.1 5.1
    7 -9 8 -1.6 2.7
    7 -9 8 -0.7 2.7
    7 -9 8 -2.2 2.7
    -10 -8 8 18.4 12.1
    -10 -8 8 4.9 5.6
    -9 -8 8 -3.1 7.3
    8 8 -8 -3.5 2.8
    -8 -8 8 -5.2 4.4
    -8 -8 8 0.2 2.8
    7 8 -8 -1.2 2.6
    -7 -8 8 -4.5 5.2
    -7 -8 8 0.8 3.5
    6 8 -8 31.1 8.5
    -6 -8 8 28.1 7.6
    -6 -8 8 29.6 13.1
    5 8 -8 6.7 3.9
    -5 -8 8 -1.2 4.7
    -5 -8 8 4.8 3.8
    4 8 -8 3.2 2.6
    -4 -8 8 8.8 6
    -4 -8 8 2.1 3.4
    3 8 -8 2.9 4.2
    -3 -8 8 6.6 4.2
    -3 -8 8 17.2 8.2
    -3 -8 8 11.5 1.6
    -3 -8 8 7.3 1.6
    2 8 -8 38.3 9.2
    -2 -8 8 31.5 5.1
    -2 -8 8 41.2 10.8
    -2 -8 8 45.8 4.7
    1 8 -8 6 3.4
    -1 -8 8 5.6 2.7
    -1 -8 8 7.4 1.9
    -1 -8 8 3.8 3.2
    0 8 -8 3.3 2.7
    0 -8 8 -0.9 1.9
    0 -8 8 0.7 1.4
    -1 8 -8 21.5 6.7
    1 -8 8 23.1 7.4
    1 -8 8 36 4.8
    -2 8 -8 79.69 11.7
    2 -8 8 75.99 9
    2 -8 8 64.89 11.6
    -3 8 -8 6.1 4.4
    -3 8 -8 24.8 7
    3 -8 8 17 6.4
    -4 8 -8 8.2 5.2
    -4 8 -8 22.3 7.4
    4 -8 8 19.7 4.7
    4 -8 8 22.2 6.9
    -5 8 -8 1.2 3
    -5 8 -8 -5.3 2.4
    5 -8 8 2.1 2.2
    -6 8 -8 1.5 3.6
    -6 8 -8 1.5 3.6
    6 -8 8 7.6 5
    6 -8 8 6 3.5
    -7 8 -8 -6.2 3.2
    -7 8 -8 -1.6 2.8
    7 -8 8 1.6 3.2
    7 -8 8 0.5 2.4
    -8 8 -8 -5.7 3.2
    -8 8 -8 1.5 4.3
    8 -8 8 -2.7 3.1
    8 -8 8 -3.4 2.2
    -9 8 -8 11.3 5.6
    9 -8 8 5.5 3.1
    9 -8 8 11.7 6
    -11 -7 8 -1.1 5.2
    -11 -7 8 9.3 9.8
    -10 -7 8 2.4 4.3
    -10 -7 8 5.1 9.1
    9 7 -8 4.8 3.1
    9 7 -8 -3.2 5.8
    -9 -7 8 1.6 6.1
    -9 -7 8 1.9 4.2
    8 7 -8 8.5 3.9
    8 7 -8 -6.5 3.6
    -8 -7 8 7.5 6.7
    -8 -7 8 1.7 3.4
    7 7 -8 2.4 2.3
    7 7 -8 -0.9 2.1
    7 7 -8 -2.1 2.7
    -7 -7 8 0.5 1
    -7 -7 8 -1.3 4.6
    6 7 -8 0.1 2.8
    -6 -7 8 0 4.6
    -6 -7 8 -0.9 2.8
    5 7 -8 -2 1.7
    -5 -7 8 3.5 3.3
    -5 -7 8 1.6 3.4
    4 7 -8 6.9 3.3
    -4 -7 8 13.9 4.9
    -4 -7 8 14.1 7.5
    3 7 -8 1.5 2.5
    -3 -7 8 15.3 5.9
    2 7 -8 1.8 2.3
    -2 -7 8 2.2 1.3
    -2 -7 8 0.2 3
    -2 -7 8 4.2 1
    1 7 -8 19.3 5.7
    -1 -7 8 25.7 3.3
    -1 -7 8 21.3 7.1
    0 7 -8 5.3 2.7
    0 -7 8 -0.3 1.9
    0 -7 8 -0.3 1
    0 -7 8 -0.9 1.7
    -1 7 -8 4 2.2
    1 -7 8 2 1.3
    1 -7 8 1.4 2.2
    -2 7 -8 22.7 6.8
    2 -7 8 24.1 6.9
    2 -7 8 26.2 4.3
    -3 7 -8 0.6 1.7
    -3 7 -8 1.9 2.4
    3 -7 8 2.4 1.9
    3 -7 8 0.1 1.4
    -4 7 -8 14.7 5.6
    -4 7 -8 14.6 5
    4 -7 8 15.8 4.2
    4 -7 8 16.9 5.8
    -5 7 -8 18.9 6.2
    -5 7 -8 16.4 7.2
    5 -7 8 30.3 8
    5 -7 8 19.1 4.4
    -6 7 -8 2 2.5
    -6 7 -8 9 5.8
    6 -7 8 1.9 3.1
    6 -7 8 8.1 3.3
    -7 7 -8 3.7 3.1
    -7 7 -8 1 3.9
    7 -7 8 -2.6 2.8
    7 -7 8 2 2.4
    -8 7 -8 5.4 5.4
    -8 7 -8 7.2 3.8
    8 -7 8 1.7 3.5
    8 -7 8 5.2 3.1
    -9 7 -8 -7.4 4.3
    -9 7 -8 -7.1 2.9
    9 -7 8 2.5 3
    -10 7 -8 40.4 12.2
    10 -7 8 34.3 7.8
    -12 -6 8 1.4 8
    -12 -6 8 3.8 6.3
    11 6 -8 13.8 5.7
    -11 -6 8 -0.3 4.5
    -11 -6 8 -8.9 9.1
    10 6 -8 9.5 5.2
    -10 -6 8 -2.7 7.8
    -10 -6 8 11.1 5.9
    9 6 -8 2.5 4.2
    9 6 -8 2.2 2.4
    -9 -6 8 -3.4 3
    -9 -6 8 -1.6 5.3
    8 6 -8 8.4 3.5
    8 6 -8 5.4 3.9
    8 6 -8 11 4.5
    -8 -6 8 4 1.7
    -8 -6 8 8.5 3.3
    -8 -6 8 4.1 7.4
    7 6 -8 39.5 5.7
    7 6 -8 43.2 9.2
    7 6 -8 33.1 6.4
    -7 -6 8 44.2 8.6
    -7 -6 8 26.8 3.6
    -7 -6 8 21.2 9.9
    6 6 -8 33.3 4.4
    6 6 -8 30.8 4.4
    6 6 -8 42.1 8.9
    -6 -6 8 35 8
    -6 -6 8 28.7 9.8
    5 6 -8 82.89 11.4
    -5 -6 8 79.19 11.5
    -5 -6 8 84.99 19.4
    4 6 -8 88.19 11.7
    -4 -6 8 61.59 14.8
    3 6 -8 16.3 4.5
    -3 -6 8 11.2 6.7
    2 6 -8 0.9 1.5
    -2 -6 8 -0.3 0.4
    -2 -6 8 0.8 0.8
    -2 -6 8 -0.5 2.5
    1 6 -8 249.18 26.8
    -1 -6 8 242.88 28.6
    -1 -6 8 201.98 24.1
    -1 -6 8 286.57 23.2
    0 6 -8 43.2 8.9
    0 -6 8 53.39 9
    0 -6 8 54.09 5.9
    0 -6 8 41.5 6.9
    -1 6 -8 25.5 6.6
    1 -6 8 32.4 4.2
    1 -6 8 19.7 6.2
    -2 6 -8 71.99 10.8
    -2 6 -8 88.29 11.6
    2 -6 8 70.29 11.4
    2 -6 8 84.59 9.3
    -3 6 -8 130.69 15.2
    -3 6 -8 130.79 16.2
    3 -6 8 112.69 13.1
    3 -6 8 112.79 15.6
    -4 6 -8 77.99 11.2
    -4 6 -8 112.59 14.4
    4 -6 8 88.69 10.7
    4 -6 8 80.19 12.5
    -5 6 -8 24.3 7.7
    -5 6 -8 16.3 5.1
    5 -6 8 18.9 6
    5 -6 8 16.2 4.4
    -6 6 -8 4.4 2.8
    -6 6 -8 0.3 4.5
    6 -6 8 4.7 3.5
    6 -6 8 2.8 1.7
    -7 6 -8 -2.1 1.7
    -7 6 -8 1 3.1
    7 -6 8 -2.1 1.5
    -8 6 -8 5.7 5.9
    -8 6 -8 -0.1 2.7
    8 -6 8 8.4 3.8
    -9 6 -8 38.6 12.1
    -9 6 -8 20.5 5.8
    9 -6 8 21.9 6.2
    -10 6 -8 3.6 4.6
    -10 6 -8 -0.1 3.8
    10 -6 8 2.8 3.6
    12 5 -8 8.2 5.9
    -12 -5 8 2.2 7.2
    -12 -5 8 25.7 6.5
    11 5 -8 0.8 3.9
    -11 -5 8 6.3 8.6
    -11 -5 8 9.9 4.3
    10 5 -8 -5.1 3
    -10 -5 8 -4.9 3
    -10 -5 8 -0.7 5.2
    9 5 -8 1.9 2.5
    9 5 -8 -2.6 2.7
    -9 -5 8 6.2 6.3
    -9 -5 8 -1.1 2.5
    8 5 -8 6.3 3.5
    8 5 -8 -3.2 3.4
    8 5 -8 2.6 2.6
    -8 -5 8 -0.8 4.1
    -8 -5 8 1 1.5
    -8 -5 8 3.5 2.7
    7 5 -8 -2.3 2.7
    7 5 -8 -3.6 1.8
    7 5 -8 0.2 1.8
    -7 -5 8 0.3 4.7
    -7 -5 8 -0.8 0.8
    -7 -5 8 -2.3 1.8
    6 5 -8 7.1 2.7
    6 5 -8 9.3 2.9
    -6 -5 8 1.7 2.3
    -6 -5 8 11.9 6.1
    5 5 -8 34.8 7.5
    -5 -5 8 29 9.5
    4 5 -8 0.2 1.4
    -4 -5 8 -3.1 2.9
    3 5 -8 13.4 4.1
    -3 -5 8 15.7 6.3
    2 5 -8 9.8 3.7
    -2 -5 8 8 4.6
    1 5 -8 25.3 5.8
    -1 -5 8 24.8 2.8
    -1 -5 8 20.5 3.4
    -1 -5 8 17.7 6.1
    0 5 -8 19.3 4.9
    0 -5 8 17.6 2.5
    0 -5 8 11.4 3.2
    0 -5 8 19.3 5.6
    -1 5 -8 52.39 7.4
    1 -5 8 38.8 6.2
    1 -5 8 43.2 7.4
    1 -5 8 36.8 5
    -2 5 -8 1.6 1.4
    -2 5 -8 1.7 1.4
    2 -5 8 -0.9 0.8
    2 -5 8 -0.2 1.4
    -3 5 -8 84.69 11
    3 -5 8 81.29 9.6
    3 -5 8 83.09 11.7
    -4 5 -8 2.6 2.7
    -4 5 -8 4.7 2.5
    4 -5 8 5 2.1
    4 -5 8 5.3 3.1
    -5 5 -8 16 4.4
    -5 5 -8 24.5 7.4
    5 -5 8 15.4 5.4
    5 -5 8 15.6 4.1
    -6 5 -8 12 3.8
    -6 5 -8 9 4.5
    6 -5 8 10.7 3.2
    -7 5 -8 0.7 2.4
    -7 5 -8 2.7 3.5
    7 -5 8 1.2 2.3
    -8 5 -8 10.2 3.4
    -8 5 -8 8.7 5.7
    8 -5 8 4.4 3.2
    -9 5 -8 37.5 13
    -9 5 -8 19.3 4.7
    9 -5 8 20.4 5.6
    -10 5 -8 8.9 3.5
    -10 5 -8 3.7 4.6
    10 -5 8 -0.4 2.5
    -11 5 -8 -12 5.1
    11 -5 8 2.3 3.8
    13 4 -8 1.4 5.4
    -13 -4 8 2 7.2
    -13 -4 8 2.3 4.9
    12 4 -8 11.6 5.3
    -12 -4 8 23.3 10.6
    -12 -4 8 12.1 4.9
    11 4 -8 1.7 3.6
    -11 -4 8 -3.6 7.7
    -11 -4 8 1.2 2.6
    10 4 -8 51.39 8.1
    -10 -4 8 47 16
    -10 -4 8 59.29 8.9
    9 4 -8 14.7 4.5
    9 4 -8 9.8 3.3
    -9 -4 8 11.6 4
    -9 -4 8 5.8 5.7
    8 4 -8 9 3.1
    8 4 -8 5.5 2.5
    -8 -4 8 13.2 6.2
    -8 -4 8 10.6 3.4
    7 4 -8 0.2 2.2
    7 4 -8 4.1 1.2
    7 4 -8 -3.6 1.7
    -7 -4 8 -1.3 2
    -7 -4 8 -0.6 0.8
    -7 -4 8 -5 2.3
    6 4 -8 67.69 8.8
    6 4 -8 51.19 7.5
    6 4 -8 64.89 7.4
    -6 -4 8 56.39 15.2
    5 4 -8 5.3 1.5
    5 4 -8 5.7 2.7
    5 4 -8 3.4 1.7
    -5 -4 8 2.9 2.7
    4 4 -8 249.68 25.5
    -4 -4 8 234.28 30.2
    3 4 -8 -0.7 0.8
    -3 -4 8 1 2.1
    2 4 -8 88.69 10.6
    -2 -4 8 69.49 12.2
    1 4 -8 3.6 2.1
    -1 -4 8 1.1 0.7
    -1 -4 8 2.3 1.1
    -1 -4 8 3.9 2.4
    0 4 -8 12.2 3.6
    0 -4 8 14.4 2.2
    0 -4 8 10.3 3.8
    0 -4 8 11.7 3.1
    -1 4 -8 44.2 5.2
    -1 4 -8 45.8 7
    -1 4 -8 50.59 7.1
    1 -4 8 42.6 6.5
    1 -4 8 43.8 7.4
    1 -4 8 43.6 5.4
    -2 4 -8 195.48 19.8
    -2 4 -8 174.98 19.1
    2 -4 8 172.38 17.6
    2 -4 8 159.98 19.4
    -3 4 -8 45.8 7.4
    -3 4 -8 43.2 6.6
    3 -4 8 37 5.4
    3 -4 8 31.7 7.4
    -4 4 -8 12 3.6
    -4 4 -8 17.5 5.3
    4 -4 8 9.9 3.7
    4 -4 8 14 3.7
    -5 4 -8 -0.5 2.5
    -5 4 -8 2.6 2.8
    5 -4 8 2.1 1.6
    -6 4 -8 12.7 5.6
    -6 4 -8 5.8 2.7
    6 -4 8 2.8 1.9
    -7 4 -8 39 10.9
    -7 4 -8 22.6 5.3
    7 -4 8 22.3 6
    -8 4 -8 -4.7 3.2
    -8 4 -8 3.7 2.5
    8 -4 8 -0.5 2.1
    -9 4 -8 11.7 3.6
    -9 4 -8 15 7.6
    9 -4 8 11 4.4
    -10 4 -8 1.5 2.9
    -10 4 -8 -7.6 4.3
    10 -4 8 -0.1 3.5
    -11 4 -8 -1.2 3
    -11 4 -8 -2.2 5.8
    11 -4 8 4.8 3.6
    12 -4 8 -5.3 2.4
    -13 -3 8 16.4 17.5
    -12 -3 8 0.8 7.9
    -12 -3 8 1.6 2.7
    11 3 -8 16.3 4.7
    -11 -3 8 6.2 8.5
    -11 -3 8 2.8 2.7
    10 3 -8 93.79 11.7
    -10 -3 8 49.4 18.6
    -10 -3 8 110.69 12.6
    9 3 -8 27.1 5.4
    9 3 -8 13.5 4.1
    -9 -3 8 19 9.9
    -9 -3 8 14.5 4.8
    8 3 -8 17.5 4.2
    8 3 -8 14.6 3.3
    -8 -3 8 9.1 7.1
    -8 -3 8 15.1 4
    7 3 -8 2.5 1.3
    7 3 -8 -3.4 2
    7 3 -8 -1.1 1.3
    6 3 -8 44.8 5.4
    6 3 -8 44.7 6.6
    6 3 -8 48.2 6.7
    -6 -3 8 27.7 9.8
    5 3 -8 5.7 2.5
    5 3 -8 -0.1 1.3
    5 3 -8 3.4 1.2
    -5 -3 8 2.4 3
    4 3 -8 8 1.9
    4 3 -8 7.7 2.8
    4 3 -8 10 1.5
    -4 -3 8 8.7 4.4
    3 3 -8 154.88 16.2
    -3 -3 8 134.69 19.3
    2 3 -8 4.7 1.9
    -2 -3 8 3.4 2.5
    1 3 -8 37.4 5.8
    1 3 -8 35 3.5
    -1 -3 8 36 4.2
    -1 -3 8 35.5 8
    -1 -3 8 32.6 3.8
    0 3 -8 127.29 12.1
    0 3 -8 131.29 14.4
    0 -3 8 123.69 12.4
    0 -3 8 135.99 13.3
    0 -3 8 110.39 14.8
    -1 3 -8 163.38 17.3
    -1 3 -8 154.38 15.3
    -1 3 -8 174.78 17.2
    1 -3 8 157.78 15.7
    1 -3 8 144.79 17.5
    -2 3 -8 121.89 13.3
    -2 3 -8 106.59 11.3
    -2 3 -8 109.39 12.9
    2 -3 8 105.89 11.7
    2 -3 8 113.69 13.3
    -3 3 -8 92.19 11.7
    -3 3 -8 86.99 10.7
    3 -3 8 83.69 10.1
    3 -3 8 94.79 11.6
    -4 3 -8 10.6 3.3
    -4 3 -8 13 4.6
    4 -3 8 13.4 3.6
    -5 3 -8 29.4 7.7
    -5 3 -8 25.9 5.5
    5 -3 8 24.7 5.4
    -6 3 -8 2.3 1.5
    -6 3 -8 3.8 2.7
    6 -3 8 4.8 2.4
    -7 3 -8 2 4.3
    -7 3 -8 3.1 2.1
    7 -3 8 2.7 2.6
    -8 3 -8 15.1 7.2
    -8 3 -8 16.5 4.6
    8 -3 8 20.2 5.4
    -9 3 -8 2.2 2.6
    -9 3 -8 3.5 5.1
    9 -3 8 2.8 2.5
    -10 3 -8 62.49 8.4
    -10 3 -8 60.09 15.7
    10 -3 8 47.6 10.5
    -11 3 -8 -0.7 7.2
    -11 3 -8 4.4 3.1
    11 -3 8 12.4 4.5
    -12 3 -8 7.5 7.6
    12 -3 8 -3.2 3.2
    13 2 -8 3.1 4.2
    -13 -2 8 -10.2 7.8
    12 2 -8 2.4 2.4
    -12 -2 8 1.9 7.1
    -12 -2 8 0.3 2.9
    11 2 -8 20.7 5.8
    -11 -2 8 19.8 10.6
    -11 -2 8 14.7 4.2
    10 2 -8 8.6 3.4
    -10 -2 8 -2.9 4.1
    -10 -2 8 6.5 2.6
    9 2 -8 6.5 2
    9 2 -8 6.6 2.5
    -9 -2 8 5.8 4.8
    -9 -2 8 2.6 2.6
    8 2 -8 111.39 12.2
    8 2 -8 104.09 12.2
    -8 -2 8 129.09 13.3
    -8 -2 8 67.09 18.2
    7 2 -8 8 2.6
    7 2 -8 6.6 2.6
    -7 -2 8 7 3.6
    6 2 -8 8.9 3.4
    6 2 -8 10.6 2.4
    6 2 -8 12.2 3.3
    -6 -2 8 13.5 7.3
    5 2 -8 0.4 0.7
    5 2 -8 -1.6 1.2
    5 2 -8 2.1 1.1
    -5 -2 8 -1.9 1.7
    4 2 -8 30.8 4.6
    4 2 -8 23.9 4.7
    4 2 -8 26.3 3.1
    -4 -2 8 24.8 7.7
    3 2 -8 76.19 8.9
    3 2 -8 64.69 7.8
    3 2 -8 74.09 6.8
    -3 -2 8 70.59 12
    2 2 -8 287.37 27.4
    2 2 -8 313.87 25.4
    -2 -2 8 276.47 30.6
    -2 -2 8 232.28 25.6
    1 2 -8 109.69 10.3
    1 2 -8 121.69 12.6
    -1 -2 8 107.19 13.9
    -1 -2 8 99.39 10.9
    0 2 -8 297.27 26.1
    0 2 -8 288.27 27.9
    0 -2 8 265.77 26.5
    0 -2 8 271.47 28.7
    -1 2 -8 27.8 4.8
    -1 2 -8 32.3 4.8
    -1 2 -8 33.5 4
    1 -2 8 23.7 5.4
    1 -2 8 32.9 4.4
    -2 2 -8 163.78 17.3
    -2 2 -8 157.38 16
    -2 2 -8 154.78 17.1
    2 -2 8 170.98 17.6
    2 -2 8 164.38 16.5
    -3 2 -8 105.99 12.4
    -3 2 -8 118.59 13.2
    3 -2 8 100.39 11.8
    -4 2 -8 -0.3 1.1
    -4 2 -8 0 0.9
    4 -2 8 1.8 1.2
    -5 2 -8 14.9 4
    -5 2 -8 24.7 6.9
    5 -2 8 18.5 4.7
    -6 2 -8 8.3 2.9
    -6 2 -8 5 3.6
    6 -2 8 8.5 3.2
    -7 2 -8 163.88 20.6
    -7 2 -8 142.29 15.4
    7 -2 8 114.99 15.6
    -8 2 -8 55.79 8.1
    8 -2 8 56.49 9.2
    -9 2 -8 183.88 24.4
    -9 2 -8 145.19 17.3
    9 -2 8 158.38 19.3
    -10 2 -8 21.2 5.2
    -10 2 -8 22.3 8.7
    10 -2 8 17.8 6.6
    -11 2 -8 44.7 6.7
    -11 2 -8 27.2 12.6
    11 -2 8 36.5 9.3
    -12 2 -8 -9.1 4.8
    12 -2 8 -4.6 3.8
    14 1 -8 8.5 4.3
    -14 -1 8 13.4 13.2
    13 1 -8 6.5 4.2
    -13 -1 8 0.3 10.1
    12 1 -8 0 2.4
    -12 -1 8 -0.9 6.6
    11 1 -8 3.5 2.7
    -11 -1 8 0.7 2.3
    -11 -1 8 0.2 1.7
    -11 -1 8 4.2 7.5
    10 1 -8 0.5 2
    -10 -1 8 -3.1 5.7
    -10 -1 8 4.4 2.3
    -10 -1 8 4.1 1.9
    9 1 -8 10.6 3.1
    -9 -1 8 -0.2 3.8
    -9 -1 8 8.6 2.7
    8 1 -8 11.4 2.8
    8 1 -8 14.3 3.5
    -8 -1 8 9.9 2.9
    -8 -1 8 12.9 2.6
    -8 -1 8 7.4 6.2
    7 1 -8 28.2 4.3
    7 1 -8 20.7 3.8
    -7 -1 8 30.9 11.2
    -7 -1 8 31.7 4.1
    6 1 -8 238.98 23.9
    6 1 -8 260.47 23.7
    6 1 -8 216.88 26
    -6 -1 8 237.38 31.5
    -6 -1 8 258.17 23.9
    5 1 -8 152.98 15.8
    5 1 -8 162.78 15.2
    5 1 -8 141.69 16.9
    -5 -1 8 167.18 22.6
    -5 -1 8 154.18 15.7
    4 1 -8 378.46 35.3
    4 1 -8 392.06 34.3
    4 1 -8 319.47 36
    -4 -1 8 382.36 41.7
    -4 -1 8 358.96 35.1
    -4 -1 8 404.16 36.2
    3 1 -8 201.68 19.2
    3 1 -8 176.78 19.5
    -3 -1 8 170.58 22.5
    -3 -1 8 195.78 18.9
    -3 -1 8 196.68 19.4
    2 1 -8 370.66 33.4
    2 1 -8 270.37 29.4
    2 1 -8 344.87 30.1
    -2 -1 8 278.57 29.7
    -2 -1 8 321.77 32.9
    -2 -1 8 296.37 29.3
    1 1 -8 2.1 1.4
    1 1 -8 2.4 2
    1 1 -8 0.5 1.2
    -1 -1 8 3.1 1.4
    -1 -1 8 1.1 1.5
    -1 -1 8 0.5 1.3
    0 1 -8 1.8 1.4
    0 1 -8 1.1 1.2
    0 1 -8 2 1.8
    0 -1 8 1.8 1.1
    0 -1 8 1.1 0.6
    0 -1 8 2.3 2.1
    0 -1 8 1.1 1.2
    -1 1 -8 143.59 13.3
    -1 1 -8 111.59 12.6
    -1 1 -8 143.19 13.8
    1 -1 8 116.59 13.1
    1 -1 8 114.49 12.9
    1 -1 8 117.99 13.1
    1 -1 8 130.39 13.8
    -2 1 -8 134.19 13.5
    -2 1 -8 138.19 14.1
    -2 1 -8 133.69 14.1
    2 -1 8 132.39 14.1
    2 -1 8 139.59 14.1
    2 -1 8 100.89 13.6
    -3 1 -8 342.67 32.5
    -3 1 -8 323.77 31.7
    3 -1 8 307.47 31.5
    -4 1 -8 36.7 7.6
    -4 1 -8 31.9 5.1
    4 -1 8 32.5 5.5
    -5 1 -8 2.2 2.4
    -5 1 -8 1.2 1.7
    5 -1 8 2.4 2
    -6 1 -8 0.6 1.6
    -6 1 -8 -0.8 2.4
    6 -1 8 -0.1 1.1
    -7 1 -8 32.5 9.2
    -7 1 -8 38.3 7.1
    7 -1 8 30.8 7.4
    -8 1 -8 66.79 14.6
    -8 1 -8 64.19 8.7
    8 -1 8 59.39 9.9
    -9 1 -8 15.1 4.7
    -9 1 -8 20.2 8.3
    9 -1 8 6 3.9
    -10 1 -8 0.5 2.3
    -10 1 -8 6.8 5.3
    10 -1 8 0.8 4
    -11 1 -8 -0.1 4.7
    -11 1 -8 6.6 3.3
    11 -1 8 -1.3 3.7
    -12 1 -8 -3.6 3.4
    -12 1 -8 -8 5.8
    12 -1 8 2.4 4.2
    14 0 -8 0.9 4.3
    -14 0 8 3.3 9.1
    13 0 -8 -3.9 2.9
    -13 0 8 -7.1 7.2
    12 0 -8 23.1 5.2
    -12 0 8 11.8 10.6
    11 0 -8 -0.8 1.8
    -11 0 8 -2.4 5.1
    10 0 -8 -1.7 1.6
    -10 0 8 -4.7 5.5
    -9 0 8 -1.7 2.8
    -9 0 8 -0.2 0.9
    8 0 -8 11.6 2.3
    8 0 -8 14.3 3.2
    -8 0 8 10.1 2.1
    -8 0 8 5.6 6
    -8 0 8 13.8 2.6
    7 0 -8 1.5 0.9
    7 0 -8 -0.3 1
    -7 0 8 3 4.3
    -7 0 8 0.6 0.8
    6 0 -8 8.3 2.4
    6 0 -8 9.5 2.2
    -6 0 8 9.2 3.7
    -6 0 8 13.5 6.3
    -6 0 8 8.5 2
    5 0 -8 -1.1 0.6
    5 0 -8 1.3 0.9
    5 0 -8 -1.1 1.6
    -5 0 8 0.4 0.5
    -5 0 8 -1.8 1.5
    -5 0 8 0.2 1.9
    4 0 -8 12.3 4
    4 0 -8 13 2.8
    -4 0 8 14.9 3
    -4 0 8 14.9 6.2
    -4 0 8 12.1 3.9
    3 0 -8 -0.5 1.8
    3 0 -8 1.1 1
    3 0 -8 -0.1 1.9
    -3 0 8 -0.5 0.5
    -3 0 8 -1.2 2.2
    -3 0 8 -0.4 1.4
    2 0 -8 82.09 10.8
    2 0 -8 73.19 9.6
    2 0 -8 75.99 8.4
    -2 0 8 67.09 7.8
    -2 0 8 70.79 10.7
    -2 0 8 65.19 9.5
    1 0 -8 2.5 2.2
    1 0 -8 0.6 1.4
    1 0 -8 -0.1 0.9
    -1 0 8 -0.1 0.6
    -1 0 8 -0.5 1.8
    -1 0 8 2.6 1.9
    0 0 -8 796.32 75.09
    0 0 8 717.73 74.39
    0 0 8 926.21 74.49
    0 0 8 770.92 75.79
    0 0 8 876.91 75.99
    -1 0 -8 2 1.4
    -1 0 -8 0.3 0.8
    -1 0 -8 -1.8 1
    1 0 8 -0.8 0.7
    1 0 8 0.8 1.4
    1 0 8 0.9 1.3
    -2 0 -8 4.3 2.3
    -2 0 -8 3.4 2.1
    -2 0 -8 4.8 1.7
    2 0 8 5 2
    2 0 8 5.5 2.2
    2 0 8 5.8 2
    -3 0 -8 0.3 1.5
    -3 0 -8 -1.1 1
    3 0 8 3.5 2.1
    3 0 8 -0.2 1
    -4 0 -8 791.02 71.49
    -4 0 -8 784.82 70.39
    4 0 8 687.43 70.39
    -5 0 -8 -2.1 1.2
    -5 0 -8 0.2 1.2
    5 0 8 -0.2 1.1
    -6 0 -8 96.69 11.8
    -6 0 -8 115.39 14.5
    6 0 8 77.99 11.7
    -7 0 -8 5.9 3.2
    -7 0 -8 -1.7 1.2
    7 0 8 0.1 1.7
    -8 0 -8 70.89 9.3
    -8 0 -8 55.19 12.3
    8 0 8 51.69 9.2
    -9 0 -8 -3.4 2.4
    -9 0 -8 0.4 3.2
    9 0 8 2.8 3.4
    -10 0 -8 66.29 15.2
    10 0 8 60.49 12.2
    -11 0 -8 2.7 5.4
    -11 0 -8 -3.9 2.7
    11 0 8 1.1 3.5
    -12 0 -8 0.4 4.3
    -12 0 -8 -5.4 6
    12 0 8 -2.4 3.6
    14 -1 -8 10.1 4.2
    -14 1 8 4.7 10.2
    13 -1 -8 2.9 2.5
    -13 1 8 -2.3 6.5
    -12 1 8 7.3 8.6
    11 -1 -8 1.5 1.6
    -11 1 8 -2.7 5.3
    10 -1 -8 4.1 2.3
    -10 1 8 7.1 7.9
    -9 1 8 14.8 6.7
    8 -1 -8 11.5 3.4
    -8 1 8 10.9 7.3
    7 -1 -8 30 4.5
    7 -1 -8 25.6 3
    -7 1 8 18.6 8.3
    -7 1 8 21 6.4
    -7 1 8 27.8 3
    6 -1 -8 257.07 24.2
    6 -1 -8 275.17 25.5
    -6 1 8 236.98 24
    -6 1 8 315.27 30.2
    -6 1 8 238.28 32.3
    5 -1 -8 160.48 15.7
    5 -1 -8 157.48 15.1
    -5 1 8 173.38 22.6
    -5 1 8 139.79 14.8
    -5 1 8 166.18 19.3
    4 -1 -8 397.86 34.5
    -4 1 8 400.76 38.6
    -4 1 8 366.66 40.5
    -4 1 8 325.37 33.9
    3 -1 -8 168.78 21.4
    3 -1 -8 196.58 22.6
    3 -1 -8 223.08 19.5
    -3 1 8 201.78 23.7
    -3 1 8 186.58 18.8
    -3 1 8 200.98 22.6
    2 -1 -8 335.37 30.3
    2 -1 -8 323.87 32.9
    2 -1 -8 330.37 32.7
    -2 1 8 299.87 32.9
    -2 1 8 287.17 32.8
    1 -1 -8 3.9 2.5
    1 -1 -8 2 1.6
    1 -1 -8 2.3 1.4
    -1 1 8 1.1 1.1
    -1 1 8 1.8 2.5
    -1 1 8 0.7 1.8
    0 -1 -8 3.9 2.4
    0 -1 -8 2.9 1.6
    0 -1 -8 2 1.3
    0 1 8 1.7 0.8
    0 1 8 2.7 1.1
    0 1 8 2.2 2.6
    0 1 8 2.1 1.4
    -1 -1 -8 139.09 13.5
    -1 -1 -8 146.89 15.1
    1 1 8 115.49 12.2
    1 1 8 130.19 12.8
    1 1 8 108.59 12.6
    1 1 8 103.99 14
    -2 -1 -8 131.79 13
    -2 -1 -8 143.09 14.3
    2 1 8 115.09 13.2
    2 1 8 103.69 14.2
    2 1 8 141.09 13.2
    -3 -1 -8 331.97 31.8
    -3 -1 -8 330.87 31.2
    3 1 8 299.37 32.2
    -4 -1 -8 41.6 5.9
    -4 -1 -8 31.4 6.4
    4 1 8 28.8 6.6
    4 1 8 23.5 6.2
    -5 -1 -8 2.2 2.1
    -5 -1 -8 -0.9 1.1
    5 1 8 -0.4 1.7
    -6 -1 -8 -0.3 1.9
    -6 -1 -8 0.1 1.3
    6 1 8 -0.7 2
    -7 -1 -8 35.6 7.1
    -7 -1 -8 38.7 9
    7 1 8 22.2 5.8
    -8 -1 -8 71.29 9.4
    -8 -1 -8 55.49 12.5
    8 1 8 35.7 9.2
    -9 -1 -8 19.5 5.3
    -9 -1 -8 7.8 6
    9 1 8 13.2 5.7
    -10 -1 -8 3.7 2.9
    -10 -1 -8 2.6 4.2
    10 1 8 -4.6 2.8
    -11 -1 -8 -7.2 4.7
    -11 -1 -8 -3.1 3
    11 1 8 0.4 3.9
    -12 -1 -8 2.8 4.9
    12 1 8 4.5 5.4
    13 -2 -8 -2.3 2.9
    -13 2 8 -2.3 8.6
    -12 2 8 -1 7.9
    11 -2 -8 15.3 4.8
    -11 2 8 25.4 12
    -10 2 8 21 10.6
    9 -2 -8 8.8 3.4
    -9 2 8 1.5 6.7
    8 -2 -8 99.59 11.8
    -8 2 8 116.79 16.6
    -8 2 8 82.19 18.9
    7 -2 -8 6.9 2.4
    -7 2 8 16.3 8
    -7 2 8 6.7 4.3
    6 -2 -8 13.5 2
    6 -2 -8 13.2 3.3
    -6 2 8 9.9 5.6
    -6 2 8 11.7 4.9
    -6 2 8 12.3 2.1
    5 -2 -8 0.7 0.7
    -5 2 8 0.2 2
    -5 2 8 0.6 0.8
    -5 2 8 -0.1 2.2
    4 -2 -8 28.9 3.8
    -4 2 8 17.3 5.8
    -4 2 8 24.5 7.6
    -4 2 8 28.5 3.7
    3 -2 -8 59.19 9.8
    3 -2 -8 69.59 7.8
    -3 2 8 66.89 11.3
    -3 2 8 70.19 7.7
    -3 2 8 77.89 11.3
    2 -2 -8 248.68 26.7
    2 -2 -8 277.17 25.1
    -2 2 8 246.88 24.7
    -2 2 8 262.37 29.2
    -2 2 8 255.17 27.3
    1 -2 -8 133.19 17.6
    1 -2 -8 129.39 12.9
    1 -2 -8 111.79 12.3
    -1 2 8 101.39 11.8
    -1 2 8 113.49 13.1
    -1 2 8 100.69 14.8
    0 -2 -8 314.37 27.3
    0 2 8 238.68 26.1
    0 2 8 237.08 29
    0 2 8 252.37 26.3
    0 2 8 307.57 25.1
    -1 -2 -8 38.5 5.5
    1 2 8 30 3.7
    1 2 8 25.7 7
    1 2 8 32.2 4.1
    -2 -2 -8 174.98 16.1
    -2 -2 -8 172.08 18.2
    2 2 8 177.18 16.3
    2 2 8 135.79 18.7
    -3 -2 -8 110.89 12
    -3 -2 -8 99.39 10.3
    3 2 8 84.59 10.8
    3 2 8 78.29 11.8
    -4 -2 -8 1.7 1.6
    -4 -2 -8 0.4 1.5
    4 2 8 -0.9 2
    4 2 8 -1 1.8
    -5 -2 -8 23.5 6
    -5 -2 -8 18 4.5
    5 2 8 14.1 5
    -6 -2 -8 6.9 3.3
    -6 -2 -8 12.3 3.8
    6 2 8 5.8 3.3
    -7 -2 -8 130.09 17.4
    -7 -2 -8 158.58 16.9
    7 2 8 105.39 16
    -8 -2 -8 85.09 11
    -8 -2 -8 81.59 13
    8 2 8 47.1 11.4
    -9 -2 -8 162.28 21.5
    -9 -2 -8 182.38 19.8
    9 2 8 117.29 18.7
    -10 -2 -8 34.2 8
    -10 -2 -8 21.1 7.7
    10 2 8 23.3 7.5
    -11 -2 -8 32.9 10.5
    -11 -2 -8 49.4 9.6
    11 2 8 21.1 7.8
    -12 -2 -8 3.6 5.1
    12 2 8 5.1 5.7
    13 -3 -8 -3.4 2.8
    -13 3 8 1.2 8.4
    12 -3 -8 3.5 2.5
    -12 3 8 5.9 9.1
    11 -3 -8 0.7 2.4
    -11 3 8 1.1 8.1
    10 -3 -8 88.79 11.6
    -10 3 8 78.89 20.6
    9 -3 -8 18.9 4.8
    -9 3 8 19.6 9.7
    8 -3 -8 14.2 4.1
    -8 3 8 15.7 7.4
    -8 3 8 23.5 7.6
    7 -3 -8 -1.7 1.2
    -7 3 8 5.6 4.1
    -7 3 8 -2.9 2.3
    6 -3 -8 42.8 4.8
    6 -3 -8 41.6 4.9
    6 -3 -8 40.8 6.1
    -6 3 8 39.8 10
    -6 3 8 47.6 5.2
    -6 3 8 42.5 10.9
    5 -3 -8 2.3 1.2
    -5 3 8 -0.5 2.8
    -5 3 8 0.1 2.5
    -5 3 8 5.8 1.4
    4 -3 -8 8.7 2.4
    -4 3 8 9.8 2.6
    -4 3 8 10.2 4.4
    -4 3 8 8.8 3.8
    3 -3 -8 108.19 15.2
    3 -3 -8 119.59 13.6
    -3 3 8 133.39 16
    -3 3 8 155.28 14.2
    -3 3 8 155.28 19.7
    2 -3 -8 1.1 2
    2 -3 -8 2.7 1.6
    -2 3 8 4.5 1.9
    -2 3 8 7.6 4
    -2 3 8 2 1.9
    1 -3 -8 43.6 5.6
    1 -3 -8 33.5 4.9
    -1 3 8 25 4.4
    -1 3 8 44.5 10.5
    0 -3 -8 123.59 13.3
    0 3 8 107.99 11
    0 3 8 127.09 10.7
    0 3 8 93.99 15.4
    -1 -3 -8 163.48 16.9
    1 3 8 138.79 18.8
    -2 -3 -8 112.69 13
    2 3 8 112.89 10.4
    2 3 8 89.39 14.1
    -3 -3 -8 93.09 11
    -3 -3 -8 84.59 8.8
    3 3 8 69.89 11.3
    -4 -3 -8 10.3 3.5
    -4 -3 -8 9.9 2.9
    4 3 8 6.8 3.2
    4 3 8 2.5 2.3
    -5 -3 -8 29.1 6.6
    -5 -3 -8 29.3 6.1
    5 3 8 16.1 5.3
    5 3 8 17.6 5.3
    -6 -3 -8 2.1 2.5
    -6 -3 -8 2.9 2.2
    6 3 8 3 3
    -7 -3 -8 -2.5 2.6
    -7 -3 -8 7.8 3.5
    7 3 8 2.9 3.1
    -8 -3 -8 17.8 5.1
    -8 -3 -8 19.8 6.6
    8 3 8 17.8 6.5
    -9 -3 -8 2.4 3.2
    -9 -3 -8 0.6 2.6
    9 3 8 2.5 4.2
    -10 -3 -8 29.5 8.8
    10 3 8 39.1 10.1
    -11 -3 -8 1.1 4.4
    -11 -3 -8 6.9 7.1
    11 3 8 9.3 4.8
    -12 -3 -8 -3.4 7.4
    -12 -3 -8 8 6.7
    13 -4 -8 5.3 4
    -13 4 8 -5.6 8.4
    12 -4 -8 13.6 5.6
    -12 4 8 13.6 12
    11 -4 -8 -2.2 1.8
    -11 4 8 3.4 6.7
    10 -4 -8 52.49 8.9
    -10 4 8 67.39 16.8
    9 -4 -8 4.5 3.1
    -9 4 8 22.4 9.2
    -9 4 8 13.5 5.4
    8 -4 -8 5.3 2.4
    -8 4 8 3.1 4.6
    7 -4 -8 0.1 1.1
    7 -4 -8 1 0.7
    7 -4 -8 -0.6 0.5
    -7 4 8 -0.7 3.6
    -7 4 8 3.6 4.1
    6 -4 -8 59.49 6.5
    6 -4 -8 62.99 7.9
    6 -4 -8 50.19 6.1
    -6 4 8 47.1 11.1
    -6 4 8 63.69 14.8
    5 -4 -8 6.6 2.1
    5 -4 -8 3.8 1.7
    -5 4 8 6.8 2.1
    -5 4 8 7.2 4
    -5 4 8 0.9 3.6
    4 -4 -8 274.67 25.8
    4 -4 -8 247.08 25.1
    -4 4 8 292.47 25.9
    -4 4 8 246.08 31.7
    -4 4 8 215.98 27.5
    3 -4 -8 2.1 1.2
    3 -4 -8 0.2 1.8
    -3 4 8 0.7 3.2
    -3 4 8 -0.1 1.2
    2 -4 -8 79.99 9.3
    2 -4 -8 54.99 9
    -2 4 8 83.29 9.4
    -2 4 8 75.29 15.7
    1 -4 -8 0.9 1.8
    -1 4 8 2.6 1.2
    -1 4 8 1.8 2.8
    0 -4 -8 14.3 3.9
    0 4 8 9.2 5.1
    -1 -4 -8 43.6 6.9
    1 4 8 52.59 11.7
    -2 -4 -8 172.78 18.1
    2 4 8 139.59 19.9
    -3 -4 -8 35.9 7.3
    -3 -4 -8 37.9 3.6
    3 4 8 28.1 3.8
    3 4 8 29.4 8.1
    -4 -4 -8 6.3 2.2
    -4 -4 -8 9.9 3.6
    4 4 8 13.4 5.4
    4 4 8 8.9 2.6
    -5 -4 -8 5.1 2.2
    -5 -4 -8 -0.6 1.9
    5 4 8 2.2 2.3
    5 4 8 -1.1 2
    -6 -4 -8 10.4 4
    -6 -4 -8 5.7 3.4
    6 4 8 5.4 2.7
    -7 -4 -8 26.1 6.3
    -7 -4 -8 22.3 6.5
    7 4 8 13.9 6
    -8 -4 -8 -2.8 2.7
    -8 -4 -8 1.4 2.8
    8 4 8 -0.9 2.6
    -9 -4 -8 7.4 5.1
    -9 -4 -8 17.2 5.6
    9 4 8 -1.7 4.2
    -10 -4 -8 4.7 5.3
    -10 -4 -8 -7.5 4
    10 4 8 -0.7 4.7
    -11 -4 -8 -1.2 5.1
    -11 -4 -8 -6.6 4.9
    11 4 8 7.6 4.8
    -12 -4 -8 -3.5 5.8
    -12 -4 -8 -9 5.9
    12 4 8 2.7 4.2
    12 -5 -8 0.7 2.8
    -12 5 8 6.6 7.8
    11 -5 -8 5.3 3.8
    -11 5 8 11.5 8.6
    10 -5 -8 -0.7 1.9
    -10 5 8 -4.4 6.8
    9 -5 -8 1.8 2.5
    -9 5 8 7 5.2
    -9 5 8 7.4 6.8
    8 -5 -8 5.4 2.9
    -8 5 8 -1 3.3
    -8 5 8 6.6 5.3
    7 -5 -8 1.2 1.1
    7 -5 -8 0.3 0.9
    7 -5 -8 -0.4 1.4
    -7 5 8 0.3 3
    -7 5 8 -2.4 4
    6 -5 -8 4.3 1.9
    6 -5 -8 2.7 2.1
    6 -5 -8 2.8 1.2
    -6 5 8 8.2 4.9
    -6 5 8 3.4 3.2
    5 -5 -8 36.7 5.1
    -5 5 8 32 8.2
    -5 5 8 33.5 10.3
    -4 5 8 1.1 2.1
    -4 5 8 -2 2.4
    3 -5 -8 10.9 3.4
    3 -5 -8 9 4.1
    -3 5 8 9.7 3.4
    -3 5 8 8.4 5.7
    2 -5 -8 4.5 3
    2 -5 -8 7 2.5
    -2 5 8 8.8 6
    -2 5 8 16.6 3.6
    1 -5 -8 26.4 5.6
    1 -5 -8 18.6 4.1
    -1 5 8 23.7 3.1
    -1 5 8 29.6 9.3
    0 -5 -8 14.7 4.5
    0 5 8 14.1 6.4
    -1 -5 -8 41 6.8
    1 5 8 41.2 11.1
    -2 -5 -8 2 1.7
    2 5 8 -0.3 2.4
    -3 -5 -8 81.19 11
    3 5 8 78.79 13
    -4 -5 -8 2.4 1.2
    -4 -5 -8 6.5 2.9
    4 5 8 2.5 1.3
    4 5 8 -2.4 2.1
    -5 -5 -8 14.8 3.3
    -5 -5 -8 11.1 4.4
    5 5 8 13.5 5.9
    5 5 8 11.2 2.9
    -6 -5 -8 8.2 3.6
    -6 -5 -8 15.4 4.7
    6 5 8 9.2 3.4
    6 5 8 8.1 3.9
    -7 -5 -8 5.2 3.9
    -7 -5 -8 -1.9 2.3
    7 5 8 0.6 2.7
    -8 -5 -8 10 4
    -8 -5 -8 5.5 3.8
    8 5 8 8.5 5.1
    -9 -5 -8 26.7 6.5
    -9 -5 -8 20.5 6.4
    9 5 8 15.4 7.3
    -10 -5 -8 3 4.8
    -10 -5 -8 -3.1 3.1
    10 5 8 -7.5 3.1
    -11 -5 -8 -5.3 4.6
    -11 -5 -8 -10.3 4.6
    11 5 8 -5.2 3.4
    12 -6 -8 10 3.6
    -12 6 8 6.3 7.9
    11 -6 -8 0 3.6
    -11 6 8 -1.3 7.7
    10 -6 -8 13.8 4.8
    -10 6 8 -2.4 6.5
    9 -6 -8 0.8 2.4
    -9 6 8 -1.7 4.6
    -9 6 8 2.7 6.6
    8 -6 -8 11.5 3.8
    8 -6 -8 7.8 2
    8 -6 -8 9.1 1.7
    -8 6 8 7.4 4.3
    -8 6 8 4.9 7.4
    7 -6 -8 20.1 5.1
    7 -6 -8 25.5 4.7
    7 -6 -8 24 3.8
    -7 6 8 20.5 10.4
    -7 6 8 35.7 8.9
    6 -6 -8 32.3 4.9
    6 -6 -8 37.3 7.3
    -6 6 8 26.7 10.2
    -6 6 8 26.9 8
    5 -6 -8 80.89 9.7
    -5 6 8 77.09 12.2
    -5 6 8 86.09 19.5
    4 -6 -8 82.39 10.5
    -4 6 8 76.09 18.7
    -4 6 8 101.09 12.5
    3 -6 -8 18 4.3
    -3 6 8 29.2 10.6
    -3 6 8 12.6 3.6
    2 -6 -8 0.7 1.2
    2 -6 -8 -0.6 1.9
    -2 6 8 -0.1 3.9
    -2 6 8 0.3 1
    1 -6 -8 262.57 30.4
    1 -6 -8 337.87 28.7
    -1 6 8 251.37 35.6
    -1 6 8 308.17 27.9
    0 -6 -8 51.09 7.7
    0 6 8 39.6 12.9
    -1 -6 -8 23 6
    1 6 8 43 11.7
    -2 -6 -8 74.29 10.5
    2 6 8 68.39 15.8
    -3 -6 -8 108.99 13.9
    3 6 8 97.29 16.4
    -4 -6 -8 83.49 11.6
    4 6 8 69.39 15.9
    -5 -6 -8 11.1 2.7
    -5 -6 -8 15.9 5.4
    5 6 8 12 2.6
    5 6 8 9.6 5.8
    -6 -6 -8 -2.4 1.9
    -6 -6 -8 0.9 3
    6 6 8 0.8 3.2
    -7 -6 -8 -2.3 2.8
    -7 -6 -8 1.3 2.3
    7 6 8 -0.1 3.9
    -8 -6 -8 1.2 3.2
    -8 -6 -8 4.5 3.4
    8 6 8 -1.6 3.3
    -9 -6 -8 18.1 6.8
    -9 -6 -8 25.7 6.3
    9 6 8 18.5 7.4
    -10 -6 -8 -1.1 4.5
    -10 -6 -8 3.4 4
    10 6 8 -4 3.5
    11 -7 -8 7.1 3.8
    -11 7 8 -4.6 5
    10 -7 -8 3.9 3
    -10 7 8 -1 5.4
    9 -7 -8 6.6 3.2
    -9 7 8 3.9 6.9
    -9 7 8 7.8 6.3
    8 -7 -8 6.5 2.8
    8 -7 -8 1 1.3
    -8 7 8 -0.1 4
    -8 7 8 -6.2 6.5
    7 -7 -8 -0.1 1.3
    7 -7 -8 0.5 1.8
    -7 7 8 10 5.9
    -7 7 8 -1.1 3.1
    6 -7 -8 3 1.4
    6 -7 -8 -1 1.8
    -6 7 8 4.5 6.3
    -6 7 8 1.1 2.8
    5 -7 -8 2.6 1.3
    -5 7 8 1 2.2
    -5 7 8 -7.5 4.2
    4 -7 -8 10.8 3.5
    -4 7 8 13.6 4.3
    -4 7 8 13.2 8.9
    3 -7 -8 5.2 2.2
    -3 7 8 6.4 5.8
    -3 7 8 7 2.6
    2 -7 -8 2.8 1.5
    2 -7 -8 2.7 1.6
    2 -7 -8 -0.1 2.7
    -2 7 8 -0.6 1
    -2 7 8 -1.7 4
    1 -7 -8 19 4.3
    1 -7 -8 32.2 7.1
    1 -7 -8 24.8 4.6
    -1 7 8 14.5 8.8
    0 -7 -8 -1 1.5
    0 7 8 -7.7 4.2
    -1 -7 -8 3.7 2
    1 7 8 -2.7 3.2
    -2 -7 -8 27.1 6.6
    2 7 8 18.4 10.2
    -3 -7 -8 -2.7 2.1
    3 7 8 4.8 4.1
    -4 -7 -8 20.5 6
    4 7 8 11.6 6.3
    -5 -7 -8 17 5.4
    5 7 8 1.3 4.7
    -6 -7 -8 1.6 1.8
    -6 -7 -8 3.4 3.6
    6 7 8 0.2 5.1
    6 7 8 5.5 2.1
    -7 -7 -8 -0.9 2.9
    -7 -7 -8 7.2 4
    7 7 8 5.8 5.6
    -8 -7 -8 4.7 3.7
    -8 -7 -8 3.3 3
    8 7 8 12.6 5.8
    -9 -7 -8 -5 3.3
    9 7 8 -2.4 4.6
    -10 -7 -8 28.7 8.5
    10 7 8 18.8 8.3
    10 -8 -8 4.9 3.8
    -10 8 8 9.7 7.5
    -9 8 8 1.2 5.7
    -9 8 8 0.8 11.7
    8 -8 -8 -1.5 2
    -8 8 8 0.3 4.1
    -8 8 8 6.5 9.1
    7 -8 -8 0.3 2.3
    7 -8 -8 -0.6 1.8
    -7 8 8 4.9 3.7
    -7 8 8 15.2 7.7
    6 -8 -8 34.7 5
    6 -8 -8 22 6
    -6 8 8 27.9 12.2
    -6 8 8 33.8 8.7
    5 -8 -8 -2.5 1.6
    -5 8 8 1.5 6.4
    -5 8 8 2.5 2.8
    4 -8 -8 4.7 2.3
    -4 8 8 3.6 7.3
    -4 8 8 4 2.6
    3 -8 -8 11.7 3.8
    3 -8 -8 14.2 4.1
    -3 8 8 13.8 3.8
    -3 8 8 9.3 6.2
    2 -8 -8 40.2 8.6
    2 -8 -8 27.5 7.6
    2 -8 -8 48.5 6.8
    -2 8 8 42.6 13.7
    1 -8 -8 4.6 3
    1 -8 -8 1.3 2.5
    1 -8 -8 2.3 2.5
    -1 8 8 -7.3 5.9
    0 -8 -8 -0.9 1.9
    0 8 8 -4.7 4
    -1 -8 -8 38.9 8.7
    1 8 8 32.4 11.6
    -2 -8 -8 71.69 11.4
    2 8 8 67.89 17.5
    -3 -8 -8 3.6 3.5
    -4 -8 -8 11.4 5
    4 8 8 11.5 8.7
    -5 -8 -8 -0.3 2.8
    5 8 8 5.4 5.4
    -6 -8 -8 -1.7 2.5
    6 8 8 -1.1 6.1
    -7 -8 -8 0.1 3.2
    7 8 8 -4 5
    -8 -8 -8 6.9 4.4
    8 8 8 -6.1 5.7
    -9 -8 -8 -1.2 6.1
    9 8 8 4.2 5.8
    8 -9 -8 1.9 2.5
    -8 9 8 -2.6 3.5
    -8 9 8 -8.3 7.1
    -7 9 8 4.1 6.4
    -7 9 8 -3.3 3.6
    6 -9 -8 1.3 1.9
    6 -9 -8 -0.9 3.1
    -6 9 8 0.7 8.1
    -6 9 8 -2.6 3.3
    5 -9 -8 17.8 4.7
    -5 9 8 20.1 9.1
    -5 9 8 18.8 5.3
    4 -9 -8 2.2 1.8
    4 -9 -8 -3 2
    -4 9 8 1 6.3
    -4 9 8 -1.3 2.2
    3 -9 -8 2.8 2.5
    3 -9 -8 -0.6 2.2
    -3 9 8 -1.2 6.9
    -3 9 8 3.3 2.5
    2 -9 -8 -0.7 2.1
    2 -9 -8 -1.9 2.2
    -2 9 8 -1.5 4.7
    1 -9 -8 22.6 6.5
    1 -9 -8 9.5 3.4
    -1 9 8 11.2 10.8
    0 -9 -8 -2.3 1.8
    1 9 8 34.5 14.4
    -2 -9 -8 10.3 5
    2 9 8 0.2 8.2
    -3 -9 -8 -4.2 1.7
    3 9 8 -1.7 4.3
    -4 -9 -8 3.5 3.8
    4 9 8 -3.6 6.1
    -5 -9 -8 6.6 5.2
    5 9 8 8.9 7.4
    -6 -9 -8 1.8 4
    6 9 8 6.3 6.8
    -7 -9 -8 -3.2 3.4
    7 9 8 3.9 6.6
    7 -10 -8 -1.1 2.2
    7 -10 -8 0.6 2.6
    -7 10 8 -1.9 4.8
    -7 10 8 0.1 9.4
    6 -10 -8 6.7 5.1
    6 -10 -8 3.6 3
    6 -10 -8 -1 2.2
    -6 10 8 11.1 4.9
    -6 10 8 8.7 9.3
    5 -10 -8 13.2 4.9
    5 -10 -8 4 4.1
    5 -10 -8 7.1 3
    -5 10 8 15.3 4.8
    -5 10 8 15.1 10.7
    4 -10 -8 20.9 5.8
    4 -10 -8 14.1 5
    -4 10 8 23.9 11.5
    -4 10 8 16.9 4.3
    3 -10 -8 -1.3 2.5
    3 -10 -8 -1.7 2.8
    -3 10 8 1.8 5.1
    2 -10 -8 -4.4 3.1
    2 -10 -8 -3.5 2.5
    -2 10 8 -5.9 8.2
    1 -10 -8 0.5 3.1
    -1 10 8 -1.3 9.5
    0 -10 -8 1 2.7
    0 10 8 -6.2 6.4
    -1 -10 -8 5 4.5
    1 10 8 5.4 8.8
    2 10 8 12.7 9.8
    -3 -10 -8 -1.3 3.2
    3 10 8 -5.9 5.9
    -4 -10 -8 9 5.2
    4 10 8 8.3 10.6
    -5 -10 -8 10.3 4.5
    5 10 8 0.8 8.4
    4 -11 -8 1.7 3.7
    -4 11 8 -10.1 8.1
    -3 11 8 23 11.2
    2 -11 -8 22.9 6.6
    -2 11 8 24.9 12.7
    -1 11 8 -6.7 9.4
    0 11 8 2 8.7
    -1 -11 -8 15.5 4.7
    1 11 8 13 12.5
    -2 -11 -8 7.5 4.8
    2 11 8 13.4 11.5
    -3 -11 -8 2.2 3.1
    3 11 8 4.1 10.3
    3 11 -9 14 5.8
    -3 -11 9 0.7 6.4
    -3 -11 9 -0.6 4.8
    2 11 -9 5.7 7
    -2 -11 9 -1.6 4.9
    -2 -11 9 9.6 4.2
    1 11 -9 -3.8 4.7
    -1 -11 9 -4.5 3.1
    -1 -11 9 7.6 5.8
    0 11 -9 0 4.2
    0 -11 9 9 7
    -1 11 -9 7.6 5.4
    1 -11 9 7.3 4.4
    1 -11 9 13.1 5.1
    -2 11 -9 -8.7 3.6
    2 -11 9 -4 2.2
    2 -11 9 -2.3 4.8
    2 -11 9 4.7 4
    6 10 -9 4.6 5.1
    -6 -10 9 0.6 4
    -6 -10 9 4.1 7.9
    5 10 -9 31.6 8.5
    -5 -10 9 12.8 7
    -5 -10 9 31.6 11
    4 10 -9 66.19 14.1
    -4 -10 9 51.29 11.7
    -4 -10 9 49.3 14.4
    3 10 -9 7 4.9
    -3 -10 9 7.5 5.2
    -3 -10 9 12.7 6
    2 10 -9 6.3 5.8
    -2 -10 9 11.8 7
    -2 -10 9 9.7 5.8
    1 10 -9 0.2 3
    -1 -10 9 1.4 2.9
    -1 -10 9 -0.7 3.3
    0 10 -9 -1.8 3.2
    0 -10 9 0 3.9
    0 -10 9 -5 2.1
    -1 10 -9 0.4 3.2
    1 -10 9 -2.5 4
    1 -10 9 0.7 2.3
    1 -10 9 0 1.9
    -2 10 -9 7.7 4.3
    2 -10 9 -2.6 2.5
    2 -10 9 1 2.8
    2 -10 9 0.1 1.9
    -3 10 -9 5.4 3.4
    3 -10 9 0.5 3.3
    3 -10 9 -2.3 2.1
    3 -10 9 -3.7 2.6
    -4 10 -9 13.9 5.4
    4 -10 9 18.4 8
    4 -10 9 3.6 3.9
    4 -10 9 9 3.9
    -5 10 -9 25.3 7.2
    5 -10 9 9.2 4.4
    5 -10 9 6.2 3.5
    5 -10 9 13 6.1
    8 9 -9 -4.4 3.2
    -8 -9 9 -10.1 6.4
    -8 -9 9 -0.9 3.7
    7 9 -9 3.1 4.1
    -7 -9 9 -2.4 3.7
    -7 -9 9 -3.2 5.7
    6 9 -9 0.1 3
    -6 -9 9 -3.4 2.8
    -6 -9 9 -3.3 5.8
    5 9 -9 9.7 4.8
    -5 -9 9 59.29 17
    4 9 -9 -3.1 2.6
    -4 -9 9 -1.4 5.9
    -4 -9 9 2.3 3.7
    3 9 -9 -3 2.4
    -3 -9 9 0.9 4.6
    -3 -9 9 5.5 3.5
    2 9 -9 2.5 3.4
    -2 -9 9 1.6 3.3
    -2 -9 9 -5.1 3.7
    1 9 -9 1.2 2.8
    -1 -9 9 -2.3 3.7
    -1 -9 9 -2 1
    -1 -9 9 -3.7 2.1
    0 9 -9 3 3.4
    0 -9 9 7.7 2.1
    0 -9 9 2.8 3.7
    -1 9 -9 1.6 3.5
    1 -9 9 -4.6 2.7
    -2 9 -9 3 3.3
    2 -9 9 -1.7 1.5
    2 -9 9 -2.3 2.6
    -3 9 -9 12.4 5.4
    3 -9 9 5.6 2.5
    3 -9 9 4.2 3.7
    -4 9 -9 5.1 3.2
    4 -9 9 -0.8 3.2
    -5 9 -9 16.1 6.7
    -5 9 -9 13.8 5.9
    5 -9 9 11.9 5.9
    5 -9 9 12.6 4.3
    -6 9 -9 0.6 4
    -6 9 -9 -3.4 3.1
    6 -9 9 -7.5 3.2
    6 -9 9 -0.5 2.5
    -7 9 -9 0.7 3.9
    -7 9 -9 -1.7 4.3
    7 -9 9 -0.9 2.6
    7 -9 9 -2.4 3.4
    -10 -8 9 3.3 8.9
    -10 -8 9 -1.2 5.4
    9 8 -9 -6.1 2.4
    -9 -8 9 -0.5 4.1
    -9 -8 9 5.4 6.6
    8 8 -9 6 3.2
    -8 -8 9 9.8 7.8
    -8 -8 9 3.3 3.4
    7 8 -9 -0.6 2.3
    -7 -8 9 10.6 7.5
    -7 -8 9 2.7 3.5
    6 8 -9 9.2 4.4
    -6 -8 9 5.4 4.2
    -6 -8 9 4.6 6.5
    5 8 -9 0 3.2
    -5 -8 9 3.5 4.1
    -5 -8 9 3.7 3.7
    4 8 -9 2.5 3.5
    -4 -8 9 3.9 4.3
    -4 -8 9 1.9 2.8
    3 8 -9 -0.5 2.6
    -3 -8 9 -4.5 2.1
    2 8 -9 36.2 9
    -2 -8 9 42.6 4.1
    -2 -8 9 29.2 4.3
    -2 -8 9 32.8 10
    1 8 -9 5.6 3.4
    -1 -8 9 1.7 2.5
    -1 -8 9 -2.5 2.1
    -1 -8 9 1.9 1.2
    0 8 -9 -0.9 2.2
    0 -8 9 -0.1 1
    0 -8 9 2.1 2.7
    -1 8 -9 3.8 3.5
    1 -8 9 7.8 4.4
    1 -8 9 10.8 2.9
    -2 8 -9 1 3.3
    2 -8 9 1.2 3.7
    2 -8 9 -0.7 1.1
    -3 8 -9 9.6 4.6
    3 -8 9 14.9 6.3
    3 -8 9 15 3.7
    -4 8 -9 -2.5 2.3
    -4 8 -9 1.3 3.3
    4 -8 9 0.1 1.5
    4 -8 9 9.9 5.1
    -5 8 -9 -0.9 2.9
    -5 8 -9 -0.5 4.3
    5 -8 9 1.4 1.7
    5 -8 9 -4.4 2.8
    -6 8 -9 2.9 3.3
    -6 8 -9 -2.1 3.9
    6 -8 9 2.1 2.7
    6 -8 9 0.2 2.9
    -7 8 -9 2.4 4.2
    -7 8 -9 -4.4 4.6
    7 -8 9 -0.3 2.5
    7 -8 9 5.5 4.1
    -8 8 -9 6.3 4.8
    -8 8 -9 -4.8 5.4
    8 -8 9 9.6 3.8
    8 -8 9 4.6 5.4
    -11 -7 9 -9.6 7.7
    -10 -7 9 -4.2 3.8
    -10 -7 9 -1 8.9
    9 7 -9 35.4 8.7
    -9 -7 9 42.7 9.3
    -9 -7 9 22.5 12.1
    8 7 -9 -2.2 2.8
    -8 -7 9 -1.9 6.1
    -8 -7 9 1.6 3.3
    7 7 -9 23.6 6.2
    -7 -7 9 14 5.2
    -7 -7 9 23.4 11.5
    6 7 -9 -5.4 2.6
    -6 -7 9 -8.1 4.5
    -6 -7 9 0.3 2.5
    5 7 -9 19 6.5
    -5 -7 9 21.8 8.8
    -5 -7 9 20.7 6.4
    4 7 -9 2 2.6
    -4 -7 9 0.4 4.7
    3 7 -9 32.1 7.8
    -3 -7 9 36.1 10.7
    2 7 -9 85.79 11.9
    -2 -7 9 77.29 7
    -2 -7 9 52.49 13.3
    -2 -7 9 69.39 7.2
    1 7 -9 88.49 11.2
    -1 -7 9 42.4 11.3
    -1 -7 9 68.39 6.7
    -1 -7 9 48.2 7.3
    0 7 -9 1.7 2.2
    0 -7 9 -2.7 2
    0 -7 9 -0.4 0.9
    0 -7 9 4.4 2.9
    -1 7 -9 7.8 3.2
    1 -7 9 8.5 4.6
    1 -7 9 5.9 1.9
    -2 7 -9 1.5 1.8
    2 -7 9 5.4 2.5
    2 -7 9 0 1.2
    -3 7 -9 -0.6 2
    -3 7 -9 3 2.5
    3 -7 9 1.5 2.9
    3 -7 9 -1.9 1.1
    -4 7 -9 19.5 5.6
    -4 7 -9 38 9.3
    4 -7 9 21.7 5
    4 -7 9 10.9 5.6
    -5 7 -9 0.7 3.5
    -5 7 -9 -0.3 2.6
    5 -7 9 5.7 3.2
    5 -7 9 5.7 2.5
    -6 7 -9 -2.1 2.7
    -6 7 -9 -3.7 3
    6 -7 9 -1.9 1.5
    6 -7 9 1.7 3.1
    -7 7 -9 -3 4.2
    -7 7 -9 -1.4 2.5
    7 -7 9 -4.2 1.7
    7 -7 9 1.8 2.5
    -8 7 -9 14.5 7.3
    -8 7 -9 4.4 3.8
    8 -7 9 12.7 6.4
    8 -7 9 13.8 4
    -9 7 -9 23.4 6.6
    -9 7 -9 25.4 10.6
    9 -7 9 27 8.8
    9 -7 9 24.8 6.6
    -12 -6 9 -11 5.4
    -12 -6 9 -8.9 6.5
    11 6 -9 17.1 6.4
    -11 -6 9 7 9.1
    -11 -6 9 3 5
    10 6 -9 1.1 4.6
    -10 -6 9 3.3 4.7
    -10 -6 9 8.9 7.3
    9 6 -9 5.6 3
    9 6 -9 6.9 4.7
    -9 -6 9 -8.4 4.6
    -9 -6 9 0.3 3.8
    8 6 -9 7.3 3.9
    8 6 -9 5 3.9
    -8 -6 9 10.7 8
    -8 -6 9 10.9 4
    7 6 -9 -1.6 2.3
    -7 -6 9 -6.1 3.4
    -7 -6 9 -1.5 2.7
    6 6 -9 -1 1.5
    -6 -6 9 -4.6 3.1
    5 6 -9 0.5 1.3
    -5 -6 9 -5.2 4.2
    4 6 -9 17.4 4.9
    -4 -6 9 12.8 7.5
    3 6 -9 97.89 13
    -3 -6 9 87.79 15
    2 6 -9 1.6 2
    -2 -6 9 -1.1 3.1
    1 6 -9 264.17 26.1
    -1 -6 9 187.08 22.3
    -1 -6 9 222.58 27.1
    -1 -6 9 255.47 21.6
    0 6 -9 159.38 17.7
    0 -6 9 112.39 15.2
    0 -6 9 168.68 14.3
    0 -6 9 118.09 17.5
    -1 6 -9 58.69 8.9
    1 -6 9 54.39 6.6
    1 -6 9 44.5 10.2
    -2 6 -9 272.57 26.9
    -2 6 -9 239.58 26.1
    2 -6 9 215.18 26.5
    2 -6 9 236.48 23.7
    -3 6 -9 64.89 9.9
    -3 6 -9 80.09 11.3
    3 -6 9 58.99 10.4
    3 -6 9 72.19 8.7
    -4 6 -9 10.4 4.3
    -4 6 -9 3.4 2.7
    4 -6 9 6 3.8
    4 -6 9 7.1 2.5
    -5 6 -9 11.7 5.2
    -5 6 -9 6.2 3.4
    5 -6 9 7.5 3.8
    5 -6 9 8.7 3.3
    -6 6 -9 10.3 3.9
    -6 6 -9 24.4 8.2
    6 -6 9 11.3 4.2
    6 -6 9 19.4 6.7
    -7 6 -9 15.2 6.9
    -7 6 -9 20.3 5.1
    7 -6 9 13.8 5.9
    7 -6 9 17.6 5.1
    -8 6 -9 27.4 6.4
    -8 6 -9 27.7 10.2
    8 -6 9 21.5 6
    -9 6 -9 30 11.5
    -9 6 -9 45.6 7
    9 -6 9 30.1 8
    -10 6 -9 15.2 8.2
    -10 6 -9 11 5.1
    12 5 -9 5.3 5.7
    -12 -5 9 -8.5 6.5
    -12 -5 9 12.5 5
    11 5 -9 3 4.1
    -11 -5 9 -10.3 5
    -11 -5 9 -0.9 3
    10 5 -9 14.8 5.1
    -10 -5 9 -4.7 5.7
    -10 -5 9 9.1 4.2
    9 5 -9 2.7 2.9
    9 5 -9 3.8 2.9
    -9 -5 9 2.3 2.7
    -9 -5 9 8.9 7.6
    8 5 -9 8.7 3.6
    8 5 -9 11.2 4.6
    -8 -5 9 20 5.3
    -8 -5 9 18.2 9.2
    7 5 -9 2.6 1.9
    7 5 -9 5.3 2.4
    7 5 -9 0.2 2
    -7 -5 9 4.6 2.2
    -7 -5 9 -5.1 3.5
    6 5 -9 16.1 4.5
    -6 -5 9 3.5 4.6
    5 5 -9 7.3 3.1
    -5 -5 9 7.9 5.7
    4 5 -9 75.09 10.2
    -4 -5 9 59.79 15.1
    3 5 -9 180.68 20.2
    -3 -5 9 174.78 23.6
    2 5 -9 19.8 5.3
    -2 -5 9 14.9 5.8
    1 5 -9 6.5 2.2
    -1 -5 9 -0.7 2
    -1 -5 9 2 0.8
    -1 -5 9 3.8 1.6
    0 5 -9 3.7 3
    0 -5 9 4.7 1.5
    0 -5 9 5.6 2.2
    0 -5 9 5 3.1
    -1 5 -9 13.9 4.1
    1 -5 9 9.3 2.7
    1 -5 9 5.1 1.9
    1 -5 9 5 3.1
    -2 5 -9 4.8 2.3
    -2 5 -9 2.5 1.8
    2 -5 9 3.2 2
    2 -5 9 0.8 1.3
    -3 5 -9 5.5 3.3
    -3 5 -9 4.8 3
    3 -5 9 4.8 1.7
    3 -5 9 6.8 3.4
    -4 5 -9 44.3 9.8
    -4 5 -9 23.9 6.4
    4 -5 9 32.1 5.1
    4 -5 9 28.6 7.5
    -5 5 -9 -0.8 2
    -5 5 -9 1.3 2.2
    5 -5 9 -2.2 1.1
    -6 5 -9 45.6 8.8
    -6 5 -9 71.19 14
    6 -5 9 38.6 6.8
    -7 5 -9 50.39 13.3
    -7 5 -9 28.7 6.5
    7 -5 9 30.3 7.1
    -8 5 -9 24.4 10.3
    -8 5 -9 23.8 6.3
    8 -5 9 24.3 6.6
    -9 5 -9 -9.7 4.7
    -9 5 -9 -0.5 2.4
    9 -5 9 -2 2.4
    -10 5 -9 -5 5.2
    -10 5 -9 12.3 4
    10 -5 9 7 4.8
    -11 5 -9 -11.2 5.6
    11 -5 9 0.5 3.2
    13 4 -9 -0.5 5.5
    -13 -4 9 3.9 5
    -13 -4 9 -12.8 7.5
    12 4 -9 4.6 4.7
    -12 -4 9 5.4 4.7
    -12 -4 9 0.7 7.8
    11 4 -9 9.9 4.3
    -11 -4 9 8.1 4.2
    -11 -4 9 12.2 10.7
    10 4 -9 19.7 5.4
    -10 -4 9 17.2 7.9
    -10 -4 9 21 5.6
    9 4 -9 -1.2 2.3
    9 4 -9 0.9 1.8
    -9 -4 9 0.1 5.3
    -9 -4 9 4.1 2.6
    8 4 -9 15 3.8
    8 4 -9 15 4.4
    8 4 -9 12.2 4.4
    -8 -4 9 6.4 3.8
    -8 -4 9 19.5 8.4
    7 4 -9 -1.6 1
    7 4 -9 -1.9 2
    7 4 -9 0.9 1.7
    -7 -4 9 2 3
    -7 -4 9 -1.2 1.9
    6 4 -9 -2.1 1.2
    6 4 -9 -0.8 1.5
    6 4 -9 -3.1 1.6
    -6 -4 9 -2.5 3.3
    5 4 -9 4 1.9
    -5 -4 9 0.7 3.3
    4 4 -9 28.8 6.3
    -4 -4 9 20.5 6
    3 4 -9 12.9 3.5
    -3 -4 9 7.9 4.6
    2 4 -9 46.3 6.9
    -2 -4 9 30.8 8.7
    1 4 -9 16.6 4.7
    -1 -4 9 16.9 2.6
    -1 -4 9 18.9 6.1
    -1 -4 9 19.2 2.4
    0 4 -9 11.9 3.7
    0 -4 9 12 4.4
    0 -4 9 12.9 2.4
    0 -4 9 7.3 2.5
    -1 4 -9 228.38 21.5
    -1 4 -9 240.58 24.2
    1 -4 9 215.98 23.2
    1 -4 9 231.88 21.9
    1 -4 9 209.38 24.3
    -2 4 -9 10.4 3.5
    -2 4 -9 14.7 4.3
    2 -4 9 13.9 4.4
    2 -4 9 13.4 3.1
    -3 4 -9 26.3 6.3
    -3 4 -9 19.4 5.1
    3 -4 9 18.4 4.2
    3 -4 9 27.6 6.6
    -4 4 -9 1.7 1.9
    -4 4 -9 2.3 2.3
    4 -4 9 1.9 1.9
    4 -4 9 3.4 2.1
    -5 4 -9 13.4 5.6
    -5 4 -9 16.8 4.6
    5 -4 9 15.2 4.2
    -6 4 -9 41.9 10.7
    -6 4 -9 34 7.3
    6 -4 9 40.9 6.8
    -7 4 -9 2.3 1.8
    -7 4 -9 -2.3 2.6
    7 -4 9 1.8 1.9
    -8 4 -9 9.2 5.5
    -8 4 -9 8.7 3
    8 -4 9 4.3 2.8
    -9 4 -9 4.1 3.2
    -9 4 -9 6.2 4.9
    9 -4 9 0.9 3.4
    -10 4 -9 13.1 6.5
    -10 4 -9 0.3 2.9
    10 -4 9 4 3.7
    -11 4 -9 -3.4 5.7
    -11 4 -9 -2.2 3.4
    11 -4 9 2.6 4
    13 3 -9 16.1 6.8
    -13 -3 9 8.1 8.8
    12 3 -9 -0.1 3.7
    -12 -3 9 -6.7 9.5
    -12 -3 9 -0.6 3
    11 3 -9 5.3 3.4
    -11 -3 9 1.6 2.9
    -11 -3 9 0.4 5.9
    10 3 -9 -2.3 2.1
    -10 -3 9 -0.8 6.6
    -10 -3 9 -3.8 2.6
    9 3 -9 36.1 5.7
    9 3 -9 41.5 5.9
    -9 -3 9 31.5 6.6
    -9 -3 9 16.1 7.1
    8 3 -9 65.69 8.3
    8 3 -9 71.59 9.1
    -8 -3 9 48 14.5
    -8 -3 9 66.99 9.5
    7 3 -9 5 2.5
    7 3 -9 -0.6 1
    7 3 -9 -3.2 2.2
    -7 -3 9 -0.4 3.9
    6 3 -9 8.1 2.6
    6 3 -9 8.1 2.9
    6 3 -9 8.2 2.1
    -6 -3 9 3 2.9
    5 3 -9 54.59 7.6
    5 3 -9 57.39 5.9
    5 3 -9 50.49 6.7
    -5 -3 9 61.59 14.7
    4 3 -9 17.5 4.3
    -4 -3 9 13.4 6.8
    3 3 -9 25.3 5.4
    -3 -3 9 27 8.2
    2 3 -9 0.9 1.4
    -2 -3 9 0.4 1.7
    1 3 -9 1.2 0.5
    1 3 -9 1.6 1.7
    -1 -3 9 0.4 1.5
    -1 -3 9 3.1 1
    0 3 -9 142.39 15.8
    0 3 -9 136.19 13.3
    0 -3 9 141.69 16.7
    0 -3 9 139.49 13.8
    -1 3 -9 8.2 3
    -1 3 -9 7.6 1.7
    -1 3 -9 8.5 3
    1 -3 9 8.3 3.2
    1 -3 9 10.4 2.5
    -2 3 -9 9 3
    -2 3 -9 8.6 3.2
    -2 3 -9 7.2 2.4
    2 -3 9 11.3 3.6
    2 -3 9 9.1 2.6
    -3 3 -9 63.19 8.9
    -3 3 -9 74.29 9.9
    3 -3 9 72.89 8.6
    3 -3 9 60.49 9.2
    -4 3 -9 44.6 6.9
    -4 3 -9 57.89 8.9
    4 -3 9 47.6 6.9
    -5 3 -9 -0.2 1.9
    -5 3 -9 2.3 1.5
    5 -3 9 0.9 1.3
    -6 3 -9 -1.4 1.6
    -6 3 -9 2.6 3.3
    6 -3 9 3 1.8
    -7 3 -9 21.3 7.2
    -7 3 -9 19 4.8
    7 -3 9 16.1 4.7
    -8 3 -9 39.7 7.6
    -8 3 -9 43.1 12.4
    8 -3 9 31.6 7.5
    -9 3 -9 0.4 5.6
    -9 3 -9 3 2.7
    9 -3 9 8.2 3.4
    -10 3 -9 38.2 6
    -10 3 -9 42.2 13.1
    10 -3 9 19.9 6.6
    -11 3 -9 6.1 4
    -11 3 -9 19.5 8.5
    11 -3 9 14.5 4.9
    -12 3 -9 0.8 7
    12 -3 9 7.4 5.3
    13 2 -9 7 4.5
    -13 -2 9 -2.1 5.5
    12 2 -9 -3.2 2.6
    -12 -2 9 1.2 2.7
    -12 -2 9 -0.8 6.6
    11 2 -9 5.4 3
    -11 -2 9 -2.3 2
    -11 -2 9 -0.5 5.9
    10 2 -9 9.9 3.1
    -10 -2 9 9.6 3.5
    -10 -2 9 -4 4.6
    9 2 -9 34.4 5.2
    9 2 -9 26 5.5
    -9 -2 9 38 6.2
    -9 -2 9 35.3 13.3
    8 2 -9 581.14 57.29
    8 2 -9 632.84 57.19
    -8 -2 9 646.44 58.19
    -8 -2 9 564.94 67.99
    7 2 -9 2 1
    7 2 -9 5 1.7
    -7 -2 9 2 4.1
    6 2 -9 112.19 14.6
    6 2 -9 128.09 14.2
    6 2 -9 144.29 13.2
    -6 -2 9 124.59 20.7
    5 2 -9 3.1 2
    5 2 -9 2 1.8
    5 2 -9 3.8 1.1
    -5 -2 9 -3 2.5
    4 2 -9 31.4 5
    4 2 -9 27.6 4.7
    4 2 -9 33.2 3.6
    -4 -2 9 27.8 9
    3 2 -9 10.8 1.5
    3 2 -9 16.5 3
    3 2 -9 12.8 3.3
    -3 -2 9 9.8 2.2
    -3 -2 9 9.2 4.7
    2 2 -9 114.69 12.1
    2 2 -9 123.29 10.2
    -2 -2 9 77.09 13.4
    -2 -2 9 83.59 10.4
    1 2 -9 94.79 11.1
    1 2 -9 103.99 9.4
    -1 -2 9 80.79 9.9
    -1 -2 9 92.69 12.7
    0 2 -9 125.49 13.8
    0 2 -9 129.79 12.1
    0 -2 9 130.29 14.8
    0 -2 9 104.89 12.4
    -1 2 -9 535.95 46.5
    -1 2 -9 472.35 45
    -1 2 -9 538.55 47.1
    1 -2 9 437.26 46.7
    1 -2 9 466.95 45.5
    -2 2 -9 206.28 21
    -2 2 -9 213.98 22.2
    -2 2 -9 228.18 22.5
    2 -2 9 206.88 22.4
    2 -2 9 222.98 21.7
    -3 2 -9 -0.3 1.1
    -3 2 -9 2.2 1.8
    3 -2 9 0.3 1.6
    3 -2 9 -0.1 1.3
    -4 2 -9 3.4 2
    -4 2 -9 4.6 2.3
    4 -2 9 6.7 2.5
    -5 2 -9 3.4 2.1
    -5 2 -9 3.5 1.7
    5 -2 9 6.6 3.1
    -6 2 -9 11.5 3.5
    -6 2 -9 27.1 8
    6 -2 9 12.5 4.2
    -7 2 -9 0.1 1.6
    -7 2 -9 2.8 3.3
    7 -2 9 0.6 2
    -8 2 -9 48.9 11.8
    -8 2 -9 55.69 8
    8 -2 9 39.2 8.3
    -9 2 -9 14.1 7.4
    -9 2 -9 19.9 5.1
    9 -2 9 13.5 5
    -10 2 -9 29.9 5.6
    -10 2 -9 6.6 8.5
    10 -2 9 15.3 5.5
    -11 2 -9 -1.6 4
    -11 2 -9 0.3 3
    11 -2 9 6 4.2
    -12 2 -9 3.1 8
    12 -2 9 2.9 3.8
    14 1 -9 3.1 3.6
    -14 -1 9 6.5 8.1
    13 1 -9 10.9 5.2
    -13 -1 9 9.1 8.5
    12 1 -9 -0.3 2.5
    -12 -1 9 -0.8 7.8
    11 1 -9 7 3.3
    -11 -1 9 10.2 2.8
    -11 -1 9 11.2 3.2
    -11 -1 9 4.2 6.7
    10 1 -9 4.7 2.7
    -10 -1 9 2 2
    -10 -1 9 14 13.1
    -10 -1 9 7.4 1.7
    9 1 -9 8.9 2.4
    9 1 -9 8.6 3.1
    -9 -1 9 5 2.1
    -9 -1 9 6 6.9
    -9 -1 9 10.8 3
    8 1 -9 1.9 1.2
    8 1 -9 2.8 1.5
    -8 -1 9 2.7 1.4
    -8 -1 9 3.7 1.9
    -8 -1 9 -6.4 2.8
    7 1 -9 1.5 1.3
    7 1 -9 0.6 1.3
    -7 -1 9 4.7 1.6
    -7 -1 9 -2.7 3.6
    6 1 -9 459.15 51.49
    6 1 -9 578.94 49.6
    6 1 -9 572.94 49
    -6 -1 9 521.55 49.2
    -6 -1 9 470.75 57.29
    5 1 -9 36.4 4.3
    5 1 -9 34.8 5.1
    5 1 -9 33.4 6.8
    -5 -1 9 35.8 5.9
    -5 -1 9 30.3 4.6
    -5 -1 9 35.1 10.4
    4 1 -9 35.8 5.1
    4 1 -9 33.5 6.6
    4 1 -9 31.7 3.9
    -4 -1 9 39.6 5.7
    -4 -1 9 30.9 4.7
    -4 -1 9 39.1 10.7
    3 1 -9 17.4 3.7
    3 1 -9 16.5 4.2
    -3 -1 9 8.3 4.5
    -3 -1 9 14.4 3.7
    -3 -1 9 12.1 2.8
    2 1 -9 3.1 1.8
    2 1 -9 3.9 1.7
    -2 -1 9 3.5 1.7
    -2 -1 9 4.3 3.1
    -2 -1 9 5.6 2.2
    1 1 -9 40.8 8.1
    1 1 -9 26.9 4.5
    1 1 -9 33 4.6
    -1 -1 9 22.1 5
    -1 -1 9 23.6 6.4
    0 1 -9 79.29 8.6
    0 1 -9 65.59 8.8
    0 -1 9 78.89 10
    0 -1 9 76.29 8.5
    0 -1 9 68.09 8.8
    -1 1 -9 65.49 7.2
    -1 1 -9 66.29 7.3
    -1 1 -9 58.49 7.6
    1 -1 9 60.79 7.8
    1 -1 9 44.2 6.8
    1 -1 9 47.2 7
    -2 1 -9 92.29 10.6
    -2 1 -9 94.59 10.3
    2 -1 9 80.29 10.1
    2 -1 9 79.59 10.2
    -3 1 -9 227.18 22.6
    -3 1 -9 209.78 22.2
    3 -1 9 194.78 21.9
    3 -1 9 227.18 22.3
    -4 1 -9 9.2 3.6
    -4 1 -9 11.7 3.5
    4 -1 9 4.9 2.6
    -5 1 -9 36 5.9
    -5 1 -9 40.6 8.7
    5 -1 9 28.8 6.2
    -6 1 -9 1.7 2.6
    -6 1 -9 6.4 2.5
    6 -1 9 0.7 2.1
    -7 1 -9 36.5 9.6
    -7 1 -9 32.5 6.8
    7 -1 9 30.6 7
    -8 1 -9 115.29 13.4
    -8 1 -9 109.49 16.6
    8 -1 9 94.39 13.9
    -9 1 -9 13.5 4.5
    -9 1 -9 17.1 7.9
    9 -1 9 15.2 5.3
    -10 1 -9 21 4.9
    -10 1 -9 9.9 6.8
    10 -1 9 12.1 4.7
    -11 1 -9 6.4 3.9
    -11 1 -9 1.8 5.3
    11 -1 9 5.2 4
    -12 1 -9 -2.2 3.6
    -12 1 -9 -4.3 4.9
    12 -1 9 -1.3 3.2
    14 0 -9 -2.6 3.5
    -14 0 9 -5.1 8.4
    13 0 -9 -1.6 2.9
    -13 0 9 -3.5 7.6
    12 0 -9 1.7 2.9
    -12 0 9 -3.9 10.8
    11 0 -9 2.9 2.7
    -11 0 9 -9.5 4.7
    10 0 -9 3.7 2.4
    -10 0 9 -6.5 4.2
    9 0 -9 -0.9 1.6
    -9 0 9 3.9 0.9
    -9 0 9 3.6 1.2
    -9 0 9 1 6.7
    8 0 -9 -0.4 0.7
    8 0 -9 0.7 0.9
    -8 0 9 1.6 1.3
    -8 0 9 -0.9 0.6
    -8 0 9 -1.3 4.2
    7 0 -9 -1.5 0.8
    7 0 -9 -0.7 1
    -7 0 9 -0.3 0.8
    -7 0 9 -2.5 2.9
    6 0 -9 0.3 0.8
    6 0 -9 -0.8 0.7
    -6 0 9 -0.9 4.1
    -6 0 9 5.4 2.4
    -6 0 9 -1 0.6
    5 0 -9 8.8 2.3
    5 0 -9 8.8 2.2
    5 0 -9 5.9 2.9
    -5 0 9 8.2 3.6
    -5 0 9 11.9 5.7
    -5 0 9 7.6 2
    4 0 -9 -1.8 1.2
    4 0 -9 -1.1 0.6
    -4 0 9 -1.4 1.6
    -4 0 9 0.9 0.6
    -4 0 9 -2.4 2.1
    3 0 -9 12.9 3
    3 0 -9 10.6 4.2
    -3 0 9 9.2 3.6
    -3 0 9 17.6 6
    -3 0 9 13.1 2.8
    2 0 -9 -1 1.4
    2 0 -9 -1.2 1.5
    2 0 -9 -1.4 1
    -2 0 9 -2.3 1.7
    -2 0 9 -0.4 2.2
    -2 0 9 -0.8 0.6
    1 0 -9 319.57 28.4
    1 0 -9 346.07 30
    -1 0 9 244.68 27.3
    -1 0 9 268.57 29.6
    -1 0 9 281.27 29.4
    0 0 -9 0 0.8
    0 0 -9 1.1 1.7
    0 0 -9 -2.1 1.1
    0 0 9 -1.1 1.3
    0 0 9 0.3 1.5
    0 0 9 0 0.7
    0 0 9 0.5 0.7
    -1 0 -9 258.77 23.2
    1 0 9 205.28 21.9
    1 0 9 199.18 23
    1 0 9 247.48 23
    -2 0 -9 -1 1.1
    -2 0 -9 1.8 1.1
    2 0 9 -1 0.8
    2 0 9 1 1.3
    2 0 9 -0.3 1
    -3 0 -9 167.38 17.1
    -3 0 -9 169.58 16.9
    3 0 9 129.79 17.1
    3 0 9 153.58 17.2
    -4 0 -9 -0.7 1.1
    -4 0 -9 -0.4 1.2
    4 0 9 -1.1 1
    -5 0 -9 334.47 32.5
    -5 0 -9 315.87 30.8
    5 0 9 262.57 30.6
    -6 0 -9 -0.8 1.3
    -6 0 -9 0.1 2.1
    6 0 9 0.9 2
    -7 0 -9 4.3 2.5
    -7 0 -9 9.1 4.8
    7 0 9 9.1 3.8
    -8 0 -9 1 3.2
    -8 0 -9 -1.6 1.7
    8 0 9 -0.2 2.4
    -9 0 -9 314.77 37.1
    -9 0 -9 314.97 33.1
    -10 0 -9 -3.5 4
    -10 0 -9 -0.9 3.1
    10 0 9 1.9 3.5
    -11 0 -9 17.7 7.5
    -11 0 -9 23 6.4
    11 0 9 14.2 6.4
    -12 0 -9 -2.8 5.5
    -12 0 -9 -3.4 4
    14 -1 -9 4.1 3.6
    -14 1 9 2.6 7.7
    13 -1 -9 6.1 4.2
    -13 1 9 -4.9 9.6
    12 -1 -9 0 2.1
    -12 1 9 -11.2 7
    11 -1 -9 8.4 3.6
    -11 1 9 4.1 6.9
    10 -1 -9 0.8 2
    -10 1 9 0.7 5.7
    9 -1 -9 6.4 3
    -9 1 9 18.1 9.5
    8 -1 -9 3.9 2
    -8 1 9 0.5 4.1
    -8 1 9 1.8 0.8
    -8 1 9 0.5 0.7
    7 -1 -9 -1.1 1.3
    7 -1 -9 4.3 1.2
    -7 1 9 2.6 4.3
    -7 1 9 6 3.8
    -7 1 9 1.9 0.8
    6 -1 -9 566.24 51.19
    6 -1 -9 579.24 50.39
    -6 1 9 524.05 59.39
    -6 1 9 604.34 56.09
    -6 1 9 486.95 49.99
    5 -1 -9 34.9 4.2
    -5 1 9 24.3 6.9
    -5 1 9 29.7 3.8
    -5 1 9 27 9.6
    4 -1 -9 30.9 4.4
    -4 1 9 39.1 8.4
    -4 1 9 29.6 3.8
    -4 1 9 26.3 9
    3 -1 -9 13.2 4.7
    3 -1 -9 12.1 4.5
    3 -1 -9 12.6 2.9
    -3 1 9 10.1 4.3
    -3 1 9 12.6 5.2
    -3 1 9 13.1 2.6
    2 -1 -9 3.3 1.4
    2 -1 -9 5.9 3.3
    2 -1 -9 3.7 2.6
    -2 1 9 2 2.3
    -2 1 9 5.7 1.8
    -2 1 9 3.5 2.6
    1 -1 -9 22.6 6.2
    1 -1 -9 30.2 4.4
    1 -1 -9 33.7 5.4
    -1 1 9 26.5 6.8
    -1 1 9 19.8 5.1
    -1 1 9 21.1 3.7
    0 -1 -9 65.19 8.1
    0 -1 -9 81.39 10.4
    0 1 9 53.59 9
    0 1 9 66.19 7
    0 1 9 64.29 8.3
    0 1 9 61.69 8.1
    -1 -1 -9 50.39 7
    1 1 9 48.8 5.9
    1 1 9 42.9 7.6
    1 1 9 60.49 6.9
    -2 -1 -9 84.29 9.7
    -2 -1 -9 83.79 8.4
    2 1 9 74.29 10.3
    2 1 9 60.79 8.4
    2 1 9 76.79 8.6
    -3 -1 -9 198.48 19.4
    -3 -1 -9 205.08 18.6
    3 1 9 171.38 19.7
    3 1 9 143.69 18.4
    -4 -1 -9 12.2 3.7
    -4 -1 -9 11.2 3.6
    4 1 9 13.6 4.5
    -5 -1 -9 39.5 6.3
    -5 -1 -9 36.8 7.6
    5 1 9 26.8 6.6
    -6 -1 -9 3.5 2.8
    -6 -1 -9 2.6 2.3
    6 1 9 2.7 2.5
    -7 -1 -9 44.6 8.4
    -7 -1 -9 35.4 7.9
    7 1 9 25.3 7.2
    -8 -1 -9 117.19 17.4
    -8 -1 -9 140.99 16.1
    8 1 9 100.49 15.4
    -9 -1 -9 28.1 9
    -9 -1 -9 22.3 6.1
    -10 -1 -9 11.8 6.3
    -10 -1 -9 14.2 5
    10 1 9 6.4 4.9
    -11 -1 -9 0 4.1
    -11 -1 -9 5 5.6
    11 1 9 -1.5 3.1
    -12 -1 -9 15.5 5.3
    -12 -1 -9 -5.7 6
    12 1 9 -3.5 2.9
    13 -2 -9 7.2 3.8
    -13 2 9 -7.3 9.9
    12 -2 -9 -1.4 2.8
    -12 2 9 -8.1 6.1
    11 -2 -9 -1.6 2.3
    -11 2 9 2.5 9.6
    10 -2 -9 5.6 3
    -10 2 9 14.7 9.3
    9 -2 -9 26.2 5.7
    -9 2 9 42.9 14.3
    8 -2 -9 607.94 61.49
    -8 2 9 771.92 69.09
    -8 2 9 624.74 71.49
    7 -2 -9 2.2 0.7
    7 -2 -9 2.1 1.5
    -7 2 9 3.9 4.2
    -7 2 9 2.5 2.8
    -7 2 9 0.3 0.9
    6 -2 -9 134.69 14.9
    6 -2 -9 132.69 13.7
    -6 2 9 166.18 20.3
    -6 2 9 117.19 19.9
    -6 2 9 154.78 14
    5 -2 -9 3.9 1.3
    -5 2 9 2.4 3.5
    -5 2 9 0.6 1.2
    -5 2 9 1.1 2.2
    4 -2 -9 31.2 4.2
    -4 2 9 24.6 7.5
    -4 2 9 26.9 3.9
    -4 2 9 23.2 8
    3 -2 -9 8.4 2.4
    3 -2 -9 4 2.4
    -3 2 9 7.6 4.4
    -3 2 9 11.5 2.6
    -3 2 9 5.9 3.7
    2 -2 -9 107.29 12.7
    2 -2 -9 102.39 10.8
    -2 2 9 87.79 10.3
    -2 2 9 98.79 14.3
    -2 2 9 94.99 12.8
    1 -2 -9 109.79 11.8
    1 -2 -9 100.09 11.2
    -1 2 9 92.89 13.9
    -1 2 9 94.99 11.8
    -1 2 9 92.69 11.2
    0 -2 -9 131.39 13.3
    0 2 9 97.49 12.3
    0 2 9 126.19 11.2
    0 2 9 95.29 14.6
    -1 -2 -9 515.05 42.4
    1 2 9 444.26 40.4
    1 2 9 378.46 43.3
    1 2 9 402.96 39.7
    -2 -2 -9 228.18 23.8
    -2 -2 -9 234.38 21.6
    2 2 9 222.48 21.8
    -3 -2 -9 2.1 1.8
    -3 -2 -9 1.8 1
    3 2 9 -1.2 1
    3 2 9 1.2 2.3
    -4 -2 -9 6.6 2.8
    -4 -2 -9 9.1 3.5
    4 2 9 3.7 3.1
    4 2 9 5.4 2.9
    -5 -2 -9 3.8 2.3
    -5 -2 -9 9.4 3.1
    5 2 9 0.7 2.1
    -6 -2 -9 11.7 5
    -6 -2 -9 14.6 5.1
    6 2 9 14.4 5.4
    -7 -2 -9 0 2.3
    -7 -2 -9 -2.8 1.7
    7 2 9 1.4 3.4
    -8 -2 -9 53.99 11.4
    -8 -2 -9 68.59 9.6
    8 2 9 35.5 9.5
    -9 -2 -9 28.5 8
    -9 -2 -9 34 7.9
    9 2 9 18.1 7
    -10 -2 -9 32.9 9.1
    -10 -2 -9 43.9 9.3
    10 2 9 21.4 8.1
    -11 -2 -9 11.8 3.8
    11 2 9 7.9 5
    -12 -2 -9 1.1 5.5
    -12 -2 -9 2.8 7.2
    12 2 9 0.5 3.9
    13 -3 -9 2.2 3.3
    -13 3 9 11.3 9.6
    12 -3 -9 -2.3 2.2
    -12 3 9 -0.4 7.7
    11 -3 -9 4.7 3.2
    -11 3 9 6.8 8.4
    10 -3 -9 -1.9 2.2
    -10 3 9 1.4 5.8
    9 -3 -9 38.8 6.2
    -9 3 9 41.8 13.4
    -9 3 9 29.4 9.2
    8 -3 -9 58.49 8.5
    -8 3 9 81.29 16.3
    -8 3 9 71.69 17.2
    7 -3 -9 -0.4 0.5
    7 -3 -9 -0.5 0.6
    7 -3 -9 -1.9 0.8
    -7 3 9 -5.1 2.8
    -7 3 9 2.7 3.4
    6 -3 -9 5 1.6
    6 -3 -9 5.7 2.6
    -6 3 9 8.6 4.4
    -6 3 9 10.8 5.4
    -6 3 9 8.4 2
    5 -3 -9 61.19 7.1
    -5 3 9 64.39 7.5
    -5 3 9 66.29 13.6
    -5 3 9 56.39 13.4
    4 -3 -9 17.6 3.5
    -4 3 9 9.5 4.5
    -4 3 9 18.8 3.7
    -4 3 9 15.6 4.9
    3 -3 -9 19.9 5.8
    3 -3 -9 34.2 4.7
    -3 3 9 18.8 5.7
    -3 3 9 34.8 4.8
    -3 3 9 25.1 8
    2 -3 -9 0.2 1.8
    2 -3 -9 2.4 1.6
    -2 3 9 0 1.2
    1 -3 -9 1.7 1.6
    1 -3 -9 2 1.8
    -1 3 9 1.7 1.5
    -1 3 9 4.6 3.4
    0 -3 -9 139.89 14.4
    0 3 9 132.69 11.5
    0 3 9 112.89 12
    0 3 9 99.99 16.2
    1 3 9 12.1 5.3
    -2 -3 -9 13.5 3.8
    2 3 9 3.3 2.9
    2 3 9 7.1 1.8
    2 3 9 8.9 1.7
    -3 -3 -9 68.79 9.3
    -3 -3 -9 64.19 6.7
    3 3 9 45.7 10.3
    -4 -3 -9 43.3 5.7
    -4 -3 -9 49.5 7.7
    4 3 9 28.7 6.5
    4 3 9 30.5 8
    -5 -3 -9 -1.5 1.3
    -5 -3 -9 1.7 1.7
    5 3 9 -1.7 1.6
    5 3 9 -0.9 1.7
    -6 -3 -9 -2 1.8
    -6 -3 -9 3.3 1.9
    6 3 9 1.1 2.8
    -7 -3 -9 27.5 7
    -7 -3 -9 12.2 4.4
    7 3 9 11.4 5
    -8 -3 -9 27.1 8.1
    -8 -3 -9 45.8 9.2
    8 3 9 21.6 7.2
    -9 -3 -9 3.1 4.7
    -9 -3 -9 6 3.8
    9 3 9 4.3 3.8
    -10 -3 -9 33.1 9.5
    -10 -3 -9 44.2 10.2
    10 3 9 20.8 7.6
    -11 -3 -9 22.1 7.9
    -11 -3 -9 10.5 5.9
    11 3 9 13.7 7
    -12 -3 -9 -4.6 5.9
    -12 -3 -9 5.7 7.3
    12 3 9 7 4.5
    -13 4 9 13.8 10.3
    12 -4 -9 11.1 4.8
    -12 4 9 12.5 8.2
    11 -4 -9 4.1 3.2
    -11 4 9 5 7.3
    10 -4 -9 20.5 5.5
    -10 4 9 17.1 10.5
    9 -4 -9 2.7 2.3
    -9 4 9 1.5 4.2
    -9 4 9 -0.1 5.9
    8 -4 -9 11.6 3.9
    -8 4 9 26.3 10.7
    -8 4 9 9.9 6.5
    7 -4 -9 -0.4 1.5
    7 -4 -9 0.5 0.7
    7 -4 -9 -0.8 0.7
    -7 4 9 -3 3.4
    -7 4 9 -1 2.4
    6 -4 -9 0.5 0.9
    6 -4 -9 -1.1 1.1
    6 -4 -9 -1.5 1
    -6 4 9 -1.3 2.6
    -6 4 9 0.7 1.6
    -6 4 9 2 2.9
    5 -4 -9 -0.2 0.7
    5 -4 -9 -2.2 1.1
    -5 4 9 4.6 3.1
    -5 4 9 -0.6 1.8
    -5 4 9 6.2 3.1
    4 -4 -9 27.9 4.4
    -4 4 9 28.2 8.6
    -4 4 9 25.1 6.5
    3 -4 -9 10.6 3.1
    3 -4 -9 -0.5 2.7
    -3 4 9 10.2 3.7
    -3 4 9 3 3.5
    2 -4 -9 24.9 5.9
    2 -4 -9 43 5.7
    -2 4 9 31.8 9.8
    -2 4 9 32.5 5.2
    1 -4 -9 14.6 3.8
    1 -4 -9 12.5 3.3
    -1 4 9 17.5 6.6
    -1 4 9 16.1 3
    0 -4 -9 12.6 3.7
    0 4 9 10 5.6
    -1 -4 -9 240.28 24.3
    1 4 9 211.58 27.1
    -2 -4 -9 11.2 3.6
    2 4 9 9.9 5.1
    -3 -4 -9 23.6 5.6
    3 4 9 2.1 3.4
    -4 -4 -9 3.5 2.5
    -4 -4 -9 5.1 1.8
    4 4 9 5.6 1.8
    4 4 9 9.7 4
    -5 -4 -9 9.7 4.2
    -5 -4 -9 9.9 3
    5 4 9 10.1 4.4
    5 4 9 5.7 2.3
    -6 -4 -9 35.5 8.2
    -6 -4 -9 43.5 7.1
    6 4 9 24.8 8.1
    -7 -4 -9 4.7 2.6
    -7 -4 -9 0 1.8
    7 4 9 1.2 3
    -8 -4 -9 9 3.4
    -8 -4 -9 6.1 4.7
    8 4 9 13.6 5.2
    -9 -4 -9 3.2 4.2
    -9 -4 -9 -2.6 4.2
    9 4 9 -2.3 3.1
    -10 -4 -9 0.4 4.5
    -10 -4 -9 9.2 5.1
    10 4 9 0 4.1
    -11 -4 -9 -6.8 4.9
    -11 -4 -9 1.3 4.8
    11 4 9 4 4.3
    12 -5 -9 11.4 4.2
    -12 5 9 7.4 8.9
    11 -5 -9 5.9 3.8
    -11 5 9 18.3 10.4
    -10 5 9 4.5 5
    9 -5 -9 -1.1 1.6
    -9 5 9 -2 5.8
    -9 5 9 1.4 5.9
    8 -5 -9 10.7 3.8
    -8 5 9 12.4 7.9
    7 -5 -9 -0.5 0.8
    7 -5 -9 -0.3 1.5
    7 -5 -9 -0.8 1.2
    -7 5 9 -2.4 3.3
    -7 5 9 -3.1 2.2
    6 -5 -9 13.4 2.8
    6 -5 -9 9.4 3.1
    -6 5 9 12.9 6.3
    -6 5 9 12.5 6.7
    5 -5 -9 10.6 2.9
    -5 5 9 11.3 5.6
    -5 5 9 7.9 3.4
    4 -5 -9 62.99 8.6
    -4 5 9 96.49 15.4
    -4 5 9 77.19 11
    3 -5 -9 127.99 18.4
    3 -5 -9 186.68 18.2
    -3 5 9 168.48 24.1
    -3 5 9 183.58 18.8
    2 -5 -9 14.3 4.2
    2 -5 -9 26.9 5.6
    -2 5 9 19.6 4
    -2 5 9 9.9 6.1
    1 -5 -9 2.3 1.5
    1 -5 -9 2.4 1.7
    -1 5 9 1.7 4.8
    -1 5 9 4.2 1.1
    0 -5 -9 10.2 3.4
    0 5 9 8.2 5.3
    -1 -5 -9 9.7 3.8
    1 5 9 7.6 5.3
    -2 -5 -9 4.9 2.7
    2 5 9 8.7 4.8
    -3 -5 -9 5.4 2.8
    3 5 9 9.3 4.9
    -4 -5 -9 26.1 6.3
    4 5 9 15.1 5.8
    -5 -5 -9 2.1 2.7
    -5 -5 -9 0.8 1.4
    5 5 9 2.9 1.5
    5 5 9 5.1 3.1
    -6 -5 -9 46 9.3
    -6 -5 -9 33.2 6.3
    6 5 9 29.9 6
    6 5 9 34.8 9.3
    -7 -5 -9 34.1 6.6
    -7 -5 -9 26.8 7.4
    7 5 9 15.9 6.9
    -8 -5 -9 19.4 6.1
    -8 -5 -9 16.9 5.1
    8 5 9 15.8 6.4
    -9 -5 -9 -0.7 3.6
    -9 -5 -9 -3.7 3.4
    9 5 9 -0.8 3.5
    -10 -5 -9 7 5.9
    -10 -5 -9 12.3 6
    10 5 9 2.3 5.1
    -11 -5 -9 6.9 4.9
    -11 -5 -9 -5.1 5.4
    12 -6 -9 7.9 3
    -12 6 9 5.4 4.8
    11 -6 -9 -1 3.1
    -11 6 9 -2.3 5.8
    10 -6 -9 1.2 2.6
    -10 6 9 -8.6 5.9
    -10 6 9 19.6 9.2
    9 -6 -9 -1.1 2.6
    -9 6 9 -9 5.2
    -9 6 9 -3.6 3
    8 -6 -9 5.2 2.4
    8 -6 -9 7.8 1.7
    8 -6 -9 6.5 3.2
    -8 6 9 7.4 7.4
    -8 6 9 7.4 4.8
    7 -6 -9 -0.8 1.1
    7 -6 -9 -2.2 1.1
    -7 6 9 0.2 4.8
    -7 6 9 -2 2.9
    6 -6 -9 0.5 1.2
    -6 6 9 0.3 3.1
    -6 6 9 2.7 3.1
    5 -6 -9 2.8 1.4
    -5 6 9 -0.6 2.1
    -5 6 9 5.7 5
    4 -6 -9 25.9 5.3
    -4 6 9 18.5 7.3
    -4 6 9 27.2 6.4
    3 -6 -9 95.19 11.6
    -3 6 9 86.09 19.1
    -3 6 9 97.29 11.5
    2 -6 -9 -1.9 2
    2 -6 -9 0.4 1.4
    -2 6 9 -3 4.2
    -2 6 9 0.7 1.1
    1 -6 -9 238.88 24.1
    1 -6 -9 200.48 21.5
    -1 6 9 253.67 31.4
    0 -6 -9 152.18 17.8
    0 6 9 154.88 23.5
    -1 -6 -9 60.19 8.8
    1 6 9 33.9 12.1
    -2 -6 -9 219.98 24.3
    2 6 9 215.08 28.6
    -3 -6 -9 41.8 8.6
    3 6 9 47.3 11.5
    -4 -6 -9 7.3 3.7
    4 6 9 4.4 4.4
    -5 -6 -9 0.7 2.4
    5 6 9 3.5 4.5
    -6 -6 -9 14.7 4.7
    -6 -6 -9 14.1 3.1
    6 6 9 4.8 4.7
    -7 -6 -9 10.7 5.2
    -7 -6 -9 15.5 4.1
    7 6 9 5.5 5.4
    -8 -6 -9 23.4 7.4
    -8 -6 -9 27.7 5.9
    -9 -6 -9 25.4 6.1
    -9 -6 -9 32.3 8.2
    9 6 9 15.5 6.4
    -10 -6 -9 5.5 5.9
    -10 -6 -9 6.4 6.1
    10 6 9 8.4 5.3
    11 -7 -9 2.3 3.4
    10 -7 -9 -1.4 1.9
    -10 7 9 -1 8.2
    -10 7 9 -2.3 5.1
    9 -7 -9 49.2 9.6
    -9 7 9 30.2 9.8
    -9 7 9 36.6 16.1
    8 -7 -9 0.1 1.2
    8 -7 -9 0.5 2.1
    -8 7 9 1.4 5.3
    -8 7 9 0.2 8.3
    7 -7 -9 15.8 4.6
    7 -7 -9 9.1 3
    -7 7 9 23 10.3
    -7 7 9 10.8 6.6
    6 -7 -9 -1.4 1.1
    6 -7 -9 -2.4 1.4
    -6 7 9 -1.9 4.6
    -6 7 9 -4.5 2.2
    5 -7 -9 24.5 5.2
    -5 7 9 20 5.6
    -5 7 9 14 8.2
    4 -7 -9 7.3 2.5
    -4 7 9 4.8 5.5
    -4 7 9 3.4 2.5
    3 -7 -9 29.7 6.6
    -3 7 9 35 5.5
    -3 7 9 35.2 11.8
    2 -7 -9 74.89 11.5
    2 -7 -9 106.99 10.8
    -2 7 9 81.69 19.8
    -2 7 9 88.89 9.8
    1 -7 -9 73.69 10.9
    1 -7 -9 78.49 8.6
    -1 7 9 83.09 20.6
    0 -7 -9 0.8 1.9
    0 7 9 2.4 3.7
    -1 -7 -9 5.5 3.4
    1 7 9 5.3 5
    -2 -7 -9 1.1 2
    2 7 9 0.6 4
    -3 -7 -9 2.4 2.8
    3 7 9 1.3 2.7
    -4 -7 -9 12.7 5.5
    4 7 9 16.8 8.5
    -5 -7 -9 3 2.8
    5 7 9 4.4 4.4
    -6 -7 -9 2.3 3.4
    6 7 9 4.1 5.6
    -7 -7 -9 0.1 3
    -7 -7 -9 2.7 3.7
    7 7 9 6.3 4.4
    -8 -7 -9 5.9 5.1
    8 7 9 10.7 5.6
    -9 -7 -9 21.8 8.2
    9 7 9 16 8.3
    10 -8 -9 2.5 3.4
    -10 8 9 -10.5 5
    -10 8 9 1 8.7
    9 -8 -9 6.2 2.6
    -9 8 9 -7.1 6.8
    -9 8 9 -4.1 3.8
    8 -8 -9 2.4 2.5
    8 -8 -9 -2 1.5
    -8 8 9 -1 3
    -8 8 9 -7.4 6.7
    7 -8 -9 3.4 1.8
    7 -8 -9 -3.2 2.2
    -7 8 9 8.7 4.1
    -7 8 9 1 7.3
    6 -8 -9 6 3.5
    6 -8 -9 5.6 2.2
    -6 8 9 12.5 9.5
    -6 8 9 -0.1 2.8
    5 -8 -9 7 2.4
    -5 8 9 15.3 8.6
    -5 8 9 5.2 2.7
    4 -8 -9 1.9 2.3
    -4 8 9 2.1 2.2
    -4 8 9 5.1 7
    3 -8 -9 2.2 2.2
    3 -8 -9 4 2.1
    -3 8 9 -0.2 1.6
    -3 8 9 -0.7 6.9
    2 -8 -9 49.8 6.8
    2 -8 -9 36.5 8.6
    -2 8 9 40.3 12.7
    1 -8 -9 4.2 2.1
    1 -8 -9 -0.6 2
    1 -8 -9 11.6 3.5
    -1 8 9 3.2 6.2
    0 -8 -9 -3.8 1.8
    0 8 9 -0.5 4.3
    -1 -8 -9 3.5 3.2
    1 8 9 -1.8 4.9
    -2 -8 -9 1.3 2.3
    2 8 9 -7.9 4.5
    -3 -8 -9 16.8 5.4
    3 8 9 21.9 10.3
    -4 -8 -9 -0.4 2.8
    4 8 9 3.9 5.8
    -5 -8 -9 6.8 3.8
    5 8 9 -2.2 6.1
    -6 -8 -9 1.3 3.2
    6 8 9 -5 3.4
    -7 -8 -9 13.3 5.2
    7 8 9 -7.3 5.3
    -8 -8 -9 -7.3 4
    8 8 9 -7.6 4.5
    8 -9 -9 1.2 3.4
    -8 9 9 12.1 12.2
    -8 9 9 -3 4
    7 -9 -9 -0.3 1.7
    7 -9 -9 -2.2 2.4
    -7 9 9 -0.5 4.1
    -7 9 9 8 10
    6 -9 -9 -1.5 1.9
    6 -9 -9 -0.4 1.9
    -6 9 9 -4.5 3.1
    -6 9 9 9 8.1
    5 -9 -9 10.2 3.8
    -5 9 9 5.6 3.4
    -5 9 9 7.9 8.2
    4 -9 -9 -3.6 2.1
    4 -9 -9 1.6 2
    -4 9 9 -0.1 2.4
    -4 9 9 -0.7 5.7
    3 -9 -9 2.4 2.5
    3 -9 -9 0.5 2.5
    -3 9 9 3.1 2.1
    -3 9 9 0.1 6.1
    2 -9 -9 0.6 3.1
    2 -9 -9 1.2 1.9
    -2 9 9 0.8 6.1
    1 -9 -9 0.6 2.7
    1 -9 -9 -2.7 1.5
    -1 9 9 -3.3 7.5
    0 -9 -9 8.2 3.8
    0 9 9 -6.9 5.5
    -1 -9 -9 -2.3 2.4
    -2 -9 -9 -0.4 2.2
    2 9 9 -6.7 4.3
    -3 -9 -9 2.9 3.4
    3 9 9 -10.6 4.7
    -4 -9 -9 -0.8 3.4
    4 9 9 0.2 5.7
    -5 -9 -9 6.1 4.2
    5 9 9 -0.5 7.9
    -6 -9 -9 0.4 3.3
    6 9 9 -2.9 5.1
    -7 -9 -9 2.6 3.7
    7 9 9 -3.7 7.4
    6 -10 -9 1.9 3.4
    6 -10 -9 7.5 5.1
    6 -10 -9 8.1 3.9
    -6 10 9 3.9 4.6
    -6 10 9 -1.5 11.3
    5 -10 -9 15.6 5.3
    5 -10 -9 17.2 5.8
    -5 10 9 43.6 15.9
    -5 10 9 25.5 5.9
    4 -10 -9 75.99 11.2
    4 -10 -9 66.39 11.1
    -4 10 9 96.19 10.5
    -4 10 9 82.69 21.3
    3 -10 -9 -4.9 2.9
    3 -10 -9 -3.2 2.5
    -3 10 9 -3.1 8
    2 -10 -9 9.4 4.9
    -2 10 9 7.2 7.3
    -1 10 9 -13.5 7.1
    0 -10 -9 4.1 3
    0 10 9 -3.4 6.7
    -1 -10 -9 -1.4 2.8
    1 10 9 4.5 7.8
    -2 -10 -9 1.2 2.6
    2 10 9 -11.9 6.7
    -3 -10 -9 -4.5 3.4
    -4 -10 -9 16.6 7
    4 10 9 7.2 6.7
    -5 -10 -9 5.9 3.9
    5 10 9 6.3 10.4
    3 -11 -9 11.5 5.5
    -3 11 9 20.9 12.6
    2 -11 -9 10.8 5
    -2 11 9 -1.6 10.7
    1 -11 -9 4.8 5
    -1 11 9 -6.3 5.7
    0 -11 -9 3.8 4
    0 11 9 5.8 8.2
    -1 -11 -9 6.4 5
    1 11 9 11.1 11.5
    -2 -11 -9 0.5 3.1
    2 11 9 -2.2 7.8
    -3 -11 10 9 8.2
    2 11 -10 -0.5 3.8
    -2 -11 10 -3.8 6.2
    -2 -11 10 1.7 3
    1 11 -10 -9.5 4.9
    -1 -11 10 4.5 4.9
    -1 -11 10 17.5 7.4
    0 11 -10 -7.5 4.1
    0 -11 10 0.6 4.2
    0 -11 10 -0.4 3.5
    -1 11 -10 4 5
    1 -11 10 -3.1 4.9
    1 -11 10 19.8 6.6
    6 10 -10 5.6 5.2
    -6 -10 10 -8.5 6.2
    -6 -10 10 -0.3 3.2
    5 10 -10 21.9 7.8
    -5 -10 10 15.9 6.6
    -5 -10 10 29.2 10.1
    4 10 -10 3.2 3.9
    -4 -10 10 -4.8 5.4
    -4 -10 10 -1.5 2.8
    3 10 -10 -5.2 3.4
    -3 -10 10 7.9 5.3
    -3 -10 10 -3.2 4
    2 10 -10 -2.4 2.4
    -2 -10 10 -3.3 5.5
    -2 -10 10 7.1 4.7
    1 10 -10 6 5.4
    -1 -10 10 9.8 5.7
    0 10 -10 5 4.4
    0 -10 10 3.5 5
    0 -10 10 2 3.1
    -1 10 -10 3.5 4.8
    1 -10 10 3.8 3.7
    1 -10 10 6.7 2.4
    1 -10 10 -5.9 3
    -2 10 -10 9.7 5.3
    2 -10 10 6.8 4.9
    2 -10 10 11.6 3.4
    -3 10 -10 -3.4 3.7
    3 -10 10 -0.1 4
    3 -10 10 3.9 2.2
    -4 10 -10 -3.1 4
    4 -10 10 -1.8 4.1
    -5 10 -10 10.6 5.5
    5 -10 10 14.4 6.9
    5 -10 10 6.2 3.6
    8 9 -10 -7 4
    -8 -9 10 -3.6 3.5
    -8 -9 10 15.5 10.2
    7 9 -10 -6.7 2.9
    -7 -9 10 -10.1 4.9
    -7 -9 10 2.3 4.2
    6 9 -10 15.7 5.9
    -6 -9 10 8.4 4.8
    -6 -9 10 11.6 7.8
    5 9 -10 -1.4 2.6
    -5 -9 10 4.5 4.4
    -5 -9 10 3.5 7.3
    4 9 -10 28.4 8.5
    -4 -9 10 39.5 9
    -4 -9 10 40.8 12.3
    3 9 -10 3.2 3.9
    -3 -9 10 12 5.4
    -3 -9 10 7.1 3.9
    2 9 -10 2.4 3
    -2 -9 10 -3.9 4
    1 9 -10 5.8 3.7
    -1 -9 10 1.6 4.2
    0 9 -10 5 3.7
    0 -9 10 -1.3 2.3
    0 -9 10 0.6 1.7
    -1 9 -10 4.4 3.6
    1 -9 10 2.8 1.9
    1 -9 10 3.8 4.1
    -2 9 -10 -4.6 2.7
    2 -9 10 0.1 1.8
    2 -9 10 -2.9 3.1
    -3 9 -10 3.6 3.6
    3 -9 10 6.8 4.7
    3 -9 10 7.6 2.9
    -4 9 -10 4.8 4.7
    4 -9 10 8 3.7
    4 -9 10 -0.3 3.8
    -5 9 -10 5.7 5.7
    -5 9 -10 4.7 3.8
    5 -9 10 4.1 4.7
    5 -9 10 2.6 2.4
    -6 9 -10 4.5 5.5
    -6 9 -10 -4.7 3.9
    6 -9 10 0.4 3.1
    6 -9 10 -0.5 2.7
    -7 9 -10 -1.5 4.8
    -7 9 -10 -4.3 4.9
    7 -9 10 -1.3 3.9
    7 -9 10 2.5 3.2
    9 8 -10 5.3 5.2
    -9 -8 10 0.6 3.7
    -9 -8 10 5.3 8.3
    8 8 -10 -2.7 2.9
    -8 -8 10 2.8 2.9
    -8 -8 10 6.7 7.7
    7 8 -10 7.1 4.4
    -7 -8 10 1.5 4.5
    -7 -8 10 4.8 6.2
    6 8 -10 8 4.6
    -6 -8 10 8.2 8.2
    -6 -8 10 1.4 3.7
    5 8 -10 0.2 2.6
    -5 -8 10 1.7 4.4
    -5 -8 10 -5.1 2.6
    4 8 -10 30.7 8.1
    -4 -8 10 20 9
    -4 -8 10 16 5.2
    3 8 -10 74.09 12.4
    -3 -8 10 73.19 17.4
    2 8 -10 23.8 7.2
    -2 -8 10 12.7 7.1
    1 8 -10 -1.8 2.4
    -1 -8 10 -0.6 1
    -1 -8 10 0.6 1.8
    -1 -8 10 -5.5 3
    0 8 -10 7.4 4.5
    0 -8 10 5.2 3.2
    -1 8 -10 0.8 3.2
    1 -8 10 -3 2.4
    1 -8 10 -1.9 1.5
    -2 8 -10 2.4 3.9
    2 -8 10 3.8 2.4
    2 -8 10 6.6 4.2
    -3 8 -10 -5.8 3
    -4 8 -10 -0.9 3.1
    -4 8 -10 6.2 3.9
    4 -8 10 3.4 4
    4 -8 10 9 2.8
    -5 8 -10 101.39 14.9
    -5 8 -10 85.09 12.8
    5 -8 10 56.59 13
    5 -8 10 74.59 10.4
    -6 8 -10 -4.4 3
    -6 8 -10 11.3 6
    6 -8 10 -4.1 2.5
    6 -8 10 4.9 2.9
    -7 8 -10 8 4.7
    -7 8 -10 17.7 8.1
    7 -8 10 9.1 4.5
    7 -8 10 11.5 5.6
    -8 8 -10 1.2 4.6
    8 -8 10 -1.3 2.5
    8 -8 10 5.4 3.7
    -11 -7 10 9.2 9.8
    -11 -7 10 1.9 4.1
    -10 -7 10 3.7 4.7
    -10 -7 10 5.5 9.4
    9 7 -10 -2.2 3.2
    -9 -7 10 6 4.4
    8 7 -10 64.39 13.1
    -8 -7 10 67.39 18.8
    -8 -7 10 74.29 12
    7 7 -10 21.6 6.4
    -7 -7 10 22.8 10.8
    -7 -7 10 21.9 7.6
    6 7 -10 -0.3 2.6
    -6 -7 10 -9.2 4
    -6 -7 10 2.4 3.1
    5 7 -10 6.3 3.9
    -5 -7 10 4.7 4.6
    4 7 -10 22.9 6.2
    -4 -7 10 29 11.2
    3 7 -10 16.9 5.5
    -3 -7 10 20.2 7.7
    2 7 -10 128.19 15.8
    -2 -7 10 95.19 16.4
    1 7 -10 0.4 2.3
    -1 -7 10 -0.6 0.7
    -1 -7 10 -3.1 1.5
    -1 -7 10 0.8 2.3
    0 7 -10 226.98 24
    0 -7 10 208.38 25
    0 -7 10 161.88 20.8
    0 -7 10 217.58 19.6
    -1 7 -10 0.7 2.1
    1 -7 10 2.1 1.4
    1 -7 10 -0.8 1.3
    -2 7 -10 2.1 1.7
    2 -7 10 -0.4 1.1
    2 -7 10 1.3 2.7
    -3 7 -10 -1.5 1.6
    -3 7 -10 3.9 3.2
    3 -7 10 1.2 1.6
    3 -7 10 -2.3 2.9
    -4 7 -10 5.6 3.9
    -4 7 -10 2.1 2.1
    4 -7 10 -1.6 1.9
    4 -7 10 1 1.8
    -5 7 -10 38.8 10.3
    -5 7 -10 30.2 7.6
    5 -7 10 45.8 10.7
    5 -7 10 30 6.4
    -6 7 -10 24 9.2
    -6 7 -10 9.3 4.8
    6 -7 10 18.5 5
    6 -7 10 10.3 5.5
    -7 7 -10 1.6 3.7
    -7 7 -10 -1.4 4.1
    7 -7 10 3.8 3
    7 -7 10 1.8 3.8
    -8 7 -10 7.8 3.8
    -8 7 -10 17.6 7.3
    8 -7 10 2.2 4.9
    8 -7 10 4.7 3.5
    -9 7 -10 21.7 6.1
    9 -7 10 19.8 7.7
    9 -7 10 6.3 4.7
    -11 -6 10 -2.1 7.4
    10 6 -10 12.8 5.8
    10 6 -10 -1 3.5
    -10 -6 10 15.9 5.1
    -10 -6 10 2.1 6.7
    9 6 -10 5.7 3.8
    9 6 -10 5.4 4.5
    -9 -6 10 0.6 3.6
    -9 -6 10 4.5 8.2
    8 6 -10 16.3 4.7
    -8 -6 10 7.3 6.7
    7 6 -10 21.5 6.1
    -7 -6 10 21.5 6.8
    -7 -6 10 20 8.8
    6 6 -10 14.2 4.8
    -6 -6 10 13.6 6.3
    5 6 -10 23.9 6.4
    -5 -6 10 13.7 8.3
    4 6 -10 21.8 5.3
    -4 -6 10 15.5 8.3
    3 6 -10 19.7 5.4
    -3 -6 10 29.2 10
    2 6 -10 46.8 7.6
    -2 -6 10 31.7 9.5
    1 6 -10 0.1 1.8
    -1 -6 10 1.3 1.3
    -1 -6 10 -0.3 2.7
    -1 -6 10 -0.3 0.7
    0 6 -10 29 7.2
    0 -6 10 39.9 9.3
    0 -6 10 41.4 4.9
    -1 6 -10 1.9 2.8
    1 -6 10 2.8 1.6
    1 -6 10 3.8 3
    -2 6 -10 312.37 31.6
    2 -6 10 314.47 29
    2 -6 10 252.97 31.5
    -3 6 -10 167.38 19.8
    3 -6 10 165.78 20.8
    3 -6 10 172.88 18
    -4 6 -10 116.89 14.9
    -4 6 -10 84.39 12.2
    4 -6 10 73.79 12.6
    4 -6 10 83.09 10.8
    -5 6 -10 -0.9 2.2
    -5 6 -10 1.2 2.1
    5 -6 10 6.2 3.1
    5 -6 10 -0.1 1.8
    -6 6 -10 -5.4 2.7
    -6 6 -10 -1.7 2.2
    6 -6 10 5.1 2.6
    6 -6 10 -2.9 2.1
    -7 6 -10 8.7 5.1
    -7 6 -10 2.2 3.2
    7 -6 10 8.5 3.3
    7 -6 10 5.5 4.4
    -8 6 -10 3.4 5.1
    -8 6 -10 3.9 3.5
    8 -6 10 8.7 5
    8 -6 10 2.6 3.3
    -9 6 -10 7.2 5.8
    -9 6 -10 7.6 3.5
    9 -6 10 1.3 2.8
    -10 6 -10 -3.1 4.7
    -10 6 -10 -1.7 4
    10 -6 10 3.5 3.9
    12 5 -10 -3.9 4.5
    -12 -5 10 9 10.9
    -12 -5 10 -2.5 4.6
    11 5 -10 -3.5 3.8
    -11 -5 10 2.2 4.3
    -11 -5 10 -10.9 8.3
    10 5 -10 2.6 2.8
    10 5 -10 -2 2
    -10 -5 10 5.1 7.2
    -10 -5 10 -2.6 3.3
    9 5 -10 7.4 3.1
    9 5 -10 5.7 3.2
    -9 -5 10 9.3 4.2
    -9 -5 10 -7.7 6.4
    8 5 -10 26.6 4.9
    8 5 -10 24.7 5.8
    8 5 -10 22 4.2
    -8 -5 10 14.8 4.6
    -8 -5 10 37.2 14.1
    7 5 -10 7.9 3.4
    7 5 -10 3.5 1.9
    7 5 -10 4.4 1.8
    -7 -5 10 0.1 4.9
    -7 -5 10 -0.8 2.6
    6 5 -10 -3.1 1.3
    -6 -5 10 -3.2 3.9
    5 5 -10 2.5 1.9
    -5 -5 10 0.9 3
    4 5 -10 3.6 2.8
    -4 -5 10 6.2 5
    3 5 -10 12.8 4.3
    -3 -5 10 8.7 5.7
    2 5 -10 -1.1 1.3
    -2 -5 10 0.2 2.4
    1 5 -10 7.4 2.6
    -1 -5 10 2.5 3
    -1 -5 10 3.9 1.6
    -1 -5 10 2.2 0.9
    0 5 -10 25 5.6
    0 -5 10 12.6 5.2
    0 -5 10 19.7 4
    0 -5 10 20.3 3.1
    -1 5 -10 10.8 4
    1 -5 10 12.7 2.7
    1 -5 10 11 4.4
    1 -5 10 6.5 3.5
    -2 5 -10 168.38 17.8
    2 -5 10 127.89 17.4
    2 -5 10 144.09 15.2
    -3 5 -10 56.19 8.6
    -3 5 -10 45.9 9
    3 -5 10 40.7 6.2
    3 -5 10 31.4 8
    -4 5 -10 74.39 10.5
    -4 5 -10 97.09 12.6
    4 -5 10 67.69 9.1
    4 -5 10 57.49 10.3
    -5 5 -10 4.6 3.2
    -5 5 -10 1.8 1.8
    5 -5 10 1.5 1.4
    5 -5 10 1.5 2.2
    -6 5 -10 -3.1 2.5
    -6 5 -10 1 2
    6 -5 10 0.5 2.4
    6 -5 10 -0.2 1.7
    -7 5 -10 9.6 5.1
    -7 5 -10 3.1 1.5
    7 -5 10 1.3 2.2
    -8 5 -10 2 4.2
    -8 5 -10 -0.1 2.9
    8 -5 10 2.7 2.9
    -9 5 -10 2.2 3.4
    -9 5 -10 11.6 6.8
    9 -5 10 6.8 3.9
    -10 5 -10 7.8 6
    -10 5 -10 7.1 4.8
    10 -5 10 2.9 2.9
    -11 5 -10 8.5 6.8
    11 -5 10 6.9 4.2
    13 4 -10 5.5 5.6
    -13 -4 10 6.9 5.3
    -13 -4 10 12.8 10.4
    12 4 -10 5.3 4.2
    -12 -4 10 -0.6 7.3
    -12 -4 10 7.4 4.2
    11 4 -10 17.8 4.8
    -11 -4 10 -8.1 9.1
    -11 -4 10 21.4 5.8
    10 4 -10 2.7 3.4
    10 4 -10 2 2.2
    -10 -4 10 7.1 7.6
    -10 -4 10 3.5 3.4
    9 4 -10 10.6 3.6
    9 4 -10 18.6 4.9
    -9 -4 10 13.4 9.8
    -9 -4 10 25 5
    8 4 -10 53.49 7.6
    8 4 -10 25.5 6
    8 4 -10 39.5 5.9
    -8 -4 10 38.8 8.2
    -8 -4 10 37.5 13.8
    7 4 -10 -1.1 1.9
    7 4 -10 -2.1 2
    7 4 -10 2.4 1.4
    -7 -4 10 -3.7 2.2
    6 4 -10 1.8 1.5
    6 4 -10 1.3 1.3
    6 4 -10 2.4 1.4
    -6 -4 10 -2.1 2.7
    5 4 -10 10.2 3.7
    -5 -4 10 16.6 7.2
    4 4 -10 0.8 1.2
    -4 -4 10 2 2.9
    3 4 -10 6.6 2.3
    -3 -4 10 2.9 3.2
    2 4 -10 -1 1.4
    -2 -4 10 0.4 1.9
    1 4 -10 0.9 1.5
    -1 -4 10 -0.3 1.6
    -1 -4 10 0.6 0.7
    0 4 -10 -1.3 1.4
    0 4 -10 0.7 0.7
    0 -4 10 3 2.5
    0 -4 10 2.4 1.3
    0 -4 10 -0.2 1
    -1 4 -10 58.29 5.9
    -1 4 -10 54.99 8.1
    1 -4 10 41.1 7
    1 -4 10 41.2 5.8
    1 -4 10 51.79 8.3
    -2 4 -10 33.9 6.9
    -2 4 -10 40.9 6.5
    2 -4 10 31.8 4.9
    2 -4 10 26 6.7
    -3 4 -10 13.7 4.5
    -3 4 -10 14.3 4.6
    3 -4 10 14.5 3.5
    3 -4 10 12 4.6
    -4 4 -10 1.8 2.3
    -4 4 -10 -0.5 1.8
    4 -4 10 0.6 1.4
    4 -4 10 0.4 1.7
    -5 4 -10 1.7 2.6
    -5 4 -10 2.5 1.9
    5 -4 10 -0.1 1.6
    5 -4 10 -1.7 1.3
    -6 4 -10 2.2 2
    -6 4 -10 6.2 4
    6 -4 10 3.2 2.3
    -7 4 -10 0.2 1.6
    -7 4 -10 6.2 3.9
    7 -4 10 -0.9 1.5
    -8 4 -10 -1 3.3
    -8 4 -10 3 2
    8 -4 10 -0.9 2.5
    -9 4 -10 9.9 7.5
    -9 4 -10 5.1 3.1
    9 -4 10 5 3.3
    -10 4 -10 1.4 5.5
    -10 4 -10 3.4 3.5
    10 -4 10 5.4 3.8
    -11 4 -10 -0.4 4.3
    -11 4 -10 -6.9 5.1
    11 -4 10 1 2.3
    13 3 -10 1.6 4.8
    -13 -3 10 -12.6 7.4
    12 3 -10 -2.2 3.2
    -12 -3 10 0.7 3.8
    -12 -3 10 -7.9 6.4
    11 3 -10 2.6 3.1
    -11 -3 10 6.6 8.2
    -11 -3 10 -0.3 3.2
    10 3 -10 19 4.6
    10 3 -10 25.6 5.3
    -10 -3 10 19.1 10.2
    -10 -3 10 16.8 4.8
    9 3 -10 55.59 8
    9 3 -10 59.89 8
    -9 -3 10 54.89 8.7
    -9 -3 10 47.1 14.8
    8 3 -10 45.3 6.2
    8 3 -10 41.9 6.7
    -8 -3 10 44.5 7.4
    7 3 -10 95.09 11.3
    7 3 -10 129.79 13.6
    7 3 -10 111.59 12.8
    -7 -3 10 123.39 20.6
    6 3 -10 0.8 1.9
    6 3 -10 1.6 1.3
    6 3 -10 0.1 0.9
    -6 -3 10 -4.8 2.6
    5 3 -10 37.9 5.2
    5 3 -10 42.2 6.5
    5 3 -10 43.3 4.5
    -5 -3 10 37.9 10.6
    4 3 -10 49.4 7.1
    -4 -3 10 38.2 11.3
    3 3 -10 9.5 3.5
    -3 -3 10 7.5 4
    2 3 -10 8.4 3
    -2 -3 10 11.1 4.9
    1 3 -10 14.7 1.9
    1 3 -10 22.2 5.2
    -1 -3 10 11.6 4.8
    -1 -3 10 13.4 2.8
    0 3 -10 110.39 12.8
    0 3 -10 109.79 10.3
    0 -3 10 93.79 13.2
    0 -3 10 95.79 10.8
    -1 3 -10 16.6 2.6
    -1 3 -10 16.9 4.5
    1 -3 10 18.8 3.1
    1 -3 10 12.4 4.2
    -2 3 -10 17.9 4.8
    -2 3 -10 16.6 4.4
    2 -3 10 16 3.9
    2 -3 10 11.3 3.7
    -3 3 -10 4.6 2.2
    -3 3 -10 3.2 2.2
    3 -3 10 3.3 2
    3 -3 10 3 1.6
    -4 3 -10 65.99 9.6
    -4 3 -10 50.99 7.7
    4 -3 10 56.49 8.6
    4 -3 10 46.6 7.2
    -5 3 -10 0 1.2
    -5 3 -10 -0.2 1.6
    5 -3 10 -0.5 1.2
    -6 3 -10 0 2.7
    -6 3 -10 2.1 2.3
    6 -3 10 0.9 2
    -7 3 -10 6.4 4.9
    -7 3 -10 3.2 2
    7 -3 10 5.5 3.2
    -8 3 -10 40.9 8.1
    -8 3 -10 55.39 13.8
    8 -3 10 43.3 9.2
    -9 3 -10 31.7 11.6
    -9 3 -10 26.1 6.2
    9 -3 10 26.2 7.5
    -10 3 -10 27.1 6
    -10 3 -10 23.1 10.2
    10 -3 10 28.1 7.8
    -11 3 -10 0 6
    -11 3 -10 7.6 3.7
    11 -3 10 -3.7 2.9
    13 2 -10 4.6 4.6
    -13 -2 10 -12.3 5.2
    12 2 -10 14.4 5
    -12 -2 10 42.5 18
    -12 -2 10 4.4 3.2
    11 2 -10 7.6 3.9
    -11 -2 10 14.9 8.6
    -11 -2 10 15 3.7
    10 2 -10 39.9 7.6
    -10 -2 10 24.5 11.2
    -10 -2 10 54.19 7
    9 2 -10 59.99 8.2
    9 2 -10 60.49 8.1
    -9 -2 10 68.09 17.9
    -9 -2 10 62.49 8.6
    8 2 -10 713.83 61.39
    8 2 -10 665.73 61.89
    -8 -2 10 539.35 71.19
    7 2 -10 50.89 6.1
    7 2 -10 42.6 6.4
    -7 -2 10 37.1 12.6
    6 2 -10 0.3 1.9
    6 2 -10 0.5 1.1
    6 2 -10 0.2 0.9
    -6 -2 10 3.6 3.3
    5 2 -10 7.8 2.7
    5 2 -10 4.4 2.4
    -5 -2 10 3.7 3.8
    4 2 -10 1.2 1.2
    4 2 -10 -1.2 1.3
    4 2 -10 0.1 0.5
    -4 -2 10 0.7 2.4
    -4 -2 10 -1.2 0.8
    3 2 -10 4.8 2
    3 2 -10 5.1 2.3
    -3 -2 10 3.5 1.4
    -3 -2 10 2.2 3
    2 2 -10 417.66 40.5
    2 2 -10 442.46 38.5
    -2 -2 10 374.36 43.1
    1 2 -10 82.89 10.3
    1 2 -10 96.29 8.6
    -1 -2 10 71.19 9.1
    -1 -2 10 68.59 11.3
    0 2 -10 337.97 29.1
    0 2 -10 347.37 31.3
    0 -2 10 270.77 29.5
    0 -2 10 280.77 31.5
    -1 2 -10 90.79 10.5
    -1 2 -10 89.69 8.9
    1 -2 10 77.59 10.4
    1 -2 10 63.29 8.9
    -2 2 -10 55.59 7.9
    -2 2 -10 52.89 7.6
    2 -2 10 51.99 7.8
    2 -2 10 61.29 7.5
    -3 2 -10 30 6.4
    -3 2 -10 36.5 6.1
    3 -2 10 33.8 5.8
    3 -2 10 32.2 5.5
    -4 2 -10 4 2.3
    -4 2 -10 3.8 1.9
    4 -2 10 1.8 1.9
    -5 2 -10 12.9 3.9
    -5 2 -10 16.6 5.7
    5 -2 10 9.8 3.4
    -6 2 -10 17.8 5.1
    -6 2 -10 31 8.5
    6 -2 10 14.9 4.6
    -7 2 -10 43.4 11.1
    -7 2 -10 45.5 7
    7 -2 10 28.7 7.3
    -8 2 -10 27 8.7
    -8 2 -10 18 5
    8 -2 10 29.2 7.2
    -9 2 -10 0 4.3
    -9 2 -10 -2.8 2.1
    9 -2 10 -0.3 2.9
    -10 2 -10 49.6 8.7
    -10 2 -10 41.7 12.5
    10 -2 10 38.8 9.8
    -11 2 -10 9.2 4.4
    11 -2 10 -1.6 3.1
    12 -2 10 -0.6 4.3
    13 1 -10 1.8 3.8
    -13 -1 10 2.5 9.6
    12 1 -10 0.7 2.7
    -12 -1 10 2.8 5.8
    11 1 -10 -0.3 2.1
    -11 -1 10 7.1 2.2
    -11 -1 10 -1.2 5.2
    10 1 -10 -0.2 1.5
    -10 -1 10 0.4 1.7
    -10 -1 10 -0.2 2.1
    -10 -1 10 -1.3 5.6
    9 1 -10 3.8 2
    9 1 -10 1.8 1.8
    -9 -1 10 5.2 2.4
    -9 -1 10 8.2 6.2
    8 1 -10 127.39 13.1
    8 1 -10 140.39 13.5
    -8 -1 10 86.89 21.3
    -8 -1 10 102.29 12.9
    7 1 -10 -0.8 1.1
    7 1 -10 0.9 1.1
    6 1 -10 4.3 1.8
    6 1 -10 3.1 1.6
    6 1 -10 2.9 3.1
    -6 -1 10 7.3 4.9
    5 1 -10 2.5 1.9
    5 1 -10 3.8 1.3
    5 1 -10 5.1 1.7
    -5 -1 10 3.8 2.1
    -5 -1 10 5.1 4
    4 1 -10 -0.3 1.5
    4 1 -10 4.1 1.9
    -4 -1 10 3 1.4
    -4 -1 10 -2.1 2.2
    3 1 -10 21.5 5
    3 1 -10 16.9 3.7
    -3 -1 10 20.8 4.6
    -3 -1 10 9.6 4.2
    2 1 -10 -3.2 1.3
    2 1 -10 -0.1 0.7
    -2 -1 10 -0.5 1.2
    -2 -1 10 -0.2 2
    1 1 -10 150.18 15.5
    1 1 -10 168.28 15.4
    -1 -1 10 109.59 14.9
    -1 -1 10 134.69 16.9
    0 1 -10 8.5 3
    0 1 -10 16.8 3.6
    0 -1 10 7.7 2.8
    0 -1 10 7.9 3.1
    -1 1 -10 140.89 15.7
    -1 1 -10 170.48 15.5
    1 -1 10 134.19 15.8
    1 -1 10 125.99 15.3
    -2 1 -10 177.38 18.2
    -2 1 -10 169.88 17.6
    2 -1 10 156.68 17.8
    2 -1 10 164.28 17.8
    -3 1 -10 3.4 1.9
    -3 1 -10 5.2 2.4
    3 -1 10 3.9 2.1
    3 -1 10 7.6 2.8
    -4 1 -10 1.5 1.6
    4 -1 10 -0.4 1.6
    -5 1 -10 24.6 6.4
    -5 1 -10 10.5 4.1
    5 -1 10 19.4 5.1
    -6 1 -10 71.09 9.4
    -6 1 -10 83.39 12.1
    6 -1 10 55.29 9.4
    -7 1 -10 18.7 6.1
    -7 1 -10 10.8 3.6
    7 -1 10 7.9 4
    -8 1 -10 40.6 6.6
    -8 1 -10 43.5 10.6
    8 -1 10 31.6 8
    -9 1 -10 41.9 11.1
    9 -1 10 28.7 7.9
    -10 1 -10 49.3 7.9
    -10 1 -10 24.8 9.5
    10 -1 10 33.9 8.9
    -11 1 -10 -2.1 3.7
    -11 1 -10 0.4 3.7
    11 -1 10 -1.7 3.2
    -12 1 -10 0.3 6.8
    -12 1 -10 1.3 4.6
    12 -1 10 -5 3
    -14 0 10 -13.9 9.2
    13 0 -10 8.2 3.4
    -13 0 10 -0.3 11.1
    12 0 -10 -1.4 2.3
    -12 0 10 4 9.4
    11 0 -10 2.1 2.1
    -11 0 10 -5.2 4.4
    10 0 -10 3.5 2.3
    -10 0 10 -3.8 4.7
    -10 0 10 3 1.1
    -10 0 10 2.3 1.4
    9 0 -10 0.1 1.4
    9 0 -10 -1 0.9
    -9 0 10 -2.9 1.5
    -9 0 10 0.7 0.9
    -9 0 10 -1.9 3.6
    8 0 -10 13.7 3.6
    8 0 -10 15.9 3.1
    -8 0 10 13.4 2.2
    -8 0 10 23.5 10.2
    7 0 -10 -2.1 0.9
    7 0 -10 -2 0.8
    -7 0 10 2.3 1
    -7 0 10 -0.1 2
    -7 0 10 -1.6 2.7
    6 0 -10 18.6 3.6
    6 0 -10 21.5 3.4
    -6 0 10 14.5 3
    -6 0 10 21.1 5.9
    -6 0 10 13.2 6.1
    5 0 -10 6.4 1.7
    5 0 -10 2.9 1.1
    -5 0 10 1.5 1
    -5 0 10 3.4 1.9
    -5 0 10 1.5 2.4
    4 0 -10 8.3 2.8
    4 0 -10 8.1 2.5
    -4 0 10 6.2 4.4
    -4 0 10 5.6 2.6
    -4 0 10 11.3 2.4
    3 0 -10 2.5 1.5
    3 0 -10 0.3 1.1
    -3 0 10 -0.5 3.3
    -3 0 10 1.4 0.8
    -3 0 10 1.7 2.3
    2 0 -10 12.3 3.3
    2 0 -10 15.3 4.7
    2 0 -10 16.6 4.8
    -2 0 10 9.9 2.7
    -2 0 10 10 4
    -2 0 10 10.6 4.1
    1 0 -10 -0.2 0.9
    1 0 -10 0 2
    1 0 -10 -2.8 1.7
    -1 0 10 -2.4 1.2
    -1 0 10 -1.9 1.2
    0 0 -10 12.4 3.5
    0 0 -10 17.7 4.5
    0 0 -10 23 5.3
    0 0 10 14.5 3
    0 0 10 9.6 3.3
    0 0 10 11.9 3.8
    -1 0 -10 3.3 3
    -1 0 -10 1.1 1.5
    1 0 10 1.9 1.9
    1 0 10 -0.5 1.1
    1 0 10 -0.6 0.7
    -2 0 -10 143.89 14.4
    -2 0 -10 129.19 13.1
    2 0 10 122.99 13.3
    2 0 10 108.09 13
    2 0 10 101.19 13.6
    -3 0 -10 -0.6 1.3
    -3 0 -10 -0.3 1
    3 0 10 -2.8 1.5
    3 0 10 -0.4 1.2
    -4 0 -10 2.1 1.8
    -4 0 -10 2.7 2.2
    4 0 10 7.2 2.9
    -5 0 -10 -0.5 1.4
    -5 0 -10 -1.7 0.8
    5 0 10 1.9 2
    -6 0 -10 28.3 7
    -6 0 -10 54.29 8.6
    6 0 10 29.2 7
    -7 0 -10 -1.3 2.4
    -7 0 -10 0.6 2.3
    7 0 10 3.3 2.7
    -8 0 -10 34.8 7.3
    -8 0 -10 27.4 8.2
    8 0 10 19 6.5
    -9 0 -10 7.9 4.2
    -9 0 -10 5.9 2.3
    9 0 10 -4.1 2.3
    -10 0 -10 31.1 7.1
    -10 0 -10 24 9.1
    -11 0 -10 -5.3 4.1
    -11 0 -10 6.6 3.6
    11 0 10 -1 4.3
    -12 0 -10 -6.1 5.2
    -12 0 -10 4 5.2
    12 0 10 -4 3.4
    13 -1 -10 -1.6 2.3
    -13 1 10 -9.8 8.2
    12 -1 -10 1.2 3
    -12 1 10 -0.5 9.1
    11 -1 -10 1.9 2.4
    -11 1 10 8.1 8.1
    10 -1 -10 -0.4 1.8
    -10 1 10 -3.2 4.8
    9 -1 -10 1.5 1.2
    -9 1 10 5.1 5
    8 -1 -10 122.29 12.3
    8 -1 -10 122.19 14.1
    -8 1 10 166.58 19.7
    -8 1 10 126.79 12.3
    -8 1 10 136.49 22.7
    7 -1 -10 0.5 0.9
    7 -1 -10 0.6 0.9
    -7 1 10 6.5 5.9
    -7 1 10 0.4 3
    -7 1 10 -0.7 0.9
    6 -1 -10 6.7 1.8
    6 -1 -10 6.9 2.2
    -6 1 10 3.8 1.4
    -6 1 10 5.6 2.5
    -6 1 10 8.6 5
    5 -1 -10 2.6 1.4
    -5 1 10 6.6 5.4
    -5 1 10 4.9 2.9
    -5 1 10 1.2 1
    4 -1 -10 3.3 1.7
    -4 1 10 1 0.6
    -4 1 10 2 3.3
    -4 1 10 2.4 2.5
    3 -1 -10 14.8 6.3
    3 -1 -10 18.8 3.9
    -3 1 10 16.8 6.1
    -3 1 10 15.5 3.1
    -3 1 10 18.2 6
    2 -1 -10 -0.1 0.9
    2 -1 -10 -0.4 2.4
    2 -1 -10 0.2 1.6
    -2 1 10 -0.7 0.7
    -2 1 10 -0.3 2.1
    -2 1 10 -2.2 1.7
    1 -1 -10 167.98 17
    1 -1 -10 168.48 18.3
    1 -1 -10 151.78 15.7
    -1 1 10 127.89 16.5
    -1 1 10 117.29 17.1
    0 -1 -10 13.8 3.6
    0 -1 -10 17.5 4.2
    0 1 10 8.6 2.1
    0 1 10 8.6 3.2
    0 1 10 6.7 3.5
    -1 -1 -10 149.88 14.9
    1 1 10 140.79 14.2
    1 1 10 113.09 15.3
    1 1 10 116.79 13
    -2 -1 -10 182.18 16.8
    -2 -1 -10 178.68 18.3
    2 1 10 186.78 17.4
    2 1 10 137.59 16.8
    2 1 10 149.29 18.5
    -3 -1 -10 4.6 2.6
    3 1 10 5.7 2.1
    3 1 10 4.6 2.1
    3 1 10 5.2 3
    -4 -1 -10 0.8 1.6
    -4 -1 -10 0.6 1.3
    4 1 10 1.9 2
    -5 -1 -10 11.2 3.7
    -5 -1 -10 17.3 4.6
    5 1 10 11.2 4.3
    -6 -1 -10 64.39 9.7
    -6 -1 -10 63.19 9.2
    6 1 10 45.3 9.9
    -7 -1 -10 9.9 4.4
    -7 -1 -10 12.4 4.4
    7 1 10 5.1 4
    -8 -1 -10 46.8 9.2
    -8 -1 -10 42.5 10.6
    8 1 10 30.8 8.7
    -9 -1 -10 47.3 9.9
    9 1 10 29.1 8.2
    -10 -1 -10 45.9 12
    -10 -1 -10 59.89 11.5
    10 1 10 28.3 8.7
    -11 -1 -10 -1.5 6.4
    -11 -1 -10 2.1 3.6
    11 1 10 2.8 4.7
    -12 -1 -10 -2.9 6.1
    -12 -1 -10 0.3 5.1
    12 1 10 1.1 4.3
    13 -2 -10 10.3 5
    -13 2 10 1 7.8
    12 -2 -10 4.3 3.4
    -12 2 10 9.3 10.1
    11 -2 -10 11 4.2
    -11 2 10 18.3 10
    10 -2 -10 38.9 6.5
    -10 2 10 32.7 14.4
    9 -2 -10 65.19 8.7
    -9 2 10 51.89 16.3
    8 -2 -10 668.43 63.69
    -8 2 10 698.23 74.59
    7 -2 -10 47.4 6.6
    7 -2 -10 47.3 5.3
    -7 2 10 50.19 5.6
    -7 2 10 39.2 12.2
    -7 2 10 51.39 11.6
    6 -2 -10 0.2 0.8
    6 -2 -10 2.1 1.6
    -6 2 10 -0.8 3
    -6 2 10 5.1 2.6
    -6 2 10 0.4 1
    5 -2 -10 11.4 2.6
    -5 2 10 17.1 6.9
    -5 2 10 7.3 3.5
    -5 2 10 7.5 1.9
    -4 2 10 0.5 0.8
    -4 2 10 2.4 3.5
    -4 2 10 3.6 3.2
    3 -2 -10 -2.5 2.1
    3 -2 -10 0.6 1.4
    -3 2 10 2.2 3.6
    -3 2 10 3.2 1.4
    -3 2 10 3.3 2.3
    2 -2 -10 419.56 36.3
    2 -2 -10 369.56 37.7
    -2 2 10 348.07 39.9
    -2 2 10 350.46 38.1
    1 -2 -10 89.19 9.9
    -1 2 10 69.49 12
    -1 2 10 74.99 10.3
    0 -2 -10 319.77 29.8
    0 2 10 247.38 31.5
    0 2 10 275.47 29
    0 2 10 327.07 27.7
    -1 -2 -10 89.89 10.4
    1 2 10 72.09 8.3
    1 2 10 68.89 11.4
    1 2 10 88.89 9.3
    -2 -2 -10 58.19 7.9
    2 2 10 53.09 6.4
    2 2 10 51.79 6.6
    2 2 10 45.8 9.7
    -3 -2 -10 33.8 6.8
    -3 -2 -10 31.2 4.2
    3 2 10 23.5 6.5
    3 2 10 26.9 5.4
    3 2 10 29.6 4.2
    -4 -2 -10 2.7 2.6
    -4 -2 -10 2.9 1.6
    4 2 10 0.8 1.9
    4 2 10 1.2 1.7
    -5 -2 -10 14.4 4.1
    -5 -2 -10 14.5 3.9
    5 2 10 5 3.3
    -6 -2 -10 21.2 5.4
    -6 -2 -10 31.7 7
    6 2 10 19.7 6.2
    -7 -2 -10 37.7 8.4
    -7 -2 -10 34.4 7.6
    7 2 10 24.7 7.2
    -8 -2 -10 31.8 7.7
    -8 -2 -10 24 6.5
    8 2 10 31.4 8.8
    -9 -2 -10 1.8 4.1
    -9 -2 -10 2.1 3.4
    9 2 10 3.8 4.1
    -10 -2 -10 56.29 14.5
    -10 -2 -10 76.99 12.1
    -11 -2 -10 0.4 5.1
    -11 -2 -10 -0.7 5.4
    11 2 10 3.4 5.8
    -12 -2 -10 1 6.4
    -12 -2 -10 6.5 7
    13 -3 -10 2.1 2.5
    -13 3 10 -2.9 7.7
    12 -3 -10 -4.4 1.8
    -12 3 10 1.7 7.9
    -11 3 10 3.9 7.8
    10 -3 -10 15.1 4.9
    -10 3 10 12.1 7.5
    9 -3 -10 58.39 8.5
    -9 3 10 54.09 13.9
    -9 3 10 69.79 16.5
    8 -3 -10 38.8 6.2
    -8 3 10 55.59 13.1
    -8 3 10 31 10.8
    7 -3 -10 120.59 14
    7 -3 -10 120.19 12.1
    7 -3 -10 113.29 12
    -7 3 10 138.69 20.2
    -7 3 10 144.59 12.4
    -7 3 10 105.49 18.8
    6 -3 -10 2.8 1.1
    -6 3 10 -3.5 2.4
    -6 3 10 -1.2 2.1
    5 -3 -10 33.7 5.1
    -5 3 10 60.49 13.4
    -5 3 10 44.9 5.6
    -5 3 10 31.8 8.9
    4 -3 -10 48.5 6
    -4 3 10 43.4 10.2
    -4 3 10 46.5 6.2
    -4 3 10 34 9.5
    3 -3 -10 6.9 2.4
    3 -3 -10 5.7 2.8
    -3 3 10 7.9 3.6
    -3 3 10 16.5 5.7
    2 -3 -10 9.9 3.2
    2 -3 -10 10 2.9
    -2 3 10 15.3 6.2
    -2 3 10 10.2 3.5
    1 -3 -10 14.7 4.2
    1 -3 -10 18.8 4.1
    -1 3 10 7.9 4.5
    -1 3 10 15.6 3.6
    0 -3 -10 115.79 12.5
    0 3 10 85.49 10.3
    0 3 10 90.99 14.6
    0 3 10 106.29 9.6
    -1 -3 -10 16.5 4.4
    1 3 10 12.6 2.4
    1 3 10 10.9 4.7
    1 3 10 12 1.9
    -2 -3 -10 22 5.2
    2 3 10 16.8 2.6
    2 3 10 13.2 2.8
    2 3 10 19.7 6.4
    -3 -3 -10 4.3 2.4
    -3 -3 -10 2.7 1.2
    3 3 10 3 1.7
    3 3 10 1.6 2.4
    3 3 10 2.7 1.1
    -4 -3 -10 48.7 8.1
    -4 -3 -10 55.09 6.5
    4 3 10 41.5 10.1
    -5 -3 -10 1.7 1.5
    -5 -3 -10 1.2 2.3
    5 3 10 2.2 2.9
    5 3 10 -0.9 2.1
    -6 -3 -10 0.4 2.3
    -6 -3 -10 3.8 2.1
    6 3 10 -0.9 2.7
    -7 -3 -10 6.2 4.4
    -7 -3 -10 4.9 3.2
    7 3 10 3.2 3.1
    -8 -3 -10 46.7 9.7
    -8 -3 -10 33.6 8.4
    8 3 10 32.3 9.3
    -9 -3 -10 39 8
    -9 -3 -10 26.2 7.8
    9 3 10 25.8 8.2
    -10 -3 -10 52.39 11.5
    -10 -3 -10 27.4 8.9
    10 3 10 21 6.4
    -11 -3 -10 0.8 6.1
    -11 -3 -10 -0.8 5.3
    11 3 10 9.9 5.8
    13 -4 -10 -2.6 3
    -13 4 10 -0.3 10.1
    12 -4 -10 -4.5 2.6
    -12 4 10 -2.6 7.5
    11 -4 -10 21.4 5.6
    -11 4 10 -1 8.5
    10 -4 -10 2.8 2.6
    -10 4 10 -3.7 5.2
    9 -4 -10 18.9 4.8
    -9 4 10 11.2 7.2
    -9 4 10 4.9 5
    8 -4 -10 38.8 6.5
    -8 4 10 39.5 12
    -8 4 10 36.4 10.4
    7 -4 -10 1.9 1
    7 -4 -10 0.3 1.3
    -7 4 10 1.7 3.8
    -7 4 10 -2.4 2.8
    6 -4 -10 3 1.4
    6 -4 -10 0.6 0.9
    -6 4 10 6.9 1.6
    -6 4 10 2.6 3.2
    5 -4 -10 10.3 2.9
    -5 4 10 6.3 4.4
    -5 4 10 18.3 3.7
    -5 4 10 14.5 5.2
    4 -4 -10 -0.4 1.2
    -4 4 10 2.1 2.2
    -4 4 10 2.1 3.7
    3 -4 -10 -0.7 1.6
    3 -4 -10 4.6 2
    -3 4 10 1.9 2.5
    -3 4 10 0.8 2.2
    2 -4 -10 1.6 1.3
    2 -4 -10 0.5 1.4
    -2 4 10 3 3.3
    -2 4 10 0 1.3
    1 -4 -10 -0.8 1.1
    1 -4 -10 -0.8 0.9
    -1 4 10 -0.4 0.9
    -1 4 10 -0.5 2.7
    0 -4 -10 2.2 1.7
    0 4 10 3.9 4.7
    -1 -4 -10 53.69 8
    1 4 10 46 11
    -2 -4 -10 35.1 7.4
    2 4 10 28.4 8.4
    -3 -4 -10 18 5.1
    3 4 10 8.3 4.4
    -4 -4 -10 0.6 1.7
    -4 -4 -10 0.3 0.7
    4 4 10 -1.9 1.9
    -5 -4 -10 -1.4 1.8
    -5 -4 -10 -2 1
    5 4 10 -0.6 2.3
    5 4 10 0.3 2
    -6 -4 -10 -0.3 2.6
    -6 -4 -10 1.7 2.1
    6 4 10 4.9 4.4
    -7 -4 -10 1.8 3
    -7 -4 -10 -1.6 2.1
    7 4 10 2 3.1
    -8 -4 -10 1.8 3.1
    -8 -4 -10 -4.7 3.4
    8 4 10 -2.1 3
    -9 -4 -10 8.3 4.6
    -9 -4 -10 2.6 4.9
    9 4 10 3.6 3.5
    -10 -4 -10 -0.5 4.3
    -10 -4 -10 9.3 5.6
    10 4 10 5.4 4.3
    -11 -4 -10 -11.5 5.2
    -11 -4 -10 -5.4 5.3
    11 4 10 -1.5 3.5
    -12 5 10 15.5 8.8
    11 -5 -10 1.6 3.1
    -11 5 10 -5.7 6.3
    10 -5 -10 -2.1 2.5
    -10 5 10 4.7 6.4
    -10 5 10 -4.9 4.1
    9 -5 -10 2.5 2
    -9 5 10 4.1 7.5
    -9 5 10 8.6 6.2
    8 -5 -10 17.1 2.5
    8 -5 -10 19.6 2.8
    8 -5 -10 23.2 5.5
    -8 5 10 39.5 12.2
    -8 5 10 14.8 6.9
    7 -5 -10 1.7 2.3
    7 -5 -10 2.8 1.4
    7 -5 -10 3 1.6
    -7 5 10 2.2 3.2
    6 -5 -10 2.3 1.4
    -6 5 10 2.9 3.4
    -6 5 10 1.4 3.4
    5 -5 -10 0.7 1.3
    -5 5 10 -3.6 3.8
    -5 5 10 2.3 2.8
    4 -5 -10 5.8 2.3
    -4 5 10 3.8 5
    -4 5 10 3.9 2.9
    3 -5 -10 9.6 3.4
    3 -5 -10 11.7 3.5
    -3 5 10 8.1 6.1
    -3 5 10 11.7 3.2
    2 -5 -10 1.3 1.9
    2 -5 -10 -0.6 1.7
    -2 5 10 0.8 1.4
    -2 5 10 -1.4 4.1
    1 -5 -10 9 3.3
    1 -5 -10 6.7 1.9
    -1 5 10 -0.8 3.2
    -1 5 10 5.1 1.1
    0 -5 -10 33.6 6.6
    0 5 10 18.2 8
    -1 -5 -10 17.3 4.8
    1 5 10 15.6 7
    -2 -5 -10 179.08 18.6
    2 5 10 120.49 20
    -3 -5 -10 47.4 7.5
    3 5 10 25.9 8.8
    -4 -5 -10 66.89 10.1
    4 5 10 55.29 13
    -5 -5 -10 1.4 1.8
    -5 -5 -10 5.1 1.4
    5 5 10 0.1 1.4
    5 5 10 -0.9 2.4
    -6 -5 -10 0.4 2.4
    -6 -5 -10 -1 1.8
    6 5 10 -0.3 2.6
    6 5 10 -0.5 3.8
    -7 -5 -10 -1.6 3.2
    -7 -5 -10 -1.7 2.6
    7 5 10 -0.5 3.3
    -8 -5 -10 -2 2.9
    8 5 10 -1.4 3.7
    -9 -5 -10 1.2 4.5
    -9 -5 -10 4.7 5.9
    9 5 10 0.6 3.4
    -10 -5 -10 1.9 5
    -10 -5 -10 8.7 4.5
    10 5 10 2.7 5.2
    -11 -5 -10 -4.5 5.9
    -11 -5 -10 7.7 6.5
    11 5 10 5.7 5.3
    11 -6 -10 -1.3 2.2
    -11 6 10 -3.6 6.4
    10 -6 -10 10.5 4.6
    -10 6 10 25 10.2
    -10 6 10 2.5 5.5
    9 -6 -10 4.9 3
    -9 6 10 -0.6 6.4
    -9 6 10 2.6 4.9
    8 -6 -10 -0.6 1.8
    8 -6 -10 1.6 1.4
    -8 6 10 2.5 3.7
    -8 6 10 4.1 6.9
    7 -6 -10 9.6 2.6
    7 -6 -10 14.3 4.4
    -7 6 10 14.8 6.1
    -7 6 10 29.9 12.8
    6 -6 -10 10.9 3
    -6 6 10 15.5 5
    -6 6 10 7.9 6.4
    5 -6 -10 26.5 5.3
    -5 6 10 21.6 8.7
    -5 6 10 20.9 6.5
    4 -6 -10 29 5.8
    -4 6 10 29.3 6.2
    -4 6 10 38.4 12.6
    3 -6 -10 30.8 5
    3 -6 -10 17.3 4.8
    -3 6 10 29.5 5.9
    -3 6 10 24.9 9.7
    2 -6 -10 47.3 7.4
    -2 6 10 46.2 5.7
    -2 6 10 32.4 11.7
    1 -6 -10 1.8 2.1
    -1 6 10 -2.5 4
    0 -6 -10 44.6 7.2
    0 6 10 26.9 10
    -1 -6 -10 10.1 3.4
    1 6 10 0.7 4.1
    -2 -6 -10 299.77 30.6
    2 6 10 255.77 33.9
    -3 -6 -10 174.08 19.8
    3 6 10 143.79 21.7
    -4 -6 -10 83.39 12.4
    4 6 10 78.69 16.7
    -5 -6 -10 -1.5 2.4
    5 6 10 -1.1 3.3
    -6 -6 -10 0.1 2.4
    -6 -6 -10 -0.5 1.2
    6 6 10 -4.7 2.8
    -7 -6 -10 4.9 4.5
    -7 -6 -10 5.4 2.7
    7 6 10 0 3.3
    -8 -6 -10 4.4 3.3
    -8 -6 -10 2.4 3.3
    8 6 10 2.5 5.1
    -9 -6 -10 0 4
    -9 -6 -10 5.2 4.2
    9 6 10 -7.3 3.9
    -10 -6 -10 -1.1 5.3
    10 6 10 -2.9 5.6
    11 -7 -10 5.3 4.2
    -11 7 10 4.1 6.4
    10 -7 -10 3.8 2.8
    -10 7 10 5.6 8.2
    -10 7 10 0.3 5.9
    9 -7 -10 -1.1 2.6
    -9 7 10 -3 4.9
    -9 7 10 -1.5 7.9
    8 -7 -10 60.99 9.3
    8 -7 -10 53.49 6.7
    -8 7 10 62.19 13.7
    7 -7 -10 24.3 6.1
    7 -7 -10 20.4 4.3
    -7 7 10 30.2 7.9
    -7 7 10 32.4 13.2
    -6 7 10 6.9 7
    -6 7 10 4.3 2.9
    5 -7 -10 7.8 2.7
    -5 7 10 5.8 3
    -5 7 10 -3.6 4.9
    4 -7 -10 22.7 5.2
    -4 7 10 22.8 11.3
    -4 7 10 25.8 6.1
    3 -7 -10 25.6 6
    -3 7 10 22.6 5
    -3 7 10 25.3 12.3
    2 -7 -10 128.09 15.7
    2 -7 -10 138.99 13.8
    -2 7 10 127.19 13
    -2 7 10 106.19 23.5
    1 -7 -10 -0.7 2.1
    -1 7 10 5 5.1
    0 -7 -10 255.17 27.3
    0 7 10 231.28 33.2
    -1 -7 -10 4.3 2.8
    1 7 10 2.6 4.4
    -2 -7 -10 -1.4 1.7
    2 7 10 0.3 4.2
    -3 -7 -10 2 3.1
    -4 -7 -10 0 2.2
    4 7 10 -0.6 4.6
    -5 -7 -10 42 9
    5 7 10 21.2 8.5
    -6 -7 -10 15.6 6.1
    6 7 10 7.2 6.6
    -7 -7 -10 0.3 3.8
    7 7 10 3.2 4.2
    -8 -7 -10 3.9 3.8
    8 7 10 4.1 4.8
    -9 -7 -10 4.2 6.3
    9 7 10 6.8 6.2
    10 -8 -10 2.3 3.7
    9 -8 -10 5.4 2.6
    -9 8 10 1.6 6.7
    -9 8 10 -8.3 4.3
    8 -8 -10 -1.1 1.4
    8 -8 -10 1.2 2.1
    -8 8 10 4.7 6.5
    -8 8 10 2.9 4.9
    7 -8 -10 8.8 3.9
    7 -8 -10 9.5 2.8
    -7 8 10 19.3 10.2
    -7 8 10 8.2 4.8
    -6 8 10 7.8 4.3
    -6 8 10 15 9.8
    5 -8 -10 0.3 1.7
    -5 8 10 0.3 7.1
    -5 8 10 3.2 2.2
    4 -8 -10 24.2 5.8
    -4 8 10 29.9 6.2
    -4 8 10 20.9 10.8
    3 -8 -10 71.79 11.1
    3 -8 -10 95.59 11.1
    -3 8 10 91.49 10.1
    -3 8 10 70.29 19.1
    2 -8 -10 22 4.4
    2 -8 -10 23.8 6.2
    2 -8 -10 17 4.5
    -2 8 10 22.1 10
    1 -8 -10 2.6 2.4
    -1 8 10 -1.4 4
    0 -8 -10 6.6 3
    0 8 10 -0.6 6.4
    -1 -8 -10 -0.6 2.9
    1 8 10 -3.7 5.2
    -2 -8 -10 1.7 2.9
    2 8 10 8.5 5.9
    -3 -8 -10 -0.3 2.7
    3 8 10 -0.2 5.8
    -4 -8 -10 5.6 4
    4 8 10 11.5 5.3
    -5 -8 -10 75.89 12.3
    5 8 10 57.49 16.6
    -6 -8 -10 2.6 3.6
    -7 -8 -10 10.5 6.7
    7 8 10 17.9 9.4
    -8 -8 -10 -2.3 2.5
    8 8 10 -5.8 3.9
    8 -9 -10 2.3 2.4
    -8 9 10 -1.3 5.5
    -8 9 10 -2.3 7.8
    7 -9 -10 0 2
    7 -9 -10 1.6 2.8
    -7 9 10 0.2 3.7
    -7 9 10 11.3 9.8
    6 -9 -10 6.9 3.1
    6 -9 -10 10.2 4.3
    -6 9 10 15.7 10.8
    -6 9 10 16.5 5.5
    5 -9 -10 2.4 2.7
    -5 9 10 2.2 3.3
    -5 9 10 -2.1 6.3
    4 -9 -10 63.89 9.8
    4 -9 -10 63.99 9.5
    -4 9 10 57.29 17
    -4 9 10 69.99 9.3
    3 -9 -10 4 3.4
    3 -9 -10 5.2 3.3
    -3 9 10 -0.2 7.2
    2 -9 -10 -3 2.5
    2 -9 -10 -0.8 2.2
    -2 9 10 6.2 7
    1 -9 -10 2 2.5
    -1 9 10 5.5 7.1
    0 -9 -10 4.7 3.5
    -1 -9 -10 5 3.8
    -2 -9 -10 1.4 2.7
    2 9 10 0.8 5.4
    -3 -9 -10 5.7 4.1
    3 9 10 -1.7 5.1
    -4 -9 -10 5.1 4.5
    4 9 10 3.6 5.4
    -5 -9 -10 1.4 3.1
    5 9 10 5.3 6.1
    -6 -9 -10 4.5 4.3
    6 9 10 5.8 6.2
    7 9 10 -6.4 6.1
    6 -10 -10 -1.7 3.4
    6 -10 -10 9.4 3.5
    6 -10 -10 4.9 4.6
    -6 10 10 -10.8 8.3
    -6 10 10 9.9 4.6
    5 -10 -10 27.9 6.3
    -5 10 10 50.69 17.2
    -5 10 10 26.6 6
    4 -10 -10 -2.3 3.2
    4 -10 -10 -5.9 2.5
    -4 10 10 -9.3 6.3
    -4 10 10 5.1 3
    3 -10 -10 1.4 2.7
    2 -10 -10 7.6 4
    -2 10 10 10.3 10.8
    1 -10 -10 5.8 3.8
    -1 10 10 -2.4 4.5
    0 -10 -10 -0.1 3.7
    0 10 10 9.7 11.3
    -1 -10 -10 6.7 4.5
    1 10 10 0.6 7.6
    -2 -10 -10 11.3 5
    2 10 10 4.8 9
    -3 -10 -10 0.4 3.4
    3 10 10 -6.4 7.1
    -4 -10 -10 -2.9 3.5
    4 10 10 -9.8 7.5
    5 10 10 28.9 13
    -3 11 10 40.9 12
    2 -11 -10 -3.8 3.5
    -2 11 10 -9.4 8.7
    -1 11 10 31.5 16.7
    0 -11 -10 5.6 3.5
    0 11 10 -5.1 7.6
    -1 -11 -10 5.8 5.1
    1 11 10 2 10.1
    -1 -11 11 0.1 5.6
    6 10 -11 10.2 5.4
    -6 -10 11 13.1 9.6
    -5 -10 11 -3.8 3.4
    -5 -10 11 -6.8 5.3
    4 10 -11 6.5 5.3
    -4 -10 11 0.9 3.7
    3 10 -11 0.4 3.3
    -3 -10 11 -5.2 2.7
    -3 -10 11 2.2 4.2
    2 10 -11 -0.4 3.8
    -2 -10 11 -3.6 4.8
    -2 -10 11 5.5 3.6
    1 10 -11 -3.8 3.8
    -1 -10 11 1.6 3.6
    -1 -10 11 2.9 4
    0 10 -11 -0.1 4.4
    0 -10 11 -2.8 3
    -1 10 -11 6.8 4.2
    1 -10 11 0.2 2.2
    1 -10 11 6.4 4.4
    -2 10 -11 5.3 5
    2 -10 11 2.4 5.2
    -3 10 -11 18.7 7.3
    3 -10 11 13.9 4.2
    3 -10 11 14.7 7.8
    -4 10 -11 5.8 5.6
    4 -10 11 -2 4.5
    4 -10 11 7.5 2.9
    -8 -9 11 16.5 9.8
    7 9 -11 -1.1 4.5
    -7 -9 11 0.8 5.5
    -7 -9 11 -2.1 4.1
    6 9 -11 9.5 5
    -6 -9 11 -1.7 5.8
    5 9 -11 -1.5 2.7
    -5 -9 11 -0.7 2.9
    -5 -9 11 -0.9 5.7
    4 9 -11 -0.7 2.6
    -4 -9 11 -5.6 2.8
    -4 -9 11 -3.4 4.2
    3 9 -11 -0.7 2.9
    -3 -9 11 6.2 5.6
    -3 -9 11 0.6 2.6
    2 9 -11 0.2 3
    -2 -9 11 -1.6 3.3
    1 9 -11 0.5 3
    -1 -9 11 4.3 4.7
    0 9 -11 -3 3.1
    0 -9 11 0.1 1.4
    0 -9 11 -3.4 4
    -1 9 -11 -0.1 2.5
    1 -9 11 -1.8 3.4
    -2 9 -11 -4.5 3
    2 -9 11 -2.1 3.3
    -3 9 -11 6.3 4.9
    3 -9 11 3.7 3.5
    3 -9 11 5.9 3
    -4 9 -11 -0.4 4.5
    4 -9 11 0.5 3.6
    -5 9 -11 -3.1 4.3
    -5 9 -11 10 5.3
    5 -9 11 -1.5 3.9
    5 -9 11 2 3.2
    -6 9 -11 10.2 5.5
    -6 9 -11 -5.7 3.8
    6 -9 11 4.9 4.4
    6 -9 11 -3.2 2.7
    9 8 -11 1.6 3.2
    -9 -8 11 3.4 4.1
    -9 -8 11 6.3 9.6
    8 8 -11 7.3 4.9
    -8 -8 11 2.2 7.3
    -8 -8 11 3.1 4.7
    7 8 -11 7.8 4.4
    -7 -8 11 -5.7 3.2
    -7 -8 11 -13.8 6.3
    6 8 -11 1.1 3.2
    -6 -8 11 17.4 9.7
    -6 -8 11 2.3 3.5
    5 8 -11 7.6 4.1
    -5 -8 11 -0.7 3.1
    -5 -8 11 -4 5.1
    4 8 -11 -0.3 2.3
    -4 -8 11 -3 3.4
    3 8 -11 26.1 8
    -3 -8 11 15 9
    2 8 -11 26.4 8.4
    -2 -8 11 38.3 11.4
    -1 -8 11 -0.8 1.7
    -1 -8 11 0.8 2.6
    -1 -8 11 -1.7 0.8
    0 8 -11 5.3 4.8
    0 -8 11 2.3 3.8
    0 -8 11 -4.4 2.4
    -1 8 -11 2.7 3
    1 -8 11 4.2 4
    -2 8 -11 7.7 4.2
    2 -8 11 13.8 3.4
    2 -8 11 8 4.8
    -3 8 -11 5.5 4.4
    3 -8 11 2.8 4
    3 -8 11 2.1 1.9
    -4 8 -11 12.9 4.6
    -4 8 -11 18.1 6.8
    4 -8 11 6.2 5.3
    -5 8 -11 2.6 3.5
    -5 8 -11 3.9 3.1
    5 -8 11 -2.1 3
    -6 8 -11 -2.9 2.7
    -6 8 -11 2.8 3.9
    6 -8 11 -3 3
    -7 8 -11 -8.7 4.2
    -7 8 -11 1.3 4.2
    7 -8 11 -0.6 5.2
    -8 8 -11 -0.9 5.6
    -8 8 -11 3.1 4.9
    8 -8 11 -4.6 2.9
    10 7 -11 -2.5 2.9
    -10 -7 11 3.2 4.5
    -10 -7 11 11.1 8.2
    9 7 -11 16.7 6.6
    -9 -7 11 15.9 9.2
    -9 -7 11 12.7 5.2
    8 7 -11 9 5
    -8 -7 11 2.9 3.6
    -8 -7 11 6.2 7.4
    7 7 -11 -3.6 2.1
    -7 -7 11 0.9 5.9
    -7 -7 11 -6.9 3.8
    6 7 -11 5.5 3.3
    -6 -7 11 8.5 7.4
    -6 -7 11 5.4 2.8
    5 7 -11 23.4 6.7
    -5 -7 11 26.1 10.9
    4 7 -11 -4.2 1.9
    -4 -7 11 3.5 3.7
    3 7 -11 3.4 2.9
    -3 -7 11 7.3 4.3
    2 7 -11 98.99 13.7
    -2 -7 11 88.19 15.3
    1 7 -11 308.27 31.8
    -1 -7 11 285.27 26.2
    -1 -7 11 256.37 32.6
    0 7 -11 -2.2 1.8
    0 -7 11 -1 1
    0 -7 11 2.4 2.4
    0 -7 11 -1 2.4
    -1 7 -11 90.99 13
    1 -7 11 85.29 9.5
    1 -7 11 69.29 14.8
    -2 7 -11 5.4 3.6
    2 -7 11 6.8 2.2
    2 -7 11 0.9 3.2
    -3 7 -11 19.1 6
    -3 7 -11 16.5 5.9
    3 -7 11 9.9 5.1
    -4 7 -11 28.7 7.1
    -4 7 -11 35 9
    4 -7 11 22.8 6.9
    4 -7 11 21.9 5.3
    -5 7 -11 2.1 2.8
    -5 7 -11 0.1 2.7
    5 -7 11 -0.1 1.7
    5 -7 11 -0.7 2.7
    -6 7 -11 1.1 3.2
    -6 7 -11 11.4 6.5
    6 -7 11 1.9 2.3
    6 -7 11 2.7 3.1
    -7 7 -11 7.9 5
    -7 7 -11 5.2 6.5
    7 -7 11 7.5 4.4
    7 -7 11 2.8 3.1
    -8 7 -11 -3.2 3
    -8 7 -11 -5.5 3.5
    8 -7 11 -4.8 3.6
    8 -7 11 -0.2 2.9
    -9 7 -11 -4.5 3.9
    -9 7 -11 -8.8 4.5
    9 -7 11 -4.4 2.8
    9 -7 11 -4.2 2.6
    -11 -6 11 -2.9 5.4
    -11 -6 11 -0.5 7.1
    10 6 -11 29.1 7.1
    -10 -6 11 8.1 8.8
    -10 -6 11 13 6.2
    9 6 -11 -6 2.4
    -9 -6 11 -5.9 3.3
    -8 -6 11 -3.1 2.6
    -8 -6 11 10.8 7.3
    7 6 -11 -2.1 2.4
    -7 -6 11 -1.9 2.6
    -7 -6 11 -3.7 6.1
    6 6 -11 1.9 2.6
    -6 -6 11 4.6 5.2
    5 6 -11 28.2 6.8
    -5 -6 11 17.2 7.8
    4 6 -11 2.9 2
    -4 -6 11 2.3 3.1
    3 6 -11 54.39 10.8
    -3 -6 11 58.09 14.5
    2 6 -11 23.2 6.4
    -2 -6 11 37.8 10.4
    1 6 -11 226.18 22.6
    -1 -6 11 190.28 23.7
    -1 -6 11 154.88 17.7
    -1 -6 11 195.48 17.3
    0 6 -11 34 7.4
    0 -6 11 18.5 4.9
    0 -6 11 20.1 7
    0 -6 11 30.9 3.9
    -1 6 -11 38.1 8.6
    1 -6 11 40.3 5.5
    1 -6 11 44.5 10
    -2 6 -11 -1.1 2.2
    2 -6 11 0.6 1.4
    2 -6 11 -0.7 2.2
    -3 6 -11 50.89 10.2
    -3 6 -11 39.4 8.5
    3 -6 11 43 10
    3 -6 11 40.2 6.3
    -4 6 -11 41.4 9
    -4 6 -11 36.8 7.9
    4 -6 11 34.1 6.7
    4 -6 11 31.3 8.5
    -5 6 -11 -4.6 2.5
    -5 6 -11 1.2 2.8
    5 -6 11 1.9 1.7
    5 -6 11 5.8 3.3
    -6 6 -11 1.4 2.6
    -6 6 -11 -3.8 2.7
    6 -6 11 -0.1 2
    6 -6 11 10.6 4.6
    -7 6 -11 2.4 4.2
    7 -6 11 4.1 4.1
    7 -6 11 1.9 2.6
    -8 6 -11 -1.1 4.8
    -8 6 -11 -2.8 2.8
    8 -6 11 0.9 3.4
    8 -6 11 -2.5 2
    -9 6 -11 5.4 3.6
    -9 6 -11 -1.6 4.9
    9 -6 11 2.3 3.2
    9 -6 11 4.5 3.9
    -10 6 -11 6.9 5.5
    -10 6 -11 3.9 7.4
    10 -6 11 7.7 3.8
    10 -6 11 10 5.8
    -12 -5 11 0 6.3
    -12 -5 11 -15.6 7.8
    -11 -5 11 4.9 8.8
    -11 -5 11 -5.5 3.4
    10 5 -11 2 3.1
    10 5 -11 2.5 2.4
    -10 -5 11 0.3 6.8
    -10 -5 11 0.8 3.8
    9 5 -11 8 3.5
    9 5 -11 2.6 2.7
    -9 -5 11 2.9 5.3
    -9 -5 11 8.3 3.4
    8 5 -11 0.2 2.8
    8 5 -11 8.9 3.5
    -8 -5 11 -5.4 5.5
    -8 -5 11 1.3 3.4
    7 5 -11 48.6 8
    -7 -5 11 47 15
    6 5 -11 32 7.3
    -6 -5 11 22.9 9.2
    5 5 -11 13 4.2
    -5 -5 11 3.6 4.9
    4 5 -11 31.4 7.1
    -4 -5 11 24.2 8.5
    3 5 -11 47.9 7.5
    -3 -5 11 22.3 8.1
    2 5 -11 -1.1 0.9
    -2 -5 11 1.3 2.9
    1 5 -11 7.1 2.6
    -1 -5 11 7.3 1.5
    -1 -5 11 5 1.7
    -1 -5 11 4.6 3.1
    0 5 -11 63.59 8.8
    0 -5 11 37.7 6.3
    0 -5 11 45.7 9.9
    0 -5 11 49.3 5.7
    -1 5 -11 1.9 2.1
    1 -5 11 5 1.9
    1 -5 11 1.5 2.9
    1 -5 11 3.8 2.8
    -2 5 -11 -0.3 1.5
    -2 5 -11 1.5 2.1
    2 -5 11 2.2 1.8
    2 -5 11 -1.8 1
    -3 5 -11 133.39 18.2
    -3 5 -11 197.18 20.3
    3 -5 11 153.08 19.4
    3 -5 11 162.78 17.2
    -4 5 -11 0.9 2
    -4 5 -11 1.5 2.5
    4 -5 11 6 3.7
    4 -5 11 1 2
    -5 5 -11 83.19 12.6
    -5 5 -11 66.49 9.9
    5 -5 11 64.09 10.6
    5 -5 11 59.29 9
    -6 5 -11 5.2 2.8
    -6 5 -11 0 2.8
    6 -5 11 3 2.2
    6 -5 11 2.7 2.8
    -7 5 -11 -0.7 2.4
    -7 5 -11 7.1 5.7
    7 -5 11 4.1 3
    7 -5 11 3.5 2.8
    -8 5 -11 4.7 3
    -8 5 -11 -2.3 4
    8 -5 11 7 4.2
    -9 5 -11 23 5.4
    -9 5 -11 24.3 10.5
    9 -5 11 17.7 5.7
    -10 5 -11 3 6.2
    -10 5 -11 4.4 4.4
    10 -5 11 9.4 4
    13 4 -11 -6.5 4.8
    -13 -4 11 9.1 9.4
    12 4 -11 8.8 4.6
    -12 -4 11 15.2 5
    -12 -4 11 -5.7 9.9
    11 4 -11 6.5 4.9
    -11 -4 11 5.4 9.7
    -11 -4 11 17.9 5.3
    10 4 -11 58.39 8.7
    10 4 -11 62.39 9
    -10 -4 11 51.09 17.7
    -10 -4 11 67.19 9.9
    9 4 -11 0.4 2
    9 4 -11 -0.2 2.3
    -9 -4 11 0 2.3
    -9 -4 11 5 8
    8 4 -11 2.3 2
    8 4 -11 4.1 2.3
    8 4 -11 -0.9 3.2
    -8 -4 11 3.8 3
    -8 -4 11 2.1 4.5
    7 4 -11 3.4 2.5
    7 4 -11 9.1 2.6
    7 4 -11 11.1 3.6
    -7 -4 11 6.2 6.3
    6 4 -11 3.4 1.8
    5 4 -11 37.1 7.4
    -5 -4 11 28.8 10.5
    4 4 -11 20 5.4
    -4 -4 11 15.7 7.4
    3 4 -11 6.7 2.9
    -3 -4 11 1.3 2.6
    2 4 -11 4.3 2.5
    -2 -4 11 5.6 3.8
    1 4 -11 9 3.7
    -1 -4 11 7.4 1.7
    -1 -4 11 9.5 2.3
    -1 -4 11 10 4.1
    0 4 -11 -0.3 0.7
    0 4 -11 2.1 1.8
    0 -4 11 1.4 1
    0 -4 11 1.3 1.3
    0 -4 11 0 0.9
    -1 4 -11 43.6 5.1
    -1 4 -11 48.1 7.8
    1 -4 11 34.9 8.3
    1 -4 11 39.6 5.5
    1 -4 11 47.1 6.9
    -2 4 -11 25.2 6.3
    -2 4 -11 29.1 6.3
    2 -4 11 20.3 5.6
    2 -4 11 20.4 4.3
    -3 4 -11 9.4 3.6
    3 -4 11 3.4 2.8
    3 -4 11 7.2 2.6
    -4 4 -11 16.6 4.3
    -4 4 -11 35.1 8
    4 -4 11 14 4.2
    4 -4 11 16 4.9
    -5 4 -11 -1.3 1.4
    -5 4 -11 -1.2 2.3
    5 -4 11 1.7 1.7
    5 -4 11 0.5 1.5
    -6 4 -11 20.7 5.6
    -6 4 -11 22.8 7
    6 -4 11 20.7 6.3
    6 -4 11 17.8 4.9
    -7 4 -11 7.2 4.6
    -7 4 -11 2.7 2.2
    7 -4 11 0.4 2.3
    -8 4 -11 -0.2 2.6
    -8 4 -11 4.7 5
    8 -4 11 2.9 2.4
    -9 4 -11 7.6 3.6
    -9 4 -11 7.6 6.7
    9 -4 11 10.3 3.7
    -10 4 -11 -6.8 3.6
    -10 4 -11 -0.9 3.8
    10 -4 11 1.6 3.5
    -11 4 -11 5.2 5
    -11 4 -11 11.7 7.9
    11 -4 11 -0.2 3.5
    13 3 -11 6 5.8
    -13 -3 11 3.8 10.7
    12 3 -11 -0.9 3.5
    -12 -3 11 -7.2 6.9
    -12 -3 11 3.9 3.9
    11 3 -11 20.2 5.3
    -11 -3 11 34.9 6.9
    -11 -3 11 32.7 13
    10 3 -11 49.2 7.4
    10 3 -11 46.2 7.5
    -10 -3 11 32.5 13.8
    -10 -3 11 71.09 8.7
    9 3 -11 33.4 5.4
    9 3 -11 29.5 6.2
    -9 -3 11 26.4 12.8
    -9 -3 11 30 6.9
    8 3 -11 39.8 6.8
    8 3 -11 53.59 6.5
    -8 -3 11 31.8 12.9
    7 3 -11 -3.1 2.2
    7 3 -11 5.8 2.6
    7 3 -11 -2.3 1.2
    -7 -3 11 6.7 5.4
    6 3 -11 31.5 5.3
    6 3 -11 33.4 4.1
    6 3 -11 41 6.2
    -6 -3 11 24.1 9.9
    5 3 -11 5.5 1.2
    5 3 -11 7.1 2.4
    5 3 -11 7.9 2.1
    4 3 -11 5.6 2.7
    -4 -3 11 5.8 5.2
    3 3 -11 1.6 1.4
    -3 -3 11 1.9 2.9
    2 3 -11 0.8 0.4
    2 3 -11 3.5 1.7
    -2 -3 11 -1.1 1.7
    -2 -3 11 1.1 0.7
    1 3 -11 31 6.5
    1 3 -11 33 3.6
    -1 -3 11 29.7 7.8
    -1 -3 11 29.6 4.3
    0 3 -11 10.2 3.4
    0 3 -11 8.1 2
    0 -3 11 8 3.9
    0 -3 11 12.5 2.8
    -1 3 -11 17.4 2.8
    -1 3 -11 14.7 4.3
    1 -3 11 19.1 4
    1 -3 11 14.3 4.8
    -2 3 -11 3.9 2
    -2 3 -11 0.9 1.5
    2 -3 11 5.8 3.2
    2 -3 11 2.5 1.9
    -3 3 -11 5.3 2.4
    -3 3 -11 -1.1 1.1
    3 -3 11 1.2 1.6
    -4 3 -11 35.3 7.4
    -4 3 -11 49 7.9
    4 -3 11 38.9 8.1
    4 -3 11 33.7 5.8
    -5 3 -11 6.7 2.7
    -5 3 -11 5 3.1
    5 -3 11 6 3.3
    5 -3 11 7.1 3.1
    -6 3 -11 144.79 18.4
    -6 3 -11 121.99 15
    6 -3 11 109.49 14.7
    -7 3 -11 7.4 3.9
    -7 3 -11 7.3 3
    7 -3 11 6.7 3.7
    -8 3 -11 -5.1 4.3
    -8 3 -11 2.8 2.2
    8 -3 11 -3 2.4
    -9 3 -11 4.5 2.5
    -9 3 -11 2.7 5.2
    -10 3 -11 2.2 4.9
    -10 3 -11 -1.3 2.8
    10 -3 11 12.6 6.2
    -11 3 -11 15.9 5.6
    -11 3 -11 13.1 6.7
    11 -3 11 9.6 4.6
    13 2 -11 14.4 5.3
    -13 -2 11 8.7 8.9
    12 2 -11 10.3 3.1
    -12 -2 11 1.7 3.1
    -12 -2 11 -9.1 5.9
    11 2 -11 38.5 7.6
    -11 -2 11 22.5 13
    -11 -2 11 44.8 7
    10 2 -11 57.29 7.8
    10 2 -11 49.3 7.8
    -10 -2 11 43.4 15.3
    -10 -2 11 76.19 8.2
    9 2 -11 0.1 1.4
    9 2 -11 0.5 1.8
    -9 -2 11 -4.5 4.3
    -9 -2 11 0.3 2.4
    8 2 -11 58.19 8
    8 2 -11 64.99 7.6
    -8 -2 11 41.3 13.2
    7 2 -11 120.99 12.2
    7 2 -11 116.29 13.3
    -7 -2 11 89.29 21.5
    6 2 -11 3.2 1.1
    6 2 -11 0.8 1.6
    -6 -2 11 -0.2 2.9
[truncated: 306,065 more chars]
