# Supplementary material for: Crystal structure and Hirshfeld surface analysis of 4-{[(anthracen-9-yl)meth­yl]amino}­benzoic acid di­methyl­formamide monosolvate
Source: Acta Crystallogr E Crystallogr Commun. 2020 Apr 24;76(Pt 5):728–31. doi: 10.1107/S2056989020005393 (PMC7199275; doi:10.1107/S2056989020005393)
Supplement: Supplementary file 2 [file e-76-00728-Isup2.hkl]

data_I
_computing_structure_refinement   'olex2.refine (Bourhis et al., 2015)'
_shelx_refln_list_code            4
loop_
  _space_group_symop_id
  _space_group_symop_operation_xyz
  1  x,y,z
  2  -x+1/2,y+1/2,-z+1/2
  3  -x,-y,-z
  4  x-1/2,-y-1/2,z-1/2

_space_group_crystal_system       monoclinic
_space_group_IT_number            14
_space_group_name_H-M_alt         'P 1 21/n 1'
_space_group_name_Hall            '-P 2ybc (x-z,y,z)'
_symmetry_space_group_name_H-M    'P 1 21/n 1'
_symmetry_space_group_name_Hall   '-P 2ybc (x-z,y,z)'
_symmetry_Int_Tables_number       14
_cell_length_a                    10.6878(9)
_cell_length_b                    8.9088(7)
_cell_length_c                    21.9503(19)
_cell_angle_alpha                 90
_cell_angle_beta                  99.049(3)
_cell_angle_gamma                 90
_cell_volume                      2064.0(3)
loop_
  _refln_index_h
  _refln_index_k
  _refln_index_l
  _refln_F_squared_calc
  _refln_F_squared_meas
  _refln_F_squared_sigma
  _refln_F_squared_weight
  _refln_observed_status
-12 0 -4 0.320 -25.531 16.849 40.264 o
-12 0 -2 10.633 -3.283 15.656 46.092 o
-12 0 0 2.090 8.488 31.171 11.748 o
-12 0 2 61.748 -25.576 48.754 4.756 o
-12 0 4 148.963 151.216 37.157 7.165 o
-12 0 6 135.700 121.773 35.950 7.813 o
-12 0 8 199.723 162.152 45.158 4.848 o
-12 0 10 2.641 -2.705 21.580 24.518 o
-12 0 12 116.124 102.624 32.175 9.812 o
-12 1 -4 20.669 35.771 24.556 18.527 o
-12 1 -3 7.362 8.280 18.789 32.096 o
-12 1 -2 2.448 -20.830 13.342 64.007 o
-12 1 -1 74.236 54.812 15.732 37.471 o
-12 1 0 52.770 23.712 21.227 23.840 o
-12 1 1 19.026 30.739 12.403 68.889 o
-12 1 2 216.598 218.590 32.785 7.661 o
-12 1 3 70.550 61.167 14.269 43.841 o
-12 1 4 0.318 -1.797 9.449 127.943 o
-12 1 5 172.267 114.691 26.335 12.464 o
-12 1 6 269.587 228.395 35.423 6.292 o
-12 1 7 0.232 -5.475 13.149 66.106 o
-12 1 8 0.039 8.320 17.437 37.471 o
-12 1 9 9.867 -12.697 15.317 48.180 o
-12 1 10 32.110 8.812 14.839 49.000 o
-12 1 11 2.990 5.452 35.194 9.220 o
-12 1 12 61.009 82.781 22.098 20.917 o
-12 2 -3 0.176 2.127 15.293 48.827 o
-12 2 -2 14.261 14.659 15.601 45.712 o
-12 2 -1 0.704 -9.624 14.048 57.888 o
-12 2 0 22.904 25.416 15.841 43.368 o
-12 2 1 19.526 11.887 15.689 44.942 o
-12 2 2 104.178 69.090 32.174 10.116 o
-12 2 3 86.620 77.440 18.340 27.426 o
-12 2 4 6.103 -5.913 12.871 68.353 o
-12 2 5 41.383 24.787 22.860 20.985 o
-12 2 6 3.913 -8.143 12.195 76.364 o
-12 2 7 1.551 -25.796 17.961 35.401 o
-12 2 8 11.041 9.667 13.947 57.399 o
-12 2 9 5.347 -15.315 11.753 81.954 o
-12 2 10 52.493 73.188 38.638 7.425 o
-12 2 11 24.013 19.541 20.896 25.493 o
-12 3 0 0.003 -5.020 20.963 26.019 o
-12 3 1 5.253 -14.663 13.716 60.343 o
-12 3 2 49.208 28.640 18.120 32.060 o
-12 3 3 34.031 41.163 25.695 16.740 o
-12 3 4 70.613 59.818 18.678 28.197 o
-12 3 5 229.917 210.230 34.839 6.918 o
-12 3 6 49.766 82.534 18.458 29.375 o
-12 3 7 35.992 -4.186 14.622 50.440 o
-12 3 8 7.792 21.768 14.014 56.590 o
-11 0 -9 126.529 148.930 30.969 10.059 o
-11 0 -7 0.323 -5.151 18.943 31.857 o
-11 0 -5 290.014 326.793 44.059 4.225 o
-11 0 -3 82.834 77.216 25.735 15.476 o
-11 0 -1 44.482 52.496 15.805 40.411 o
-11 0 1 46.790 52.074 9.526 91.206 o
-11 0 3 55.412 54.333 21.580 22.530 o
-11 0 5 885.000 839.311 139.869 0.452 o
-11 0 7 0.955 12.579 29.972 12.701 o
-11 0 9 29.049 -12.982 49.553 4.638 o
-11 0 11 14.778 -1.767 32.769 10.605 o
-11 0 13 54.706 50.158 39.984 6.979 o
-11 0 15 28.905 12.971 16.324 40.970 o
-11 1 -9 31.308 20.477 13.334 59.117 o
-11 1 -8 11.508 -4.203 12.156 75.721 o
-11 1 -7 44.965 2.916 13.191 59.501 o
-11 1 -6 99.585 85.958 15.698 33.060 o
-11 1 -5 0.002 -3.816 10.057 113.035 o
-11 1 -4 0.004 -4.363 12.689 71.014 o
-11 1 -3 46.090 68.298 12.319 59.611 o
-11 1 -2 47.885 29.544 14.309 49.179 o
-11 1 -1 14.429 17.305 12.322 71.850 o
-11 1 0 0.346 9.383 9.691 120.079 o
-11 1 1 103.286 110.705 16.143 30.140 o
-11 1 2 364.640 401.270 27.401 5.999 o
-11 1 3 1.591 4.786 11.032 93.160 o
-11 1 4 110.402 86.668 23.777 16.863 o
-11 1 5 95.453 84.403 14.476 37.684 o
-11 1 6 21.185 23.462 12.970 63.638 o
-11 1 7 5.054 1.570 15.689 46.164 o
-11 1 8 22.086 9.242 7.565 173.234 o
-11 1 9 69.596 67.744 12.084 55.692 o
-11 1 10 20.881 23.022 14.131 54.211 o
-11 1 11 45.033 30.279 19.611 27.834 o
-11 1 12 104.587 100.671 15.753 31.558 o
-11 1 13 7.938 -7.756 13.564 61.439 o
-11 1 14 66.772 85.931 24.898 16.693 o
-11 1 15 5.417 -3.674 30.571 12.216 o
-11 1 16 64.735 54.390 13.337 50.332 o
-11 2 -8 269.481 308.041 31.861 6.768 o
-11 2 -7 19.029 3.034 15.513 46.290 o
-11 2 -6 24.089 -1.986 10.586 95.462 o
-11 2 -5 211.250 266.975 32.331 7.584 o
-11 2 -4 584.109 592.929 42.260 2.558 o
-11 2 -3 449.796 464.223 47.273 2.946 o
-11 2 -2 5.146 0.447 13.243 64.676 o
-11 2 -1 18.404 5.153 12.242 73.112 o
-11 2 0 69.764 75.898 16.975 32.546 o
-11 2 1 2.867 8.260 11.579 84.115 o
-11 2 2 1.610 -15.007 10.855 96.715 o
-11 2 3 20.082 26.285 13.916 55.708 o
-11 2 4 13.768 -8.046 11.006 91.407 o
-11 2 5 11.918 11.822 13.217 63.503 o
-11 2 6 0.350 1.207 10.906 95.945 o
-11 2 7 56.431 56.593 15.530 40.164 o
-11 2 8 173.952 142.288 20.942 16.582 o
-11 2 9 37.383 0.674 10.408 93.692 o
-11 2 10 70.154 101.084 17.079 31.116 o
-11 2 11 255.938 296.539 30.051 7.514 o
-11 2 12 61.828 51.120 14.956 42.463 o
-11 2 13 58.134 34.564 14.357 47.131 o
-11 2 14 133.397 129.306 17.123 24.519 o
-11 2 15 16.529 -12.617 15.668 45.669 o
-11 3 -7 69.756 12.648 13.357 53.087 o
-11 3 -6 544.659 643.312 48.273 2.319 o
-11 3 -5 14.037 11.533 11.938 76.948 o
-11 3 -4 24.474 34.033 13.961 54.318 o
-11 3 -3 248.508 261.780 31.613 7.376 o
-11 3 -2 16.164 21.398 14.368 53.111 o
-11 3 -1 230.545 221.723 29.935 8.467 o
-11 3 0 287.475 329.081 32.004 6.406 o
-11 3 1 167.676 204.896 25.851 11.831 o
-11 3 2 1.832 5.036 12.977 67.447 o
-11 3 3 225.385 227.082 26.898 9.757 o
-11 3 4 63.267 73.872 17.040 32.977 o
-11 3 5 1.352 5.244 18.804 32.244 o
-11 3 6 20.206 -2.079 12.996 65.294 o
-11 3 7 7.294 -1.773 12.025 78.026 o
-11 3 8 27.864 38.912 18.198 32.686 o
-11 3 9 31.294 28.726 13.588 56.492 o
-11 3 10 0.242 18.507 16.557 41.317 o
-11 3 11 221.990 220.517 25.800 10.413 o
-11 3 12 368.116 421.904 30.755 5.307 o
-11 3 13 344.584 384.363 40.015 4.316 o
-11 3 14 161.053 130.421 17.296 22.104 o
-11 4 -5 22.959 3.849 19.357 29.877 o
-11 4 -4 73.889 67.985 19.541 25.684 o
-11 4 -3 1.540 8.210 14.844 51.544 o
-11 4 -2 131.567 145.276 25.355 13.853 o
-11 4 -1 12.475 7.453 13.524 60.924 o
-11 4 0 115.659 99.811 24.472 15.739 o
-11 4 1 0.067 19.039 12.168 75.875 o
-11 4 2 420.678 407.794 53.736 2.670 o
-11 4 3 765.530 830.106 61.119 1.351 o
-11 4 4 136.044 152.676 21.411 17.489 o
-11 4 5 234.577 215.444 31.606 7.856 o
-11 4 6 10.513 9.823 12.333 73.010 o
-11 4 7 137.884 126.829 20.422 19.214 o
-11 4 8 8.858 -1.327 10.560 100.373 o
-11 4 9 51.446 57.856 16.455 36.777 o
-11 4 10 130.802 112.221 44.486 5.354 o
-11 4 11 55.998 62.335 17.622 32.123 o
-11 4 12 7.344 13.514 22.481 22.444 o
-11 5 -1 9.534 4.789 14.663 52.364 o
-11 5 0 34.446 29.454 21.248 24.268 o
-11 5 1 41.326 40.517 16.041 40.204 o
-11 5 2 83.355 38.183 26.473 15.060 o
-11 5 3 0.281 -12.492 13.439 63.283 o
-11 5 4 22.915 -3.366 16.208 42.357 o
-11 5 5 111.602 138.151 37.497 7.358 o
-11 5 6 325.157 290.703 39.026 4.881 o
-11 5 7 37.617 28.350 15.661 42.920 o
-11 5 8 37.318 48.473 17.192 35.440 o
-10 0 -8 581.792 502.650 76.044 1.395 o
-10 0 -6 23.824 -16.252 17.080 38.197 o
-10 0 -4 290.506 326.439 37.453 5.272 o
-10 0 -2 162.497 183.946 20.049 17.062 o
-10 0 0 138.301 87.650 15.856 28.486 o
-10 0 2 610.343 580.973 35.182 2.829 o
-10 0 4 532.183 534.150 65.279 1.762 o
-10 0 6 298.261 342.827 47.181 3.758 o
-10 0 8 9.477 -18.991 12.279 74.553 o
-10 0 10 28.979 17.891 9.371 112.506 o
-10 0 12 77.836 65.278 17.074 32.004 o
-10 0 14 158.180 161.538 19.275 18.697 o
-10 0 16 16.688 1.475 12.274 73.359 o
-10 0 18 2.272 2.899 10.470 103.410 o
-10 1 -9 90.493 106.454 17.221 28.776 o
-10 1 -8 24.333 8.605 10.403 97.059 o
-10 1 -7 532.913 560.659 45.240 2.628 o
-10 1 -6 66.085 57.673 13.192 50.630 o
-10 1 -5 142.732 142.497 18.545 21.103 o
-10 1 -4 186.642 205.821 21.200 14.530 o
-10 1 -3 75.920 68.834 12.219 53.198 o
-10 1 -2 207.625 179.583 13.030 21.826 o
-10 1 -1 0.322 1.055 5.003 453.110 o
-10 1 0 107.371 88.685 14.718 34.982 o
-10 1 1 239.709 226.762 20.628 12.586 o
-10 1 2 294.389 295.554 26.604 7.951 o
-10 1 3 11.547 13.170 11.308 85.761 o
-10 1 4 212.594 164.488 25.480 11.459 o
-10 1 5 1.113 -0.824 6.711 252.318 o
-10 1 6 101.981 87.574 11.401 49.044 o
-10 1 7 39.215 30.634 16.411 39.148 o
-10 1 8 34.406 23.486 9.784 100.527 o
-10 1 9 38.806 34.377 13.463 55.807 o
-10 1 10 2.555 -3.331 6.752 247.307 o
-10 1 11 0.159 4.124 6.158 297.141 o
-10 1 12 37.466 26.419 10.018 94.586 o
-10 1 13 17.613 -3.869 11.934 77.421 o
-10 1 14 152.334 156.142 11.341 32.319 o
-10 1 15 12.812 13.059 7.957 165.210 o
-10 1 16 6.256 -16.966 6.371 270.738 o
-10 1 17 25.179 28.590 12.483 67.102 o
-10 1 18 49.278 73.920 17.692 31.968 o
-10 1 19 1.279 3.735 16.890 39.968 o
-10 2 -9 226.719 210.765 37.769 6.152 o
-10 2 -8 196.794 187.528 22.750 13.339 o
-10 2 -7 139.854 172.950 20.755 17.618 o
-10 2 -6 207.720 194.912 22.697 12.905 o
-10 2 -5 166.735 161.974 19.567 17.905 o
-10 2 -4 187.020 162.213 21.914 14.764 o
-10 2 -3 7.721 15.881 8.664 143.536 o
-10 2 -2 70.638 67.010 10.854 64.346 o
-10 2 -1 287.211 363.744 37.257 5.190 o
-10 2 0 38.364 29.261 12.212 66.876 o
-10 2 1 144.101 134.117 18.994 20.632 o
-10 2 2 0.705 3.875 9.140 135.775 o
-10 2 3 7.649 6.452 9.669 118.464 o
-10 2 4 2.084 0.102 8.621 152.743 o
-10 2 5 160.057 154.281 20.700 17.183 o
-10 2 6 219.522 201.765 23.160 12.147 o
-10 2 7 254.912 276.182 26.534 8.853 o
-10 2 8 54.085 49.538 30.691 11.656 o
-10 2 9 46.326 54.139 20.642 24.797 o
-10 2 10 288.960 342.070 37.234 5.264 o
-10 2 11 416.162 483.621 30.357 4.647 o
-10 2 12 494.748 564.107 41.635 2.974 o
-10 2 13 1074.070 1133.110 68.177 0.840 o
-10 2 14 556.193 604.692 38.993 2.805 o
-10 2 15 71.701 107.959 19.370 25.069 o
-10 2 16 1.490 25.862 13.239 63.719 o
-10 2 17 74.594 70.657 11.128 60.473 o
-10 2 18 0.000 -14.589 10.344 106.869 o
-10 3 -9 230.982 268.560 30.263 7.998 o
-10 3 -8 376.444 401.337 45.233 3.521 o
-10 3 -7 59.492 61.584 13.707 48.488 o
-10 3 -6 91.318 88.141 14.882 36.551 o
-10 3 -5 172.488 194.471 20.743 15.714 o
-10 3 -4 5.176 16.067 23.889 19.904 o
-10 3 -3 3.698 4.665 8.351 160.297 o
-10 3 -2 27.803 18.125 12.125 71.320 o
-10 3 -1 2.527 -0.211 9.362 129.521 o
-10 3 0 53.657 42.882 13.391 53.042 o
-10 3 1 75.873 51.651 14.168 44.245 o
-10 3 2 0.772 10.506 9.254 131.088 o
-10 3 3 3.014 8.267 9.087 135.356 o
-10 3 4 21.027 19.428 23.649 20.067 o
-10 3 5 0.024 -10.826 9.235 134.060 o
-10 3 6 0.410 6.162 15.526 47.261 o
-10 3 7 60.106 52.635 14.755 43.550 o
-10 3 8 711.379 744.781 64.407 1.403 o
-10 3 9 2.049 -16.091 10.038 112.903 o
-10 3 10 186.441 150.259 18.085 18.786 o
-10 3 11 419.948 431.428 36.839 4.086 o
-10 3 12 79.139 45.889 14.291 43.596 o
-10 3 13 489.730 555.098 52.833 2.356 o
-10 3 14 460.154 536.607 34.671 3.725 o
-10 3 15 60.725 43.002 11.739 63.747 o
-10 3 16 103.310 111.902 18.800 24.174 o
-10 3 17 23.964 15.098 23.889 19.663 o
-10 4 -9 22.489 28.441 15.251 46.515 o
-10 4 -8 0.152 -12.749 14.113 57.396 o
-10 4 -7 24.264 24.799 12.141 71.191 o
-10 4 -6 53.440 35.451 12.751 58.321 o
-10 4 -5 46.869 40.417 12.509 61.096 o
-10 4 -4 0.013 -4.043 8.190 170.440 o
-10 4 -3 54.813 45.045 13.387 52.669 o
-10 4 -2 0.005 -7.735 18.227 34.416 o
-10 4 -1 35.017 41.774 12.919 60.031 o
-10 4 0 442.260 409.189 35.971 4.107 o
-10 4 1 568.867 606.112 44.905 2.459 o
-10 4 2 88.466 101.193 24.666 16.245 o
-10 4 3 5.271 -11.590 18.342 33.847 o
-10 4 4 121.716 81.350 16.865 28.029 o
-10 4 5 96.120 92.093 17.770 27.568 o
-10 4 6 569.053 566.560 42.358 2.650 o
-10 4 7 24.066 19.024 12.542 67.628 o
-10 4 8 372.092 440.133 36.503 4.409 o
-10 4 9 194.380 156.621 22.667 13.995 o
-10 4 10 41.147 18.402 10.478 87.872 o
-10 4 11 475.314 498.064 33.778 3.826 o
-10 4 12 46.954 51.993 17.664 32.977 o
-10 4 13 212.098 236.080 29.333 8.878 o
-10 4 14 121.540 127.575 17.002 25.778 o
-10 4 15 11.145 3.821 14.564 52.977 o
-10 5 -7 6.712 -6.506 11.784 81.296 o
-10 5 -6 47.064 23.038 14.965 45.890 o
-10 5 -5 37.069 47.123 12.346 63.911 o
-10 5 -4 66.663 68.448 13.200 49.449 o
-10 5 -3 5.889 -10.665 11.736 82.097 o
-10 5 -2 2.336 3.174 11.867 80.619 o
-10 5 -1 19.022 1.797 12.488 70.550 o
-10 5 0 6.915 -17.925 8.478 155.120 o
-10 5 1 13.523 6.515 15.654 45.728 o
-10 5 2 399.542 416.629 38.849 4.035 o
-10 5 3 954.019 820.501 147.652 0.407 o
-10 5 4 121.755 81.539 18.530 24.481 o
-10 5 5 249.934 219.932 46.941 4.229 o
-10 5 6 237.023 184.002 23.185 11.881 o
-10 5 7 16.820 15.804 16.035 43.131 o
-10 5 8 0.969 -23.385 10.701 99.641 o
-10 5 9 0.697 50.782 27.802 14.631 o
-10 5 10 3.600 -5.527 10.865 96.115 o
-10 5 11 0.829 9.709 10.149 109.425 o
-10 5 12 22.537 15.733 11.120 85.327 o
-10 5 13 77.154 45.322 18.408 28.955 o
-10 6 -3 18.107 -25.366 13.726 58.981 o
-10 6 -2 5.769 -2.716 14.275 55.700 o
-10 6 -1 16.125 -36.544 14.302 54.632 o
-10 6 0 37.158 23.864 14.431 50.174 o
-10 6 1 153.744 147.705 24.935 13.578 o
-10 6 2 184.839 176.969 26.345 11.451 o
-10 6 3 228.241 179.962 41.654 5.355 o
-10 6 4 14.302 -5.548 12.666 69.484 o
-10 6 5 118.965 108.316 20.257 20.867 o
-10 6 6 9.580 3.087 12.020 77.472 o
-10 6 7 31.166 27.504 38.416 7.658 o
-10 6 8 69.073 55.034 26.067 15.605 o
-10 6 9 33.847 21.410 22.697 21.479 o
-9 0 -7 1030.910 1291.760 91.368 0.646 o
-9 0 -5 11.621 4.287 9.726 116.030 o
-9 0 -3 98.419 93.337 20.575 21.750 o
-9 0 -1 92.159 88.010 10.680 55.436 o
-9 0 1 702.554 727.089 43.952 1.968 o
-9 0 3 368.836 352.687 26.584 6.402 o
-9 0 5 53.867 51.694 6.810 132.918 o
-9 0 7 619.759 629.464 51.605 2.016 o
-9 0 9 28.034 22.008 8.537 131.069 o
-9 0 11 5.558 12.992 6.933 222.166 o
-9 0 13 161.230 183.970 32.993 8.442 o
-9 0 15 1122.620 1114.340 80.239 0.722 o
-9 0 17 140.534 115.215 17.124 24.511 o
-9 0 19 242.434 200.876 25.955 10.105 o
-9 0 21 10.044 -1.720 25.114 18.050 o
-9 1 -8 81.591 105.419 17.052 30.017 o
-9 1 -7 682.295 861.678 58.322 1.501 o
-9 1 -6 70.387 85.896 14.260 42.059 o
-9 1 -5 5.151 4.894 8.281 161.949 o
-9 1 -4 74.528 70.942 10.284 66.831 o
-9 1 -3 5.656 5.239 7.386 201.370 o
-9 1 -2 35.980 25.643 5.502 229.895 o
-9 1 -1 168.216 173.727 15.983 21.788 o
-9 1 0 158.540 137.917 10.071 35.550 o
-9 1 1 31.443 16.806 7.528 160.065 o
-9 1 2 13.970 0.931 5.073 382.208 o
-9 1 3 144.437 158.852 15.707 24.813 o
-9 1 4 20.052 14.078 6.143 245.020 o
-9 1 5 24.976 17.294 10.246 97.912 o
-9 1 6 7.909 2.735 5.521 346.388 o
-9 1 7 29.938 13.445 12.748 65.065 o
-9 1 8 67.140 64.273 20.900 23.223 o
-9 1 9 74.710 65.987 9.669 72.984 o
-9 1 10 23.541 25.952 7.450 166.570 o
-9 1 11 103.470 84.808 11.747 47.388 o
-9 1 12 67.835 62.868 7.683 99.783 o
-9 1 13 1.271 -6.781 5.523 371.023 o
-9 1 14 9.116 -3.364 9.193 131.445 o
-9 1 15 187.578 223.806 17.068 17.595 o
-9 1 16 16.413 -0.626 7.312 196.061 o
-9 1 17 3.513 -10.764 11.227 90.075 o
-9 1 18 73.673 66.747 12.284 53.565 o
-9 1 19 162.175 163.763 17.242 20.926 o
-9 1 20 216.672 270.992 21.670 12.032 o
-9 1 21 15.291 -2.175 10.154 106.290 o
-9 2 -8 1133.210 1266.630 64.659 0.786 o
-9 2 -7 165.672 138.797 18.297 20.131 o
-9 2 -6 312.745 321.653 26.275 7.523 o
-9 2 -5 0.004 -6.799 7.924 182.101 o
-9 2 -4 978.301 958.632 59.745 1.070 o
-9 2 -3 430.296 409.226 29.813 4.913 o
-9 2 -2 0.710 -3.334 4.333 603.302 o
-9 2 -1 273.850 310.751 28.528 7.597 o
-9 2 0 15.938 -0.772 7.528 186.344 o
-9 2 1 10.671 23.141 9.881 109.295 o
-9 2 2 0.371 2.690 8.683 150.815 o
-9 2 3 44.231 51.130 11.956 65.165 o
-9 2 4 205.414 163.714 20.727 14.998 o
-9 2 5 15.674 16.312 8.679 137.861 o
-9 2 6 11.485 19.563 8.464 146.112 o
-9 2 7 397.733 392.838 30.081 5.260 o
-9 2 8 52.659 45.181 9.485 90.521 o
-9 2 9 222.409 259.757 21.564 12.087 o
-9 2 10 507.592 494.102 31.660 3.812 o
-9 2 11 0.593 1.798 6.336 282.179 o
-9 2 12 179.554 163.095 16.628 20.522 o
-9 2 13 43.558 40.358 10.045 88.392 o
-9 2 14 21.479 5.077 8.900 131.572 o
-9 2 15 148.084 172.184 21.608 16.368 o
-9 2 16 0.002 8.508 6.386 273.021 o
-9 2 17 105.066 110.692 13.766 36.823 o
-9 2 18 7.810 0.144 7.151 214.713 o
-9 2 19 20.829 19.949 11.003 86.897 o
-9 2 20 32.297 16.666 9.675 105.136 o
-9 3 -8 14.366 17.640 9.924 108.031 o
-9 3 -7 16.318 44.183 11.974 72.629 o
-9 3 -6 3.639 0.530 8.109 171.295 o
-9 3 -5 33.177 36.813 11.998 69.300 o
-9 3 -4 50.180 48.153 8.448 106.847 o
-9 3 -3 21.730 12.008 9.464 115.772 o
-9 3 -2 9.390 11.687 4.404 479.495 o
-9 3 -1 325.104 348.866 30.298 6.234 o
-9 3 0 10.171 20.273 9.860 110.498 o
-9 3 1 175.269 154.604 20.383 16.812 o
-9 3 2 140.576 118.930 18.483 22.083 o
-9 3 3 3.124 13.376 8.998 136.664 o
-9 3 4 220.371 186.080 21.485 13.441 o
-9 3 5 43.848 27.029 14.561 48.353 o
-9 3 6 500.972 566.779 39.758 3.065 o
-9 3 7 1215.810 1167.430 66.739 0.752 o
-9 3 8 148.887 152.663 17.809 21.431 o
-9 3 9 205.458 282.796 21.357 12.379 o
-9 3 10 411.284 458.325 29.845 4.860 o
-9 3 11 245.978 256.712 22.265 11.068 o
-9 3 12 2.475 25.391 9.010 133.560 o
-9 3 13 2.147 -18.472 8.976 140.970 o
-9 3 14 0.001 2.424 5.588 362.719 o
-9 3 15 133.835 143.351 13.746 30.614 o
-9 3 16 27.840 17.352 11.807 74.960 o
-9 3 17 12.520 8.859 9.093 130.326 o
-9 3 18 70.654 77.589 13.747 45.053 o
-9 3 19 92.476 92.564 21.014 21.305 o
-9 4 -8 62.397 76.279 17.939 30.211 o
-9 4 -7 34.169 28.892 11.577 74.537 o
-9 4 -6 0.020 -6.657 7.330 212.791 o
-9 4 -5 114.679 116.837 15.807 29.512 o
-9 4 -4 4.837 -0.306 10.133 110.018 o
-9 4 -3 71.788 73.769 26.677 14.740 o
-9 4 -2 13.114 5.711 6.412 249.549 o
-9 4 -1 230.736 231.541 26.849 9.628 o
-9 4 0 17.604 6.983 13.331 62.054 o
-9 4 1 381.618 374.376 34.065 4.909 o
-9 4 2 6.643 12.790 10.710 96.559 o
-9 4 3 114.221 116.558 17.730 25.346 o
-9 4 4 20.613 20.945 11.413 81.150 o
-9 4 5 189.362 180.365 23.140 13.414 o
-9 4 6 874.605 1010.800 61.015 1.129 o
-9 4 7 45.624 72.980 23.363 19.469 o
-9 4 8 75.178 84.768 14.680 39.680 o
-9 4 9 6.280 10.259 8.176 163.257 o
-9 4 10 119.818 126.933 17.844 24.326 o
-9 4 11 11.819 4.159 8.870 138.307 o
-9 4 12 16.624 12.999 8.930 131.300 o
-9 4 13 57.654 51.034 11.971 61.613 o
-9 4 14 8.972 3.863 12.947 66.998 o
-9 4 15 0.024 -5.479 9.770 119.782 o
-9 4 16 35.831 35.339 19.085 29.593 o
-9 4 17 181.778 164.540 25.481 12.221 o
-9 4 18 164.517 130.311 19.519 18.902 o
-9 5 -8 161.978 175.070 20.642 16.690 o
-9 5 -7 144.028 138.532 18.848 20.712 o
-9 5 -6 44.480 53.449 12.865 57.459 o
-9 5 -5 31.440 13.305 10.882 86.414 o
-9 5 -4 0.304 -6.796 14.297 55.915 o
-9 5 -3 0.141 -10.462 7.436 206.660 o
-9 5 -2 335.209 302.792 17.245 9.774 o
-9 5 -1 177.627 150.264 24.518 13.201 o
-9 5 0 28.413 18.471 11.866 74.013 o
-9 5 1 200.937 236.752 31.638 8.147 o
-9 5 2 408.301 456.901 37.941 3.962 o
-9 5 3 29.918 32.212 22.115 22.551 o
-9 5 4 49.950 44.264 13.286 54.292 o
-9 5 5 27.712 10.431 22.957 21.233 o
-9 5 6 94.328 78.445 18.131 27.350 o
-9 5 7 6.205 -8.514 8.713 147.437 o
-9 5 8 12.840 13.507 10.688 95.094 o
-9 5 9 11.222 12.846 8.713 140.793 o
-9 5 10 47.928 36.646 12.826 58.754 o
-9 5 11 23.935 38.215 11.290 79.487 o
-9 5 12 50.579 20.800 14.544 47.995 o
-9 5 13 101.579 74.378 14.071 39.011 o
-9 5 14 0.535 13.775 11.577 84.062 o
-9 5 15 72.101 70.762 16.563 33.899 o
-9 5 16 84.770 85.051 31.683 10.524 o
-9 6 -8 163.518 183.079 22.370 14.855 o
-9 6 -7 22.905 -1.209 19.181 30.478 o
-9 6 -6 1.271 6.618 12.114 77.287 o
-9 6 -5 145.240 111.967 18.100 22.617 o
-9 6 -4 0.200 -6.372 17.901 35.676 o
-9 6 -3 21.676 10.133 8.435 143.022 o
-9 6 -2 2.768 -5.676 5.813 331.468 o
-9 6 -1 17.793 3.809 7.605 179.034 o
-9 6 0 21.731 9.723 8.876 130.649 o
-9 6 1 101.716 66.168 15.416 34.822 o
-9 6 2 2.875 -11.357 10.192 109.305 o
-9 6 3 273.154 279.955 31.250 7.055 o
-9 6 4 31.325 25.545 24.454 18.594 o
-9 6 5 10.591 23.417 12.176 73.638 o
-9 6 6 56.004 59.297 18.348 30.020 o
-9 6 7 136.939 180.403 24.227 14.176 o
-9 6 8 7.115 1.831 10.144 108.839 o
-9 6 9 0.280 -7.288 15.843 45.541 o
-9 6 10 55.812 27.771 12.834 57.997 o
-9 6 11 1.705 -21.646 13.728 60.535 o
-9 6 12 157.185 142.461 26.243 12.559 o
-9 6 13 15.361 10.786 12.371 71.701 o
-9 7 -3 51.410 42.386 10.952 74.046 o
-9 7 -2 23.367 12.190 10.509 94.991 o
-9 7 -1 3.178 -10.705 8.201 168.000 o
-9 7 0 21.578 17.919 8.180 147.894 o
-9 7 1 5.118 0.929 12.849 68.649 o
-9 7 2 20.360 15.499 15.689 44.749 o
-9 7 3 1.279 -35.231 12.451 73.600 o
-9 7 4 55.019 59.500 17.003 34.375 o
-9 7 5 0.003 -2.327 13.275 64.886 o
-9 7 6 0.056 -8.184 19.926 28.797 o
-9 7 7 7.890 11.491 20.076 28.096 o
-9 7 8 36.809 29.458 13.299 57.788 o
-9 7 9 360.295 305.592 33.558 5.472 o
-8 0 -6 1.125 -2.015 8.106 173.290 o
-8 0 -4 49.484 63.698 15.212 41.996 o
-8 0 -2 1815.860 1859.920 85.860 0.357 o
-8 0 0 49.215 42.798 10.267 82.562 o
-8 0 2 262.680 291.927 20.554 10.851 o
-8 0 4 42.253 39.705 9.460 97.817 o
-8 0 6 3.243 -6.473 3.703 786.513 o
-8 0 8 94.675 94.446 10.084 57.067 o
-8 0 10 115.941 117.376 14.190 33.533 o
-8 0 12 644.642 623.157 53.182 1.914 o
-8 0 14 74.999 70.991 24.803 16.791 o
-8 0 16 287.862 336.128 41.185 4.631 o
-8 0 18 292.108 329.467 31.268 6.520 o
-8 0 20 188.541 197.397 25.605 11.569 o
-8 0 22 0.003 -17.511 13.430 63.393 o
-8 1 -7 287.420 279.577 24.525 8.886 o
-8 1 -6 3.979 -2.050 8.024 174.817 o
-8 1 -5 84.780 84.897 12.873 46.061 o
-8 1 -4 1.580 3.346 5.072 430.616 o
-8 1 -3 31.772 31.912 6.559 184.731 o
-8 1 -2 109.305 112.896 11.223 45.049 o
-8 1 -1 4.927 1.030 3.916 682.332 o
-8 1 0 12.882 18.733 4.616 403.995 o
-8 1 1 150.233 166.855 15.358 24.504 o
-8 1 2 195.904 202.699 17.250 17.555 o
-8 1 3 0.344 1.604 4.636 525.037 o
-8 1 4 116.962 127.988 13.289 35.188 o
-8 1 5 31.964 25.137 6.550 190.379 o
-8 1 6 9.162 7.896 7.968 170.060 o
-8 1 7 103.264 101.475 10.308 52.144 o
-8 1 8 93.787 93.682 10.256 56.490 o
-8 1 9 10.823 12.352 5.515 322.353 o
-8 1 10 987.567 1015.500 43.158 1.223 o
-8 1 11 135.858 139.079 10.982 37.492 o
-8 1 12 900.275 956.399 40.879 1.419 o
-8 1 13 1407.910 1500.680 59.589 0.605 o
-8 1 14 45.770 43.029 7.165 139.216 o
-8 1 15 469.007 512.654 29.656 4.186 o
-8 1 16 140.732 140.765 15.191 26.961 o
-8 1 17 91.650 81.850 11.788 50.322 o
-8 1 18 366.002 442.882 29.136 5.469 o
-8 1 19 0.559 9.762 6.266 281.026 o
-8 1 20 36.205 33.548 10.363 88.475 o
-8 1 21 0.903 -10.541 7.385 208.810 o
-8 1 22 26.826 55.618 19.317 28.877 o
-8 2 -7 109.601 114.362 16.142 29.338 o
-8 2 -6 1837.790 2125.610 128.808 0.259 o
-8 2 -5 444.019 486.640 30.893 4.354 o
-8 2 -4 15.209 9.870 9.293 123.526 o
-8 2 -3 313.548 297.669 18.817 9.964 o
-8 2 -2 19.171 22.080 6.555 214.795 o
-8 2 -1 186.954 158.457 12.182 26.055 o
-8 2 0 333.223 332.546 28.060 6.712 o
-8 2 1 56.782 53.136 10.827 71.622 o
-8 2 2 335.885 327.138 26.944 6.964 o
-8 2 3 10.949 9.834 7.808 174.204 o
-8 2 4 123.960 106.301 15.470 29.905 o
-8 2 5 19.817 16.907 7.886 159.638 o
-8 2 6 33.435 12.392 10.190 96.498 o
-8 2 7 152.204 139.977 15.210 25.830 o
-8 2 8 787.660 860.375 52.187 1.477 o
-8 2 9 4536.930 5076.690 188.820 0.058 o
-8 2 10 5037.300 5322.790 235.687 0.046 o
-8 2 11 443.611 461.620 23.476 5.284 o
-8 2 12 34.212 22.250 6.181 204.961 o
-8 2 13 481.533 526.752 26.497 4.314 o
-8 2 14 8.292 0.077 7.741 183.907 o
-8 2 15 1.605 12.785 7.625 189.630 o
-8 2 16 38.363 49.379 10.731 79.861 o
-8 2 17 4.991 -3.050 6.357 274.189 o
-8 2 18 32.569 21.819 8.178 136.968 o
-8 2 19 53.478 71.070 14.866 42.680 o
-8 2 20 6.340 8.763 7.755 181.154 o
-8 2 21 61.423 40.255 11.217 68.528 o
-8 2 22 0.001 -12.181 10.418 105.351 o
-8 3 -7 321.707 364.843 27.970 6.670 o
-8 3 -6 474.494 504.212 40.509 3.268 o
-8 3 -5 166.824 162.846 18.125 19.538 o
-8 3 -4 44.892 38.554 7.552 133.308 o
-8 3 -3 167.060 159.174 14.877 24.067 o
-8 3 -2 109.657 106.236 15.720 30.809 o
-8 3 -1 0.641 -3.072 2.936 1302.720 o
-8 3 0 273.026 266.283 25.658 8.915 o
-8 3 1 35.097 38.101 11.286 76.281 o
-8 3 2 211.936 188.970 22.013 13.323 o
-8 3 3 2.771 5.323 10.577 100.923 o
-8 3 4 39.202 39.743 10.114 89.472 o
-8 3 5 201.487 259.236 25.468 10.603 o
-8 3 6 130.696 140.055 17.055 24.428 o
-8 3 7 287.973 331.940 23.219 8.756 o
-8 3 8 129.851 123.785 14.000 31.782 o
-8 3 9 514.924 529.702 31.739 3.649 o
-8 3 10 306.466 342.635 24.438 7.938 o
-8 3 11 348.314 372.621 27.765 6.313 o
-8 3 12 4.191 -6.371 4.661 501.506 o
-8 3 13 7.224 0.969 5.187 394.627 o
-8 3 14 247.720 272.992 22.203 10.821 o
-8 3 15 5.107 3.491 7.538 194.989 o
-8 3 16 5.611 -1.349 9.237 131.738 o
-8 3 17 8.492 12.412 15.308 47.919 o
-8 3 18 38.382 37.462 8.952 109.479 o
-8 3 19 0.523 -4.142 12.501 73.108 o
-8 3 20 10.663 -14.678 11.646 82.504 o
-8 3 21 18.846 38.437 14.619 50.238 o
-8 4 -7 22.913 8.842 9.664 111.636 o
-8 4 -6 261.625 372.255 29.368 7.102 o
-8 4 -5 333.268 316.988 29.373 6.524 o
-8 4 -4 283.926 281.635 24.127 9.074 o
-8 4 -3 2693.860 2788.140 119.520 0.167 o
-8 4 -2 754.348 723.803 57.693 1.511 o
-8 4 -1 5.896 5.334 3.505 783.043 o
-8 4 0 2291.620 2195.390 120.067 0.221 o
-8 4 1 100.271 68.200 13.333 42.666 o
-8 4 2 1121.120 1104.920 83.318 0.703 o
-8 4 3 3.814 0.910 11.236 89.782 o
-8 4 4 211.474 181.673 20.863 14.294 o
-8 4 5 386.359 425.311 32.407 4.889 o
-8 4 6 139.521 146.326 16.185 24.976 o
-8 4 7 388.027 379.124 25.819 6.116 o
-8 4 8 67.684 58.531 11.259 63.413 o
-8 4 9 104.173 106.096 13.481 38.276 o
-8 4 10 323.898 316.511 21.850 8.564 o
-8 4 11 13.942 14.402 4.031 501.054 o
-8 4 12 62.034 61.298 11.607 61.920 o
-8 4 13 0.849 -4.432 6.980 233.675 o
-8 4 14 10.479 4.870 7.628 184.843 o
-8 4 15 105.858 109.095 16.978 27.939 o
-8 4 16 371.072 496.818 56.035 2.534 o
-8 4 17 48.207 35.194 15.668 41.535 o
-8 4 18 103.084 92.304 16.741 29.505 o
-8 4 19 44.928 64.218 17.097 34.651 o
-8 4 20 84.668 56.903 25.192 16.266 o
-8 5 -7 15.951 22.636 11.557 80.197 o
-8 5 -6 110.482 101.185 14.431 34.637 o
-8 5 -5 46.934 53.478 11.708 66.363 o
-8 5 -4 31.907 30.511 9.905 97.990 o
-8 5 -3 68.248 57.895 12.979 51.458 o
-8 5 -2 0.267 4.694 6.136 298.471 o
-8 5 -1 1129.220 1094.890 54.808 0.925 o
-8 5 0 803.336 777.808 56.182 1.434 o
-8 5 1 119.481 93.607 8.750 55.746 o
-8 5 2 10.859 1.377 3.651 690.317 o
-8 5 3 339.391 296.858 29.543 6.536 o
-8 5 4 5.360 5.536 9.596 121.280 o
-8 5 5 72.365 66.892 14.417 42.465 o
-8 5 6 73.055 69.677 12.330 53.092 o
-8 5 7 9.379 9.449 7.489 190.067 o
-8 5 8 14.499 16.678 8.262 151.486 o
-8 5 9 87.237 103.640 15.762 33.249 o
-8 5 10 192.510 167.103 17.340 18.727 o
-8 5 11 42.953 28.854 11.934 68.514 o
-8 5 12 109.100 115.936 19.896 21.762 o
-8 5 13 49.545 57.604 12.473 58.874 o
-8 5 14 314.294 334.646 28.425 6.872 o
-8 5 15 162.554 197.587 21.855 15.069 o
-8 5 16 301.204 314.674 28.764 7.108 o
-8 5 17 78.244 71.154 14.584 40.596 o
-8 5 18 84.950 112.111 18.878 25.183 o
-8 6 -7 0.051 3.869 8.803 146.594 o
-8 6 -6 0.284 -4.369 10.593 101.839 o
-8 6 -5 48.679 45.929 13.400 53.595 o
-8 6 -4 116.061 123.321 16.868 26.692 o
-8 6 -3 8.408 -15.830 6.772 237.577 o
-8 6 -2 16.532 15.351 11.896 76.597 o
-8 6 -1 2.388 -4.592 6.467 269.500 o
-8 6 0 26.776 7.735 6.583 212.597 o
-8 6 1 6.985 -2.264 5.055 417.159 o
-8 6 2 88.846 62.393 8.583 76.844 o
-8 6 3 138.584 115.797 13.821 31.603 o
-8 6 4 6.228 5.416 8.517 152.511 o
-8 6 5 10.583 13.831 11.356 85.203 o
-8 6 6 12.688 15.378 9.875 110.148 o
-8 6 7 266.168 231.793 15.394 14.385 o
-8 6 8 67.228 61.577 6.778 113.881 o
-8 6 9 65.344 58.609 8.479 92.608 o
-8 6 10 30.208 27.579 14.417 50.882 o
-8 6 11 0.098 -3.551 17.283 38.277 o
-8 6 12 93.245 60.197 17.419 29.941 o
-8 6 13 0.058 4.183 10.502 103.169 o
-8 6 14 24.069 -10.517 15.828 44.281 o
-8 6 15 0.000 1.150 13.801 59.985 o
-8 6 16 166.812 171.482 21.262 15.954 o
-8 7 -7 95.236 121.898 19.780 22.554 o
-8 7 -6 1.068 17.159 16.427 41.961 o
-8 7 -5 0.071 -12.109 9.591 124.272 o
-8 7 -4 30.820 22.440 9.133 115.180 o
-8 7 -3 6.825 -0.666 9.770 117.560 o
-8 7 -2 35.576 21.273 14.131 52.513 o
-8 7 -1 0.200 -10.576 9.575 124.648 o
-8 7 0 1.374 -11.910 8.578 154.659 o
-8 7 1 28.508 10.154 13.071 62.613 o
-8 7 2 83.603 87.247 13.359 43.811 o
-8 7 3 31.033 20.894 8.786 123.240 o
-8 7 4 21.940 4.350 11.855 77.118 o
-8 7 5 21.634 38.917 22.638 21.662 o
-8 7 6 4.409 -2.083 6.721 246.929 o
-8 7 7 116.619 93.144 13.057 38.754 o
-8 7 8 28.916 13.084 13.594 57.913 o
-8 7 9 9.586 -0.009 7.243 207.543 o
-8 7 10 428.754 489.439 34.152 4.121 o
-8 7 11 23.185 22.349 17.006 37.944 o
-8 7 12 2.961 -5.217 8.816 145.699 o
-8 7 13 37.076 -6.129 14.232 52.943 o
-8 8 -2 1.362 5.582 9.189 133.720 o
-8 8 -1 0.866 -9.446 7.268 215.593 o
-8 8 0 6.723 0.793 10.311 105.665 o
-8 8 1 84.861 53.061 13.523 45.826 o
-8 8 2 7.167 8.127 9.823 114.759 o
-8 8 3 180.807 153.188 21.248 15.768 o
-8 8 4 165.387 124.861 16.586 23.060 o
-8 8 5 44.334 30.812 19.361 28.530 o
-8 8 6 19.844 -0.802 12.332 72.297 o
-8 8 7 0.682 -18.067 13.166 65.902 o
-7 0 -5 19.601 20.071 9.061 124.126 o
-7 0 -3 180.319 162.970 18.000 18.868 o
-7 0 -1 3895.230 3980.400 169.603 0.081 o
-7 0 1 311.953 293.490 21.170 9.297 o
-7 0 3 91.236 92.596 13.613 40.977 o
-7 0 5 620.077 602.225 35.677 2.723 o
-7 0 7 139.276 111.177 10.193 41.997 o
-7 0 9 2.553 -7.924 3.880 728.529 o
-7 0 11 2661.710 2445.060 149.652 0.160 o
-7 0 13 3471.080 3801.730 190.660 0.088 o
-7 0 15 1177.070 1348.460 79.215 0.648 o
-7 0 17 56.334 45.639 11.367 67.881 o
-7 0 19 564.094 598.329 46.561 2.407 o
-7 0 21 210.281 222.041 39.408 5.834 o
-7 0 23 4.540 -15.058 43.924 5.923 o
-7 1 -6 147.441 155.447 16.545 23.334 o
-7 1 -5 281.865 282.466 22.062 9.858 o
-7 1 -4 580.634 605.602 38.121 2.753 o
-7 1 -3 205.717 191.527 17.019 17.524 o
-7 1 -2 27.730 15.533 4.345 362.572 o
-7 1 -1 601.878 569.014 23.470 3.498 o
-7 1 0 51.532 71.381 5.956 141.262 o
-7 1 1 517.788 626.307 25.799 3.729 o
-7 1 2 851.956 893.307 43.443 1.510 o
-7 1 3 404.450 419.202 25.026 5.785 o
-7 1 4 375.634 422.194 24.878 6.154 o
-7 1 5 40.053 53.351 8.418 112.892 o
-7 1 6 190.564 162.729 12.766 24.607 o
-7 1 7 255.187 300.043 17.675 12.243 o
-7 1 8 214.411 215.516 11.288 21.317 o
-7 1 9 15.993 15.840 6.085 255.926 o
-7 1 10 1.037 2.502 4.410 571.087 o
-7 1 11 6.322 1.547 5.697 332.923 o
-7 1 12 6.005 -2.197 5.966 307.588 o
-7 1 13 1.010 -2.764 4.011 699.716 o
-7 1 14 423.773 465.974 24.994 5.298 o
-7 1 15 91.398 107.526 11.919 46.761 o
-7 1 16 311.489 370.110 23.859 7.750 o
-7 1 17 720.537 833.085 42.934 1.833 o
-7 1 18 97.187 99.736 15.552 32.995 o
-7 1 19 21.600 7.749 9.878 108.026 o
-7 1 20 1.887 0.716 10.522 102.763 o
-7 1 21 51.367 46.727 13.912 49.814 o
-7 1 22 7.501 3.039 8.939 138.830 o
-7 1 23 0.297 -4.372 8.715 150.411 o
-7 2 -6 0.119 9.211 6.377 272.947 o
-7 2 -5 99.807 104.528 11.742 46.004 o
-7 2 -4 0.011 4.179 4.579 532.043 o
-7 2 -3 222.064 222.352 15.596 16.864 o
-7 2 -2 1.327 -6.612 5.068 439.521 o
-7 2 -1 71.778 57.898 7.671 98.845 o
-7 2 0 222.065 180.968 11.316 22.192 o
-7 2 1 110.381 137.118 15.634 29.321 o
-7 2 2 2.974 -15.292 5.664 348.241 o
-7 2 3 150.283 139.427 17.217 22.682 o
-7 2 4 190.007 206.522 20.253 15.135 o
-7 2 5 90.137 108.017 12.512 44.351 o
-7 2 6 125.034 108.867 13.201 35.670 o
-7 2 7 2.625 -1.435 4.251 610.365 o
-7 2 8 53.787 61.586 10.181 77.771 o
-7 2 9 13.264 17.208 3.469 605.632 o
-7 2 10 368.866 379.877 19.846 7.501 o
-7 2 11 878.553 958.686 40.362 1.460 o
-7 2 12 208.193 208.555 14.366 19.269 o
-7 2 13 0.196 -3.608 4.231 637.119 o
-7 2 14 0.370 14.281 13.166 65.210 o
-7 2 15 0.002 11.943 6.744 243.024 o
-7 2 16 290.848 321.843 37.248 5.325 o
-7 2 17 188.174 221.832 20.557 14.654 o
-7 2 18 0.821 -6.681 10.230 109.052 o
-7 2 19 743.876 848.017 65.411 1.284 o
-7 2 20 17.765 -7.520 8.325 153.206 o
-7 2 21 1.171 -11.180 7.879 183.353 o
-7 2 22 1.047 -14.581 7.618 196.128 o
-7 2 23 0.000 6.011 19.838 28.999 o
-7 3 -6 2.908 -14.433 6.509 265.249 o
-7 3 -5 1283.380 1230.910 110.978 0.471 o
-7 3 -4 128.252 113.223 11.498 39.974 o
-7 3 -3 1134.580 1179.920 56.517 0.874 o
-7 3 -2 233.418 212.645 14.889 17.015 o
-7 3 -1 75.879 71.197 7.818 89.441 o
-7 3 0 294.061 265.756 15.316 12.442 o
-7 3 1 122.439 98.619 14.712 32.466 o
-7 3 2 165.701 161.702 19.032 18.567 o
-7 3 3 18.835 17.349 7.581 171.727 o
-7 3 4 0.049 13.754 8.665 148.635 o
-7 3 5 358.270 380.226 24.372 6.785 o
-7 3 6 112.749 115.389 13.072 37.503 o
-7 3 7 257.282 286.051 20.621 11.069 o
-7 3 8 2.418 -4.355 9.597 123.325 o
-7 3 9 0.824 -5.405 5.661 354.601 o
-7 3 10 894.164 964.193 34.929 1.507 o
-7 3 11 14.306 2.884 8.421 151.378 o
-7 3 12 154.973 168.277 18.573 19.537 o
-7 3 13 0.211 -4.797 4.606 537.676 o
-7 3 14 12.371 3.833 5.976 286.981 o
-7 3 15 104.163 110.549 12.081 43.029 o
-7 3 16 94.291 110.807 16.484 30.126 o
-7 3 17 47.311 52.132 12.272 61.601 o
-7 3 18 37.004 20.912 12.796 62.666 o
-7 3 19 564.696 688.008 38.480 2.640 o
-7 3 20 6.708 8.117 8.519 151.319 o
-7 3 21 43.509 38.238 11.378 72.731 o
-7 3 22 5.067 22.860 24.341 19.140 o
-7 4 -6 123.669 123.877 18.408 23.157 o
-7 4 -5 103.197 117.448 15.429 31.674 o
-7 4 -4 254.084 247.869 19.782 12.184 o
-7 4 -3 19.687 14.976 8.334 145.801 o
-7 4 -2 213.572 197.400 14.894 18.794 o
-7 4 -1 1040.750 1046.570 45.415 1.117 o
-7 4 0 1610.240 1462.210 58.152 0.534 o
-7 4 1 71.337 59.161 6.668 112.691 o
-7 4 2 363.631 354.744 20.731 7.656 o
-7 4 3 85.835 73.147 13.778 42.767 o
-7 4 4 9.395 9.007 7.309 199.108 o
-7 4 5 47.790 54.792 9.626 88.660 o
-7 4 6 46.387 41.388 8.421 112.569 o
-7 4 7 6.485 8.585 4.317 528.633 o
-7 4 8 0.947 -0.625 4.761 499.246 o
-7 4 9 3.168 -4.429 3.072 1116.730 o
-7 4 10 7.986 0.217 5.891 310.029 o
-7 4 11 63.743 58.824 8.134 98.163 o
-7 4 12 133.109 143.451 10.443 39.086 o
-7 4 13 17.204 33.287 13.642 57.748 o
-7 4 14 188.908 198.924 22.790 13.382 o
-7 4 15 11.230 18.134 13.163 63.695 o
-7 4 16 0.797 3.510 12.037 78.562 o
-7 4 17 226.622 267.117 32.866 7.232 o
-7 4 18 84.390 79.062 16.303 33.156 o
-7 4 19 520.350 645.506 70.705 1.531 o
-7 4 20 13.594 7.642 16.739 40.061 o
-7 4 21 9.747 14.695 15.535 46.396 o
-7 5 -6 235.640 207.250 21.157 12.751 o
-7 5 -5 467.626 564.213 35.306 3.552 o
-7 5 -4 131.732 132.315 16.178 26.309 o
-7 5 -3 138.203 155.853 18.004 21.757 o
-7 5 -2 491.266 490.848 41.674 3.138 o
-7 5 -1 23.572 14.988 5.153 307.445 o
-7 5 0 152.716 169.031 14.104 26.230 o
-7 5 1 379.276 333.520 24.667 6.762 o
-7 5 2 47.717 45.936 7.809 121.506 o
-7 5 3 138.236 141.609 11.205 36.229 o
-7 5 4 74.101 71.766 7.569 93.272 o
-7 5 5 1.488 -1.113 4.157 647.871 o
-7 5 6 18.767 11.968 4.637 387.850 o
-7 5 7 51.306 48.173 6.167 153.493 o
-7 5 8 3.174 -5.060 3.434 907.430 o
-7 5 9 1.047 0.959 6.698 252.752 o
-7 5 10 23.111 22.933 5.583 263.457 o
-7 5 11 344.771 373.262 24.374 7.046 o
-7 5 12 52.771 49.167 20.020 26.064 o
-7 5 13 146.449 202.017 23.309 14.318 o
-7 5 14 1.151 -0.618 9.069 138.548 o
-7 5 15 17.497 8.268 9.025 129.635 o
-7 5 16 711.185 739.541 53.102 1.681 o
-7 5 17 119.600 141.008 23.334 16.199 o
-7 5 18 30.932 5.120 19.272 29.843 o
-7 5 19 0.009 -20.300 11.252 90.315 o
-7 5 20 74.357 90.797 21.207 21.797 o
-7 6 -6 91.130 99.654 15.307 34.451 o
-7 6 -5 5.387 7.141 12.394 73.277 o
-7 6 -4 31.567 33.899 9.315 107.788 o
-7 6 -3 55.258 68.588 12.477 56.320 o
-7 6 -2 64.779 73.802 11.280 61.834 o
-7 6 -1 110.885 120.956 13.418 36.266 o
-7 6 0 31.691 23.939 11.325 78.881 o
-7 6 1 212.382 205.966 17.686 16.189 o
-7 6 2 114.758 90.214 10.996 47.400 o
-7 6 3 126.508 119.993 13.232 34.516 o
-7 6 4 135.435 154.820 13.215 30.841 o
-7 6 5 19.059 17.906 5.808 265.575 o
-7 6 6 15.039 8.288 4.649 416.479 o
-7 6 7 25.814 24.210 8.350 136.876 o
-7 6 8 245.510 237.341 20.058 12.519 o
-7 6 9 0.350 -14.786 5.355 397.591 o
-7 6 10 137.035 126.798 17.869 23.050 o
-7 6 11 0.281 -10.500 6.973 234.845 o
-7 6 12 335.886 335.385 28.531 6.555 o
-7 6 13 339.472 343.985 34.063 5.399 o
-7 6 14 4.443 -10.645 17.997 35.180 o
-7 6 15 1.856 -1.555 12.153 77.175 o
-7 6 16 18.863 25.743 12.507 68.322 o
-7 6 17 3.973 7.853 12.486 72.351 o
-7 6 18 10.269 5.430 13.604 60.574 o
-7 7 -6 18.531 16.120 15.271 47.264 o
-7 7 -5 79.758 74.208 15.497 36.635 o
-7 7 -4 21.380 30.569 11.805 74.948 o
-7 7 -3 27.645 10.720 7.238 178.935 o
-7 7 -2 19.959 5.697 7.580 176.814 o
-7 7 -1 3.912 26.861 11.081 89.357 o
-7 7 0 82.845 60.410 11.878 54.624 o
-7 7 1 56.021 27.022 12.570 60.075 o
-7 7 2 156.471 149.520 22.851 15.271 o
-7 7 3 190.281 171.860 19.130 16.910 o
-7 7 4 304.157 249.789 22.021 9.726 o
-7 7 5 116.419 85.158 13.220 38.893 o
-7 7 6 44.106 23.949 11.116 77.659 o
-7 7 7 9.568 5.387 6.158 276.310 o
-7 7 8 0.001 2.955 6.050 309.261 o
-7 7 9 114.408 123.822 16.971 26.594 o
-7 7 10 183.423 188.999 20.432 15.639 o
-7 7 11 7.331 -12.217 9.822 116.164 o
-7 7 12 3.680 -23.011 7.684 190.599 o
-7 7 13 1.464 5.569 13.940 58.511 o
-7 7 14 55.448 47.630 18.830 29.030 o
-7 7 15 59.467 52.351 17.304 33.274 o
-7 8 -6 0.721 -3.452 8.904 143.913 o
-7 8 -5 25.082 20.208 9.872 103.976 o
-7 8 -4 6.210 -7.056 7.480 198.578 o
-7 8 -3 24.723 40.237 10.104 95.758 o
-7 8 -2 19.722 22.178 9.614 111.057 o
-7 8 -1 316.881 332.154 32.600 5.945 o
-7 8 0 14.416 19.350 9.371 119.698 o
-7 8 1 436.573 421.615 36.381 4.061 o
-7 8 2 721.466 729.220 68.499 1.312 o
-7 8 3 240.086 232.011 23.008 11.211 o
-7 8 4 46.794 57.752 12.420 59.890 o
-7 8 5 55.699 13.250 9.299 100.287 o
-7 8 6 16.600 10.455 9.748 112.247 o
-7 8 7 89.138 79.540 17.083 30.399 o
-7 8 8 12.519 7.084 13.033 65.493 o
-7 8 9 19.103 16.439 12.186 72.581 o
-7 8 10 51.163 62.903 13.080 53.694 o
-7 8 11 1.663 11.367 32.348 10.907 o
-6 0 -4 144.118 145.262 16.578 23.960 o
-6 0 -2 268.334 314.698 22.849 9.506 o
-6 0 0 237.942 212.254 18.428 14.286 o
-6 0 2 1593.460 1626.460 82.391 0.443 o
-6 0 4 952.812 998.807 53.470 1.152 o
-6 0 6 320.203 418.689 27.895 6.352 o
-6 0 8 83.864 73.358 9.364 70.011 o
-6 0 10 182.110 145.529 13.905 24.734 o
-6 0 12 1899.060 2170.830 115.104 0.270 o
-6 0 14 203.445 225.665 36.916 6.503 o
-6 0 16 1295.040 1338.150 102.754 0.490 o
-6 0 18 27.133 22.032 13.643 57.155 o
-6 0 20 34.504 35.785 19.338 28.914 o
-6 0 22 372.176 478.007 121.710 0.708 o
-6 0 24 116.842 102.544 41.690 6.118 o
-6 1 -5 99.003 103.832 11.311 48.202 o
-6 1 -4 1.234 -4.822 2.749 1454.630 o
-6 1 -3 1038.360 1090.650 41.945 1.129 o
-6 1 -2 2259.800 2307.230 80.818 0.257 o
-6 1 -1 3.851 5.349 3.055 1033.910 o
-6 1 0 509.158 489.073 20.299 4.755 o
-6 1 1 1179.940 1287.010 47.281 0.862 o
-6 1 2 0.653 3.309 6.885 238.314 o
-6 1 3 9.559 13.181 6.017 279.112 o
-6 1 4 3594.770 3844.700 140.515 0.097 o
-6 1 5 23.463 36.620 5.905 225.967 o
-6 1 6 825.483 914.695 29.719 1.777 o
-6 1 7 84.753 71.520 5.869 103.910 o
-6 1 8 2118.870 2037.810 65.686 0.314 o
-6 1 9 4277.610 4329.590 131.486 0.076 o
-6 1 10 43.892 40.713 5.555 191.704 o
-6 1 11 188.849 155.128 11.109 27.599 o
-6 1 12 19.240 22.485 4.941 328.632 o
-6 1 13 213.410 245.163 17.973 14.960 o
-6 1 14 872.314 929.233 45.199 1.419 o
-6 1 15 263.982 297.622 25.406 8.873 o
-6 1 16 72.715 80.034 11.210 59.066 o
-6 1 17 223.437 191.386 19.746 14.438 o
-6 1 18 5.726 13.866 9.192 129.800 o
-6 1 19 152.974 161.392 20.532 17.528 o
-6 1 20 21.752 19.604 10.327 97.309 o
-6 1 21 38.907 19.922 11.956 70.383 o
-6 1 22 25.631 38.119 14.917 47.688 o
-6 1 23 94.276 84.979 19.186 24.803 o
-6 1 24 34.975 21.806 15.727 43.112 o
-6 2 -5 50.015 44.941 7.541 125.312 o
-6 2 -4 147.287 169.499 13.571 27.744 o
-6 2 -3 194.692 180.716 13.501 22.400 o
-6 2 -2 605.424 621.259 29.007 3.060 o
-6 2 -1 219.892 193.898 12.588 20.592 o
-6 2 0 45.033 33.148 4.271 252.253 o
-6 2 1 3.325 -6.761 4.019 672.571 o
-6 2 2 1822.210 1731.470 75.172 0.390 o
-6 2 3 498.271 476.734 27.502 4.293 o
-6 2 4 212.575 193.335 12.092 21.736 o
-6 2 5 4166.860 4413.880 134.215 0.077 o
-6 2 6 2637.080 2643.040 84.050 0.197 o
-6 2 7 1760.710 1826.090 59.094 0.425 o
-6 2 8 101.958 96.895 7.942 66.580 o
-6 2 9 1027.440 1093.730 41.213 1.146 o
-6 2 10 9.779 6.926 3.956 588.374 o
-6 2 11 18.348 18.389 5.920 258.902 o
-6 2 12 102.288 123.356 10.917 46.721 o
-6 2 13 41.887 35.526 7.930 128.848 o
-6 2 14 330.035 357.585 22.303 7.908 o
-6 2 15 590.243 643.261 32.960 2.890 o
-6 2 16 194.693 213.383 21.258 14.038 o
-6 2 17 300.626 351.734 27.562 7.152 o
-6 2 18 395.197 477.683 29.837 4.918 o
-6 2 19 27.225 27.502 8.401 133.105 o
-6 2 20 0.297 -3.071 7.823 186.622 o
-6 2 21 6.903 14.886 12.580 70.406 o
-6 2 22 144.668 127.021 16.175 25.391 o
-6 2 23 6.129 -5.023 9.929 114.111 o
-6 2 24 5.924 6.509 16.741 40.437 o
-6 3 -5 5.731 6.161 4.941 426.563 o
-6 3 -4 333.700 294.029 18.526 9.559 o
-6 3 -3 0.198 10.831 4.594 506.593 o
-6 3 -2 234.177 236.171 15.550 15.821 o
-6 3 -1 211.928 194.333 13.544 20.311 o
-6 3 0 160.118 166.187 11.752 29.645 o
-6 3 1 128.342 116.217 8.708 49.300 o
-6 3 2 171.587 157.937 17.859 19.718 o
-6 3 3 13.121 36.566 7.011 190.748 o
-6 3 4 663.518 661.147 30.269 2.656 o
-6 3 5 340.492 356.821 19.693 8.336 o
-6 3 6 4.643 10.841 4.602 477.425 o
-6 3 7 37.260 47.748 5.994 182.300 o
-6 3 8 302.870 348.587 15.758 10.494 o
-6 3 9 39.147 56.835 6.554 154.620 o
-6 3 10 0.885 0.753 6.855 241.726 o
-6 3 11 258.778 280.321 18.029 12.308 o
-6 3 12 4.862 10.678 5.864 307.396 o
-6 3 13 33.518 31.548 6.305 192.199 o
-6 3 14 302.088 327.492 20.919 9.206 o
-6 3 15 163.645 173.344 27.206 11.427 o
-6 3 16 148.726 192.864 16.204 22.260 o
-6 3 17 157.808 200.113 15.536 22.163 o
-6 3 18 66.580 75.394 9.750 73.730 o
-6 3 19 6.517 2.854 9.243 130.577 o
-6 3 20 327.310 389.628 33.439 5.410 o
-6 3 21 229.032 269.755 33.362 7.044 o
-6 3 22 95.163 63.291 12.985 45.611 o
-6 3 23 28.612 14.277 17.324 36.542 o
-6 4 -5 66.905 58.880 12.689 53.422 o
-6 4 -4 2564.390 2545.210 110.585 0.190 o
-6 4 -3 147.370 157.251 13.446 28.694 o
-6 4 -2 119.677 129.127 12.340 37.460 o
-6 4 -1 105.017 107.527 10.963 47.812 o
-6 4 0 1.820 0.570 3.343 977.213 o
-6 4 1 5.394 5.324 3.159 941.248 o
-6 4 2 24.158 15.451 4.051 417.081 o
-6 4 3 63.151 64.696 6.776 116.421 o
-6 4 4 97.024 93.222 7.380 73.700 o
-6 4 5 99.321 109.309 8.299 62.871 o
-6 4 6 113.111 108.183 8.496 56.625 o
-6 4 7 166.318 171.376 9.655 32.045 o
-6 4 8 460.672 467.881 21.955 5.227 o
-6 4 9 0.983 -7.397 3.459 936.789 o
-6 4 10 0.252 18.637 5.022 410.632 o
-6 4 11 1.898 16.624 6.374 263.156 o
-6 4 12 123.738 155.579 20.147 19.569 o
-6 4 13 32.573 38.992 15.808 42.160 o
-6 4 14 0.020 23.557 10.645 98.037 o
-6 4 15 109.635 131.830 28.778 11.799 o
-6 4 16 180.839 200.064 25.288 11.922 o
-6 4 17 34.642 39.337 14.929 46.578 o
-6 4 18 243.402 283.116 30.932 7.510 o
-6 4 19 433.748 503.042 47.021 2.952 o
-6 4 20 305.114 360.580 43.723 4.113 o
-6 4 21 33.514 44.167 21.361 23.837 o
-6 4 22 111.474 137.602 24.147 15.653 o
-6 5 -5 126.245 132.924 16.239 26.660 o
-6 5 -4 1315.090 1372.290 99.812 0.493 o
-6 5 -3 521.428 498.207 51.651 2.409 o
-6 5 -2 1057.740 1068.560 59.090 0.957 o
-6 5 -1 2422.300 2304.880 85.215 0.234 o
-6 5 0 75.620 61.097 9.168 78.427 o
-6 5 1 21.426 8.017 4.545 395.553 o
-6 5 2 170.077 195.961 14.673 22.446 o
-6 5 3 19.335 24.908 5.638 267.480 o
-6 5 4 93.613 87.882 8.576 68.344 o
-6 5 5 2.958 -0.870 3.756 769.486 o
-6 5 6 2.993 3.509 4.050 648.680 o
-6 5 7 43.599 44.161 5.810 180.086 o
-6 5 8 46.487 37.613 8.259 117.038 o
-6 5 9 87.900 93.095 13.039 43.923 o
-6 5 10 8.761 -1.022 10.412 103.197 o
-6 5 11 187.209 234.044 25.177 11.403 o
-6 5 12 405.085 376.620 49.193 3.102 o
-6 5 13 26.238 23.211 11.826 74.430 o
-6 5 14 565.147 688.292 48.938 2.178 o
-6 5 15 551.787 663.665 48.562 2.260 o
-6 5 16 84.636 66.478 17.360 30.546 o
-6 5 17 6.305 0.784 9.749 118.091 o
-6 5 18 101.466 84.738 20.673 21.644 o
-6 5 19 76.629 67.258 19.649 25.315 o
-6 5 20 17.402 38.028 25.929 16.682 o
-6 5 21 9.832 9.130 15.220 48.490 o
-6 6 -5 95.971 76.322 13.005 44.130 o
-6 6 -4 16.884 3.158 9.115 128.968 o
-6 6 -3 39.618 51.651 10.874 77.352 o
-6 6 -2 163.983 200.120 23.091 13.952 o
-6 6 -1 821.534 850.085 51.773 1.441 o
-6 6 0 328.305 346.279 22.066 8.111 o
-6 6 1 332.607 323.554 27.179 6.983 o
-6 6 2 1382.950 1508.590 66.863 0.585 o
-6 6 3 257.781 251.151 19.653 12.066 o
-6 6 4 224.315 193.788 17.625 15.938 o
-6 6 5 11.948 6.009 4.859 408.913 o
-6 6 6 471.617 473.658 24.529 4.820 o
-6 6 7 159.077 139.039 11.887 31.466 o
-6 6 8 269.346 262.982 16.753 12.849 o
-6 6 9 1.909 -2.481 7.521 200.433 o
-6 6 10 85.510 98.384 16.176 32.460 o
-6 6 11 2.018 -1.456 8.646 151.926 o
-6 6 12 21.227 7.319 9.257 121.984 o
-6 6 13 2.948 -3.015 11.571 84.928 o
-6 6 14 7.949 6.858 11.862 79.458 o
-6 6 15 20.563 -0.263 15.959 43.803 o
-6 6 16 25.142 18.573 16.381 40.762 o
-6 6 17 89.043 68.290 23.086 18.705 o
-6 6 18 240.669 239.482 31.659 7.604 o
-6 6 19 26.306 8.432 13.010 63.646 o
-6 7 -5 0.134 4.582 7.747 188.611 o
-6 7 -4 138.249 119.775 17.889 23.180 o
-6 7 -3 4.872 12.473 8.221 161.764 o
-6 7 -2 71.737 70.959 12.434 52.611 o
-6 7 -1 15.035 4.437 8.551 146.081 o
-6 7 0 0.021 0.058 10.007 114.174 o
-6 7 1 21.718 15.501 11.019 87.041 o
-6 7 2 71.113 96.577 13.907 42.684 o
-6 7 3 182.542 189.348 20.739 15.403 o
-6 7 4 879.250 1008.700 51.159 1.263 o
-6 7 5 282.134 272.945 19.569 10.964 o
-6 7 6 111.450 96.075 10.794 48.377 o
-6 7 7 60.352 46.808 6.931 125.954 o
-6 7 8 2.276 7.085 7.081 221.298 o
-6 7 9 3.341 -22.273 7.172 218.662 o
-6 7 10 6.583 4.576 18.005 35.010 o
-6 7 11 30.872 31.926 9.794 100.017 o
-6 7 12 148.661 192.627 23.898 13.912 o
-6 7 13 0.646 19.701 9.090 133.685 o
-6 7 14 5.106 -25.390 14.357 55.115 o
-6 7 15 23.916 34.407 17.632 35.044 o
-6 7 16 13.528 32.009 15.589 45.195 o
-6 7 17 60.857 53.860 16.611 35.526 o
-6 8 -5 138.061 130.979 15.278 27.556 o
-6 8 -4 18.576 16.881 8.093 153.673 o
-6 8 -3 52.014 29.493 15.104 44.216 o
-6 8 -2 12.659 3.063 7.414 193.575 o
-6 8 -1 54.969 50.252 10.672 74.335 o
-6 8 0 53.551 38.062 17.157 34.774 o
-6 8 1 2.403 1.677 11.183 90.838 o
-6 8 2 64.853 62.446 12.825 52.627 o
-6 8 3 134.071 130.168 16.227 26.098 o
-6 8 4 222.504 239.775 20.895 12.800 o
-6 8 5 100.849 130.546 15.101 32.086 o
-6 8 6 113.987 114.934 14.076 34.285 o
-6 8 7 280.280 285.159 28.241 7.779 o
-6 8 8 215.783 244.509 22.634 11.929 o
-6 8 9 42.199 42.221 10.691 80.250 o
-6 8 10 57.665 54.700 17.886 31.443 o
-6 8 11 53.406 44.016 15.004 43.709 o
-6 8 12 0.052 17.026 15.549 46.846 o
-6 8 13 55.302 85.757 15.807 37.553 o
-6 9 -4 4.584 19.119 14.595 52.666 o
-6 9 -3 49.809 42.435 10.815 76.066 o
-6 9 -2 82.145 63.693 11.496 56.800 o
-6 9 -1 36.992 30.140 11.050 79.725 o
-6 9 0 307.412 303.477 31.372 6.470 o
-6 9 1 63.579 64.755 12.835 52.590 o
-6 9 2 47.381 46.187 11.426 69.923 o
-6 9 3 95.481 107.818 16.524 30.051 o
-6 9 4 6.786 17.061 9.518 120.271 o
-6 9 5 0.762 -6.149 8.373 162.663 o
-6 9 6 6.623 11.411 9.734 116.383 o
-6 9 7 63.093 63.756 14.143 45.396 o
-6 9 8 0.694 -9.971 9.408 128.935 o
-5 0 -3 6.346 3.693 4.125 594.697 o
-5 0 -1 1904.420 1816.040 107.621 0.305 o
-5 0 1 351.929 337.619 18.901 8.485 o
-5 0 3 218.840 172.760 11.106 23.131 o
-5 0 5 112.250 120.320 9.921 48.640 o
-5 0 7 1.194 -2.139 4.549 544.878 o
-5 0 9 73.847 66.070 8.557 84.309 o
-5 0 11 43.361 23.690 7.265 150.580 o
-5 0 13 84.268 100.807 20.686 22.054 o
-5 0 15 234.514 195.722 30.398 8.427 o
-5 0 17 29.549 63.172 15.715 41.768 o
-5 0 19 108.789 97.269 25.324 15.073 o
-5 0 21 346.893 338.905 62.387 2.349 o
-5 0 23 81.192 60.001 23.930 17.891 o
-5 0 25 148.319 137.690 31.918 9.358 o
-5 1 -4 602.030 606.442 25.904 3.266 o
-5 1 -3 246.648 256.480 13.936 15.598 o
-5 1 -2 527.718 569.129 24.131 3.969 o
-5 1 -1 45.523 52.867 5.184 187.786 o
-5 1 0 307.739 316.036 13.928 11.455 o
-5 1 1 159.918 180.595 8.641 34.135 o
-5 1 2 425.681 520.649 24.446 5.052 o
-5 1 3 1723.340 1764.760 59.572 0.443 o
-5 1 4 2271.580 2177.650 68.364 0.276 o
-5 1 5 297.915 365.325 14.095 10.878 o
-5 1 6 3396.250 3339.740 101.812 0.123 o
-5 1 7 8307.720 8265.680 241.305 0.021 o
-5 1 8 1301.920 1250.270 42.419 0.811 o
-5 1 9 308.027 263.576 13.373 12.678 o
-5 1 10 16.801 26.825 4.491 375.714 o
-5 1 11 11.386 2.356 3.464 734.829 o
-5 1 12 222.240 197.326 14.869 18.231 o
-5 1 13 509.671 555.493 28.464 3.842 o
-5 1 14 311.548 358.416 26.482 7.202 o
-5 1 15 74.677 77.224 13.481 45.699 o
-5 1 16 48.928 49.781 12.218 61.939 o
-5 1 17 468.219 534.281 39.431 3.309 o
-5 1 18 3.063 -9.033 9.448 126.977 o
-5 1 19 66.303 50.625 13.551 49.141 o
-5 1 20 38.483 40.921 11.760 69.842 o
-5 1 21 176.325 192.517 29.235 9.877 o
-5 1 22 5.809 -2.388 11.496 85.531 o
-5 1 23 175.674 126.153 21.546 16.244 o
-5 1 24 0.737 -16.468 12.272 75.831 o
-5 1 25 286.525 311.934 50.679 3.465 o
-5 2 -4 14.663 15.342 4.713 391.067 o
-5 2 -3 41.015 42.008 6.307 170.326 o
-5 2 -2 0.122 3.453 2.407 1828.110 o
-5 2 -1 0.008 6.848 3.728 774.051 o
-5 2 0 37.583 35.536 4.156 282.245 o
-5 2 1 460.822 452.532 18.139 5.718 o
-5 2 2 30.421 21.337 4.661 308.138 o
-5 2 3 186.198 169.613 10.933 27.263 o
-5 2 4 195.539 182.935 10.999 25.231 o
-5 2 5 2212.720 2375.560 79.439 0.260 o
-5 2 6 740.375 759.694 25.956 2.313 o
-5 2 7 3279.950 3390.050 104.207 0.126 o
-5 2 8 5.030 1.983 2.832 1191.120 o
-5 2 9 18.324 16.701 4.720 368.350 o
-5 2 10 45.741 63.876 10.150 80.998 o
-5 2 11 352.725 355.673 19.255 8.189 o
-5 2 12 252.271 276.605 17.145 13.070 o
-5 2 13 124.097 135.930 11.730 37.882 o
-5 2 14 7.498 0.439 4.611 490.171 o
-5 2 15 760.652 811.895 37.567 1.896 o
-5 2 16 91.328 114.928 13.057 41.247 o
-5 2 17 4.671 1.393 6.520 260.399 o
-5 2 18 53.098 49.801 11.387 68.044 o
-5 2 19 14.172 7.411 8.468 148.341 o
-5 2 20 39.702 23.666 9.817 97.403 o
-5 2 21 110.977 91.288 17.064 28.064 o
-5 2 22 183.805 219.204 39.973 5.883 o
-5 2 23 190.478 190.764 25.024 11.960 o
-5 2 24 57.558 56.134 16.877 34.752 o
-5 3 -4 890.060 878.175 44.244 1.446 o
-5 3 -3 300.852 298.417 20.202 9.834 o
-5 3 -2 1.942 4.685 3.261 974.057 o
-5 3 -1 455.272 388.472 20.265 5.980 o
-5 3 0 76.006 76.929 7.386 92.090 o
-5 3 1 223.992 196.098 10.404 22.120 o
-5 3 2 3.656 4.662 3.765 725.962 o
-5 3 3 107.824 83.907 6.393 76.853 o
-5 3 4 551.057 555.988 21.611 4.001 o
-5 3 5 700.346 729.444 26.884 2.489 o
-5 3 6 2607.380 2727.500 84.564 0.196 o
-5 3 7 468.686 515.060 22.166 4.871 o
-5 3 8 26.062 21.695 6.090 226.774 o
-5 3 9 417.139 465.838 22.926 5.634 o
-5 3 10 315.229 327.428 18.726 9.546 o
-5 3 11 31.992 48.814 8.620 116.475 o
-5 3 12 24.005 13.409 6.324 226.532 o
-5 3 13 21.125 15.033 5.014 329.221 o
-5 3 14 82.398 90.528 9.894 63.211 o
-5 3 15 727.833 784.764 46.659 1.774 o
-5 3 16 1.698 6.205 4.302 578.979 o
-5 3 17 405.453 512.092 32.378 4.393 o
-5 3 18 13.605 23.022 6.630 219.515 o
-5 3 19 385.114 540.205 28.202 4.924 o
-5 3 20 21.119 26.806 15.131 47.412 o
-5 3 21 39.117 29.550 9.214 106.596 o
-5 3 22 8.507 9.451 13.249 63.760 o
-5 3 23 18.906 7.973 11.095 87.721 o
-5 3 24 30.590 13.869 20.791 25.644 o
-5 4 -4 322.831 323.725 22.392 8.361 o
-5 4 -3 116.340 113.335 10.970 44.353 o
-5 4 -2 14.290 13.513 4.922 371.716 o
-5 4 -1 167.708 139.373 12.190 29.632 o
-5 4 0 327.330 332.911 22.397 8.177 o
-5 4 1 2.674 2.915 3.173 1027.370 o
-5 4 2 104.009 116.178 9.077 55.630 o
-5 4 3 9.345 8.073 4.737 435.307 o
-5 4 4 672.718 672.030 26.359 2.735 o
-5 4 5 357.170 356.484 16.507 8.690 o
-5 4 6 380.021 406.610 18.369 7.315 o
-5 4 7 331.736 350.899 17.028 9.276 o
-5 4 8 37.672 38.464 5.646 204.016 o
-5 4 9 2.253 5.823 8.310 162.399 o
-5 4 10 85.844 102.802 13.463 41.629 o
-5 4 11 248.123 246.423 25.277 9.786 o
-5 4 12 59.084 53.209 12.066 60.230 o
-5 4 13 148.624 132.206 19.382 19.892 o
-5 4 14 45.175 41.686 10.264 84.501 o
-5 4 15 293.779 218.338 32.721 6.782 o
-5 4 16 206.978 278.191 30.138 8.322 o
-5 4 17 21.211 22.631 13.053 62.938 o
-5 4 18 643.672 693.753 56.755 1.736 o
-5 4 19 20.387 3.529 22.266 22.744 o
-5 4 20 93.260 94.671 19.508 23.933 o
-5 4 21 324.070 262.244 38.609 5.056 o
-5 4 22 9.233 -17.847 12.922 67.461 o
-5 4 23 1.337 -8.341 13.505 62.574 o
-5 5 -4 364.029 309.709 21.435 7.923 o
-5 5 -3 32.685 23.302 7.703 149.688 o
-5 5 -2 36.925 40.691 8.576 116.742 o
-5 5 -1 11.728 9.733 7.804 173.715 o
-5 5 0 44.935 34.929 5.824 185.886 o
-5 5 1 18.350 14.164 6.632 218.886 o
-5 5 2 3.587 6.249 7.755 184.678 o
-5 5 3 142.290 150.958 11.087 34.971 o
-5 5 4 87.986 89.736 8.299 72.631 o
-5 5 5 0.001 1.383 4.341 601.244 o
-5 5 6 419.672 392.947 19.499 6.575 o
-5 5 7 78.346 89.224 7.937 81.041 o
-5 5 8 270.761 275.785 26.408 8.606 o
-5 5 9 49.484 72.036 13.102 52.994 o
-5 5 10 13.336 7.208 7.368 192.721 o
-5 5 11 117.312 99.932 16.581 28.247 o
-5 5 12 380.202 421.230 34.565 4.667 o
-5 5 13 559.873 652.289 60.122 1.806 o
-5 5 14 18.378 36.901 11.035 84.659 o
-5 5 15 100.135 133.200 21.119 19.881 o
-5 5 16 360.099 417.371 37.982 4.379 o
-5 5 17 46.378 26.825 13.382 55.767 o
-5 5 18 53.615 44.718 23.880 18.833 o
-5 5 19 6.835 -9.214 11.383 87.030 o
-5 5 20 4.186 -0.910 12.879 68.490 o
-5 5 21 85.519 68.737 28.693 12.729 o
-5 5 22 12.063 4.314 24.000 19.710 o
-5 6 -4 320.732 310.565 24.772 7.880 o
-5 6 -3 249.039 241.217 33.331 6.989 o
-5 6 -2 61.371 48.805 12.810 54.864 o
-5 6 -1 152.267 137.582 18.465 20.774 o
-5 6 0 337.636 330.309 22.002 8.100 o
-5 6 1 537.664 586.298 33.431 3.250 o
-5 6 2 8.645 6.598 8.062 167.282 o
-5 6 3 463.057 440.880 25.948 4.913 o
-5 6 4 40.725 36.712 6.845 158.014 o
-5 6 5 1.482 3.498 4.423 561.045 o
-5 6 6 0.162 5.270 6.981 231.262 o
-5 6 7 88.090 95.544 8.964 66.396 o
-5 6 8 588.828 647.537 41.060 2.507 o
-5 6 9 3.852 6.669 11.697 82.422 o
-5 6 10 179.618 180.734 23.945 13.124 o
-5 6 11 179.779 204.350 25.060 12.038 o
-5 6 12 91.911 105.018 18.033 26.791 o
-5 6 13 176.827 223.043 26.436 11.060 o
-5 6 14 331.295 309.610 31.600 6.117 o
-5 6 15 6.974 13.391 11.129 89.479 o
-5 6 16 100.617 109.060 20.339 21.651 o
-5 6 17 0.056 20.133 77.839 1.886 o
-5 6 18 19.313 10.307 11.974 75.605 o
-5 6 19 5.052 7.829 11.448 85.655 o
-5 6 20 1.066 2.801 13.465 62.847 o
-5 7 -4 57.976 52.265 9.832 81.863 o
-5 7 -3 127.944 99.299 13.511 35.049 o
-5 7 -2 884.936 980.954 55.678 1.209 o
-5 7 -1 88.895 106.572 12.384 45.308 o
-5 7 0 838.026 961.108 45.163 1.448 o
-5 7 1 454.936 548.833 30.526 4.079 o
-5 7 2 133.329 138.969 15.603 26.977 o
-5 7 3 797.231 905.520 42.953 1.605 o
-5 7 4 109.296 80.331 11.110 49.508 o
-5 7 5 112.689 105.957 11.365 44.507 o
-5 7 6 28.095 66.422 13.028 58.154 o
-5 7 7 11.258 11.099 7.665 179.351 o
-5 7 8 0.001 3.090 10.382 105.713 o
-5 7 9 149.948 165.782 21.008 17.048 o
-5 7 10 36.930 38.902 12.591 62.691 o
-5 7 11 166.522 152.820 23.098 14.648 o
-5 7 12 7.914 29.969 19.251 30.261 o
-5 7 13 132.744 157.293 22.738 16.086 o
-5 7 14 1.764 12.153 18.366 33.686 o
-5 7 15 0.030 -12.555 14.217 56.569 o
-5 7 16 170.070 184.185 26.133 11.841 o
-5 7 17 211.117 217.209 28.444 9.431 o
-5 7 18 14.581 7.401 13.706 59.133 o
-5 8 -4 21.581 19.543 7.912 155.864 o
-5 8 -3 323.816 322.438 26.202 7.359 o
-5 8 -2 1645.980 1836.760 110.500 0.339 o
-5 8 -1 206.258 219.652 18.416 15.572 o
-5 8 0 34.841 31.637 11.117 79.344 o
-5 8 1 378.072 374.027 28.846 5.756 o
-5 8 2 43.885 40.570 11.804 68.027 o
-5 8 3 123.780 124.288 21.713 18.242 o
-5 8 4 94.479 88.229 13.038 43.161 o
-5 8 5 366.317 445.026 26.011 5.943 o
-5 8 6 237.161 239.482 16.780 14.771 o
-5 8 7 26.784 28.670 7.864 148.032 o
-5 8 8 6.560 9.786 9.979 111.237 o
-5 8 9 23.621 39.156 12.093 70.273 o
-5 8 10 7.879 0.642 8.333 159.587 o
-5 8 11 5.789 8.108 14.613 52.879 o
-5 8 12 40.526 36.606 19.997 26.889 o
-5 8 13 0.275 8.559 9.808 117.437 o
-5 8 14 77.497 112.579 24.286 16.830 o
-5 8 15 20.417 35.252 15.343 45.867 o
-5 9 -4 2.032 -1.939 8.362 162.359 o
-5 9 -3 7.891 3.903 9.038 135.503 o
-5 9 -2 2.291 5.014 9.455 126.157 o
-5 9 -1 131.134 190.626 20.465 17.943 o
-5 9 0 9.012 9.438 13.330 62.955 o
-5 9 1 0.309 -9.079 6.577 263.828 o
-5 9 2 20.018 32.978 9.861 103.601 o
-5 9 3 25.538 18.943 13.392 59.623 o
-5 9 4 0.820 -11.355 9.727 120.598 o
-5 9 5 30.847 31.072 9.005 115.222 o
-5 9 6 135.792 141.818 15.108 27.575 o
-5 9 7 198.238 243.133 21.164 13.429 o
-5 9 8 96.716 127.453 18.979 23.760 o
-5 9 9 61.626 95.063 49.212 4.599 o
-5 9 10 0.110 11.051 11.627 83.669 o
-4 0 -2 2163.370 2021.320 81.115 0.290 o
-4 0 0 245.789 214.271 12.934 17.594 o
-4 0 2 6544.630 6566.500 245.786 0.031 o
-4 0 4 590.797 547.340 24.247 3.598 o
-4 0 6 2901.190 2616.360 103.467 0.168 o
-4 0 8 115.539 108.092 12.751 38.700 o
-4 0 10 63.971 67.737 9.833 75.728 o
-4 0 12 800.035 852.887 64.029 1.244 o
-4 0 14 34.866 64.027 18.482 30.727 o
-4 0 16 36.101 59.712 18.052 32.136 o
-4 0 18 163.826 114.053 37.620 7.039 o
-4 0 20 23.882 -14.657 15.384 46.804 o
-4 0 22 4.932 -29.727 15.529 47.165 o
-4 0 24 366.542 337.863 64.143 2.217 o
-4 1 -3 143.122 118.310 8.792 44.517 o
-4 1 -2 26.233 24.761 3.560 426.227 o
-4 1 -1 1124.940 954.182 28.441 1.220 o
-4 1 0 769.033 768.124 22.485 2.278 o
-4 1 1 2430.050 2228.010 66.320 0.253 o
-4 1 2 1694.860 1607.720 47.345 0.503 o
-4 1 3 29.990 30.583 4.042 337.358 o
-4 1 4 1726.780 1574.430 44.279 0.504 o
-4 1 5 949.251 1005.980 29.993 1.435 o
-4 1 6 251.173 204.351 9.723 19.776 o
-4 1 7 405.547 351.134 14.967 7.936 o
-4 1 8 3325.000 2990.490 91.891 0.137 o
-4 1 9 284.693 263.442 13.333 13.754 o
-4 1 10 17.913 12.500 4.936 356.101 o
-4 1 11 803.838 781.270 34.577 1.896 o
-4 1 12 1450.360 1493.510 64.342 0.570 o
-4 1 13 455.371 437.894 27.605 4.816 o
-4 1 14 5.068 0.009 6.805 240.083 o
-4 1 15 8.688 9.011 6.354 259.039 o
-4 1 16 160.951 116.731 16.138 24.483 o
-4 1 17 3.896 5.157 10.014 112.110 o
-4 1 18 107.924 121.705 20.639 20.499 o
-4 1 19 0.176 -4.009 7.327 212.788 o
-4 1 20 0.106 -2.116 7.704 192.568 o
-4 1 21 5.932 -9.335 8.247 164.366 o
-4 1 22 2.771 -3.312 20.765 26.474 o
-4 1 23 97.300 89.033 19.051 24.775 o
-4 1 24 305.588 338.117 37.881 5.042 o
-4 1 25 121.738 71.111 38.957 6.994 o
-4 2 -3 78.011 74.330 7.311 92.404 o
-4 2 -2 67.907 66.257 6.140 120.599 o
-4 2 -1 912.483 820.507 32.795 1.641 o
-4 2 0 12.112 8.610 2.796 902.218 o
-4 2 1 170.828 155.477 8.248 35.148 o
-4 2 2 126.051 108.603 5.978 62.403 o
-4 2 3 1158.520 1174.820 34.410 1.010 o
-4 2 4 1823.330 1811.990 54.693 0.418 o
-4 2 5 2178.410 2199.180 62.691 0.294 o
-4 2 6 9.083 12.990 3.527 672.226 o
-4 2 7 451.690 405.817 18.130 6.172 o
-4 2 8 236.915 215.939 12.593 18.402 o
-4 2 9 281.855 238.080 13.900 14.246 o
-4 2 10 3.310 1.689 3.881 708.984 o
-4 2 11 170.920 177.247 11.728 27.535 o
-4 2 12 324.969 396.570 21.219 7.888 o
-4 2 13 355.848 424.846 32.688 5.115 o
-4 2 14 221.865 213.085 19.757 14.051 o
-4 2 15 26.658 28.158 7.907 147.119 o
-4 2 16 616.082 794.438 51.099 1.866 o
-4 2 17 78.030 68.809 11.984 54.126 o
-4 2 18 300.407 306.436 43.663 4.279 o
-4 2 19 62.192 53.227 11.836 61.201 o
-4 2 20 20.940 11.894 10.429 97.213 o
-4 2 21 28.097 -6.939 17.135 37.739 o
-4 2 22 3.679 24.015 12.190 74.635 o
-4 2 23 16.645 -7.603 13.584 60.350 o
-4 2 24 299.721 249.861 47.005 3.960 o
-4 2 25 30.918 35.127 14.231 51.549 o
-4 3 -3 1304.290 1155.540 50.098 0.803 o
-4 3 -2 2418.190 2262.970 79.601 0.242 o
-4 3 -1 377.065 317.206 15.800 8.838 o
-4 3 0 385.085 427.899 18.502 7.011 o
-4 3 1 471.556 485.416 17.945 5.392 o
-4 3 2 2.983 0.944 2.432 1683.160 o
-4 3 3 0.575 3.368 3.290 1003.810 o
-4 3 4 248.026 250.693 12.117 16.774 o
-4 3 5 1299.410 1281.490 44.933 0.790 o
-4 3 6 508.747 532.291 20.220 4.556 o
-4 3 7 878.149 1020.590 40.214 1.413 o
-4 3 8 83.973 73.176 6.896 92.805 o
-4 3 9 136.070 130.523 14.098 30.341 o
-4 3 10 411.647 366.561 25.007 6.027 o
-4 3 11 35.119 32.810 10.085 93.183 o
-4 3 12 72.938 61.174 15.549 37.975 o
-4 3 13 129.862 145.870 18.964 21.175 o
-4 3 14 27.975 33.549 4.716 289.358 o
-4 3 15 0.135 0.536 3.077 1195.130 o
-4 3 16 13.946 11.773 4.645 413.460 o
-4 3 17 317.855 352.957 26.822 7.067 o
-4 3 18 135.619 100.476 16.502 26.742 o
-4 3 19 53.784 61.151 10.491 74.602 o
-4 3 20 0.732 7.091 7.634 192.588 o
-4 3 21 14.134 5.752 10.992 90.834 o
-4 3 22 0.638 17.879 12.119 76.485 o
-4 3 23 135.092 121.122 20.703 19.116 o
-4 3 24 0.821 -15.340 11.498 86.363 o
-4 4 -3 1.140 4.494 3.571 840.014 o
-4 4 -2 18.079 14.895 4.295 427.577 o
-4 4 -1 1256.430 1230.060 48.817 0.817 o
-4 4 0 101.192 93.691 8.153 66.361 o
-4 4 1 199.630 189.698 10.935 24.462 o
-4 4 2 317.176 292.239 13.938 11.543 o
-4 4 3 1156.070 1273.000 43.919 0.908 o
-4 4 4 2410.460 2628.270 87.369 0.217 o
-4 4 5 11.886 5.406 4.531 461.728 o
-4 4 6 243.613 239.703 13.963 16.238 o
-4 4 7 4.333 1.101 3.143 1026.310 o
-4 4 8 1830.190 2040.260 81.863 0.344 o
-4 4 9 226.352 211.987 21.224 12.948 o
-4 4 10 0.564 7.434 5.978 310.379 o
-4 4 11 116.674 115.084 17.721 25.234 o
-4 4 12 25.339 15.341 11.893 74.752 o
-4 4 13 60.759 48.643 15.255 41.357 o
-4 4 14 258.951 300.114 30.807 7.230 o
-4 4 15 126.105 86.734 23.057 17.211 o
-4 4 16 136.748 110.058 17.423 24.463 o
-4 4 17 0.033 8.897 7.718 188.320 o
-4 4 18 19.291 25.568 16.307 41.276 o
-4 4 19 301.497 337.444 34.701 5.653 o
-4 4 20 66.458 49.330 15.942 37.763 o
-4 4 21 0.020 -20.585 11.952 80.034 o
-4 4 22 78.331 65.504 20.283 23.934 o
-4 4 23 5.162 -28.534 10.679 99.098 o
-4 5 -3 59.365 67.606 10.461 71.573 o
-4 5 -2 3.415 4.229 5.153 408.459 o
-4 5 -1 20.061 26.773 8.194 145.002 o
-4 5 0 29.419 16.301 5.540 257.897 o
-4 5 1 55.612 48.231 6.791 133.296 o
-4 5 2 216.833 204.539 12.830 20.181 o
-4 5 3 25.108 16.563 4.262 383.057 o
-4 5 4 253.131 267.611 17.020 13.285 o
-4 5 5 313.423 301.531 18.683 9.958 o
-4 5 6 810.517 828.700 37.996 1.754 o
-4 5 7 85.255 102.257 16.168 32.314 o
-4 5 8 0.917 -5.059 7.877 183.599 o
-4 5 9 530.473 588.307 41.867 2.776 o
-4 5 10 26.541 37.198 11.132 80.862 o
-4 5 11 299.827 294.597 27.821 7.525 o
-4 5 12 45.656 58.653 11.790 65.277 o
-4 5 13 150.082 150.511 21.736 16.594 o
-4 5 14 73.135 61.171 25.779 15.792 o
-4 5 15 99.387 129.127 19.681 22.294 o
-4 5 16 82.833 100.127 18.758 25.958 o
-4 5 17 186.565 185.558 33.182 8.066 o
-4 5 18 3.472 16.073 13.270 63.765 o
-4 5 19 171.033 216.785 27.790 10.500 o
-4 5 20 64.513 77.489 19.600 25.795 o
-4 5 21 72.388 77.415 19.333 25.979 o
-4 5 22 455.262 451.588 53.753 2.523 o
-4 6 -3 81.763 84.249 11.017 57.051 o
-4 6 -2 383.545 385.413 23.806 6.480 o
-4 6 -1 78.204 111.870 12.185 47.955 o
-4 6 0 98.350 86.556 10.908 52.607 o
-4 6 1 278.285 280.626 23.388 9.474 o
-4 6 2 464.370 445.159 25.594 4.918 o
-4 6 3 235.955 276.592 18.010 13.272 o
-4 6 4 101.387 93.159 11.815 46.605 o
-4 6 5 15.211 10.926 5.454 316.364 o
-4 6 6 511.015 497.748 25.397 4.284 o
-4 6 7 25.888 36.073 10.588 88.672 o
-4 6 8 617.366 685.642 45.991 2.164 o
-4 6 9 189.705 172.243 21.499 14.818 o
-4 6 10 149.174 210.589 26.417 11.836 o
-4 6 11 2.773 10.173 9.932 113.474 o
-4 6 12 1.401 12.329 9.192 132.152 o
-4 6 13 288.925 375.074 38.538 4.920 o
-4 6 14 446.779 468.352 38.763 3.636 o
-4 6 15 184.787 172.052 23.768 13.228 o
-4 6 16 51.155 80.493 15.954 37.686 o
-4 6 17 1.531 12.980 8.998 137.556 o
-4 6 18 1.571 2.261 11.575 84.903 o
-4 6 19 26.320 8.045 19.656 28.823 o
-4 6 20 36.511 39.532 16.102 40.394 o
-4 7 -3 180.668 187.081 13.743 23.095 o
-4 7 -2 206.543 201.448 17.554 16.726 o
-4 7 -1 946.440 1029.590 43.336 1.266 o
-4 7 0 144.643 122.000 13.700 30.702 o
-4 7 1 198.531 195.948 17.944 16.961 o
-4 7 2 20.693 19.251 7.756 162.276 o
-4 7 3 131.562 142.718 15.348 27.478 o
-4 7 4 11.596 8.057 7.357 194.746 o
-4 7 5 15.140 -6.246 8.133 162.055 o
-4 7 6 35.573 23.859 6.226 198.810 o
-4 7 7 45.458 40.959 7.779 126.467 o
-4 7 8 71.401 91.559 14.602 40.051 o
-4 7 9 17.709 30.402 10.814 89.046 o
-4 7 10 164.577 193.388 24.587 12.913 o
-4 7 11 8.849 -11.604 12.030 77.714 o
-4 7 12 138.446 164.033 22.041 16.470 o
-4 7 13 117.193 146.352 21.806 17.942 o
-4 7 14 2.059 5.172 9.453 126.255 o
-4 7 15 59.399 56.956 17.483 32.517 o
-4 7 16 6.612 8.940 15.601 46.389 o
-4 7 17 163.227 203.743 25.886 11.930 o
-4 7 18 154.946 185.591 24.200 13.589 o
-4 8 -3 55.356 55.293 9.740 83.448 o
-4 8 -2 64.491 73.220 13.011 50.492 o
-4 8 -1 158.774 163.590 15.556 23.583 o
-4 8 0 22.607 26.125 7.907 151.915 o
-4 8 1 110.216 141.435 16.630 26.912 o
-4 8 2 427.419 449.461 37.842 3.882 o
-4 8 3 679.956 758.665 41.273 2.066 o
-4 8 4 384.659 435.052 25.857 5.804 o
-4 8 5 68.415 48.130 9.287 84.076 o
-4 8 6 126.725 117.434 14.085 32.387 o
-4 8 7 8.902 -7.031 4.936 426.928 o
-4 8 8 35.589 32.782 10.167 91.738 o
-4 8 9 18.236 20.149 9.697 110.493 o
-4 8 10 196.250 194.192 22.263 13.594 o
-4 8 11 8.208 -6.904 8.776 144.313 o
-4 8 12 55.150 56.907 18.399 30.000 o
-4 8 13 4.981 -8.420 10.102 110.637 o
-4 8 14 264.292 270.839 28.816 7.960 o
-4 8 15 466.988 582.099 45.517 2.798 o
-4 8 16 63.694 130.117 36.317 8.149 o
-4 9 -3 56.350 47.289 9.657 85.894 o
-4 9 -2 139.502 127.131 14.130 30.056 o
-4 9 -1 54.102 39.745 9.844 86.394 o
-4 9 0 1.588 -5.882 6.778 246.741 o
-4 9 1 5.384 1.743 7.334 206.255 o
-4 9 2 1.264 2.552 7.153 220.699 o
-4 9 3 42.449 23.180 9.037 109.816 o
-4 9 4 42.624 16.719 13.378 57.267 o
-4 9 5 61.945 50.826 12.415 57.255 o
-4 9 6 941.400 1183.150 53.797 1.064 o
-4 9 7 7.655 1.198 7.834 179.797 o
-4 9 8 8.742 -8.620 7.680 186.348 o
-4 9 9 5.886 -6.302 8.284 162.949 o
-4 9 10 366.596 446.441 42.233 3.767 o
-4 9 11 0.795 -18.978 9.474 127.101 o
-4 9 12 7.902 -24.395 10.792 96.416 o
-4 10 -1 3.793 -5.015 20.049 28.377 o
-4 10 0 1.516 -21.258 10.656 100.364 o
-4 10 1 76.443 71.474 15.337 37.786 o
-4 10 2 20.988 -3.874 8.618 141.536 o
-4 10 3 11.475 4.207 13.065 65.488 o
-4 10 4 139.114 118.668 15.910 26.786 o
-3 0 -1 337.633 279.387 15.292 10.630 o
-3 0 1 9950.110 9315.240 342.245 0.014 o
-3 0 3 2409.870 2643.060 88.674 0.215 o
-3 0 5 11370.000 10771.400 369.724 0.011 o
-3 0 7 8245.620 8116.050 305.825 0.020 o
-3 0 9 118.834 99.935 12.633 39.235 o
-3 0 11 983.986 1003.780 61.032 1.028 o
-3 0 13 322.358 407.615 42.386 4.074 o
-3 0 15 70.165 110.148 22.521 19.457 o
-3 0 17 226.110 217.127 43.015 4.996 o
-3 0 19 158.636 197.210 45.918 4.801 o
-3 0 21 1011.490 799.110 112.694 0.590 o
-3 0 23 659.719 654.537 87.556 1.039 o
-3 0 25 409.905 347.274 50.544 3.024 o
-3 1 -2 241.994 211.892 9.287 20.547 o
-3 1 -1 1335.540 1195.320 34.698 0.842 o
-3 1 0 413.453 352.253 11.595 8.256 o
-3 1 1 4811.300 4305.510 115.754 0.067 o
-3 1 2 12825.300 12304.900 351.843 0.009 o
-3 1 3 26209.200 28670.600 739.394 0.002 o
-3 1 4 10615.500 10005.400 251.347 0.014 o
-3 1 5 333.316 322.778 13.004 10.697 o
-3 1 6 896.128 918.600 28.215 1.639 o
-3 1 7 137.431 148.538 8.212 43.690 o
-3 1 8 1645.510 1552.230 49.460 0.527 o
-3 1 9 134.324 105.771 8.761 48.874 o
-3 1 10 132.114 137.313 11.700 36.398 o
-3 1 11 112.757 155.590 15.402 28.639 o
-3 1 12 508.011 457.153 27.895 4.258 o
-3 1 13 144.659 159.227 16.884 22.874 o
-3 1 14 1421.540 1579.000 92.891 0.462 o
-3 1 15 1.574 3.175 5.875 323.799 o
-3 1 16 10.665 1.365 5.873 303.600 o
-3 1 17 50.856 25.690 10.902 77.633 o
-3 1 18 118.664 100.308 16.991 27.188 o
-3 1 19 1.285 12.954 10.369 104.325 o
-3 1 20 115.670 104.337 17.671 25.819 o
-3 1 21 398.168 424.749 41.660 3.723 o
-3 1 22 333.500 299.016 47.097 3.714 o
-3 1 23 166.404 155.273 34.106 8.096 o
-3 1 24 299.638 299.252 32.223 6.386 o
-3 1 25 61.190 20.813 15.623 41.152 o
-3 2 -2 17.290 12.309 2.723 768.593 o
-3 2 -1 3.892 0.058 1.884 2510.730 o
-3 2 0 574.469 533.025 16.332 4.198 o
-3 2 1 3.174 5.071 1.729 2550.130 o
-3 2 2 290.539 247.802 9.831 15.358 o
-3 2 3 322.175 295.983 12.218 11.816 o
-3 2 4 653.058 615.137 20.907 3.168 o
-3 2 5 1211.740 1072.900 33.015 1.017 o
-3 2 6 96.070 83.711 8.645 67.694 o
-3 2 7 20.313 25.306 3.943 422.926 o
-3 2 8 546.581 562.819 23.365 3.902 o
-3 2 9 80.686 82.800 7.305 87.579 o
-3 2 10 29.497 19.844 4.982 290.440 o
-3 2 11 2675.650 2957.930 105.167 0.171 o
-3 2 12 83.356 111.211 12.390 45.948 o
-3 2 13 139.096 121.836 13.340 32.295 o
-3 2 14 97.546 89.295 11.290 50.486 o
-3 2 15 1.586 6.326 8.340 161.541 o
-3 2 16 50.103 77.038 12.189 58.586 o
-3 2 17 261.445 303.535 26.456 8.506 o
-3 2 18 0.047 -4.189 8.161 171.629 o
-3 2 19 25.021 19.047 10.376 95.382 o
-3 2 20 40.205 27.318 11.891 69.825 o
-3 2 21 36.176 30.104 12.927 60.837 o
-3 2 22 252.787 277.422 42.352 4.810 o
-3 2 23 5.182 -19.987 9.538 123.846 o
-3 2 24 5.104 15.839 17.678 36.158 o
-3 2 25 10.483 -19.324 12.770 68.892 o
-3 3 -2 10.784 20.016 3.684 571.304 o
-3 3 -1 1.489 -3.636 2.747 1444.590 o
-3 3 0 40.385 61.257 5.446 181.455 o
-3 3 1 866.068 879.186 26.175 1.778 o
-3 3 2 1711.400 1847.010 49.661 0.453 o
-3 3 3 69.225 73.047 6.339 112.599 o
-3 3 4 515.756 437.167 17.426 5.198 o
-3 3 5 1128.560 1111.390 37.661 1.053 o
-3 3 6 749.731 764.010 35.377 2.040 o
-3 3 7 434.407 454.473 25.125 5.230 o
-3 3 8 1112.090 1104.500 50.236 0.973 o
-3 3 9 314.675 231.760 18.595 10.985 o
-3 3 10 55.065 66.149 10.745 70.725 o
-3 3 11 27.882 17.935 6.709 196.096 o
-3 3 12 60.521 60.122 15.012 41.798 o
-3 3 13 27.441 35.657 6.415 194.799 o
-3 3 14 443.547 459.940 25.027 5.116 o
-3 3 15 317.758 313.311 29.185 6.790 o
-3 3 16 254.540 281.815 25.151 9.320 o
-3 3 17 45.966 73.412 10.472 75.448 o
-3 3 18 34.635 28.680 8.899 115.778 o
-3 3 19 15.976 2.531 7.845 171.454 o
-3 3 20 8.201 10.818 8.628 145.955 o
-3 3 21 59.489 72.542 13.391 49.319 o
-3 3 22 8.876 -4.797 9.900 113.860 o
-3 3 23 51.272 44.278 12.943 56.446 o
-3 3 24 5.484 -0.628 14.212 56.212 o
-3 4 -2 1075.030 1161.540 42.481 1.045 o
-3 4 -1 1.541 8.630 3.501 828.897 o
-3 4 0 318.152 305.741 13.846 11.288 o
-3 4 1 833.926 954.679 31.300 1.688 o
-3 4 2 2297.350 2545.280 76.264 0.242 o
-3 4 3 194.030 259.966 14.278 18.530 o
-3 4 4 435.371 451.730 20.658 5.774 o
-3 4 5 266.348 205.905 11.486 17.426 o
-3 4 6 0.103 -1.571 1.767 3634.680 o
-3 4 7 949.896 993.051 44.557 1.270 o
-3 4 8 4.073 2.997 4.222 593.137 o
-3 4 9 63.007 58.241 14.611 43.486 o
-3 4 10 16.321 19.820 7.208 188.873 o
-3 4 11 10.559 22.183 8.928 132.237 o
-3 4 12 61.308 55.315 12.306 57.658 o
-3 4 13 104.193 82.128 14.252 37.405 o
-3 4 14 33.485 22.336 8.319 132.298 o
-3 4 15 20.827 36.566 8.926 121.550 o
-3 4 16 149.186 131.087 21.408 17.393 o
-3 4 17 0.005 22.365 11.753 80.945 o
-3 4 18 7.684 -2.181 9.450 125.155 o
-3 4 19 0.126 -27.578 9.754 120.132 o
-3 4 20 12.965 6.671 7.927 169.027 o
-3 4 21 3.423 -7.499 6.847 239.411 o
-3 4 22 14.799 9.441 18.368 33.302 o
-3 4 23 12.353 12.916 19.115 30.812 o
-3 4 24 115.553 102.564 35.752 8.124 o
-3 5 -2 534.991 572.786 27.359 3.692 o
-3 5 -1 11.207 19.706 5.615 300.327 o
-3 5 0 21.240 8.825 3.998 469.953 o
-3 5 1 27.412 15.854 5.533 264.716 o
-3 5 2 412.834 437.459 21.980 5.996 o
-3 5 3 216.309 212.582 16.251 16.963 o
-3 5 4 598.755 654.581 30.238 2.954 o
-3 5 5 630.770 745.694 34.803 2.452 o
-3 5 6 0.146 -5.824 6.446 274.946 o
-3 5 7 114.937 116.561 14.676 32.381 o
-3 5 8 74.700 88.061 13.549 44.423 o
-3 5 9 1472.390 1379.000 65.765 0.579 o
-3 5 10 104.722 85.964 13.008 41.632 o
-3 5 11 269.583 338.473 37.106 5.453 o
-3 5 12 753.811 836.145 48.821 1.624 o
-3 5 13 241.391 318.917 32.819 6.780 o
-3 5 14 2.125 -5.655 9.345 130.132 o
-3 5 15 57.680 44.548 11.059 70.519 o
-3 5 16 2.340 -5.925 12.272 75.628 o
-3 5 17 20.409 0.681 11.178 87.040 o
-3 5 18 2.618 -14.307 9.515 125.371 o
-3 5 19 77.544 86.938 18.034 28.490 o
-3 5 20 83.796 87.933 23.659 17.786 o
-3 5 21 23.941 19.691 14.435 51.921 o
-3 5 22 18.287 -6.161 13.743 58.820 o
-3 6 -2 29.779 42.039 5.621 219.097 o
-3 6 -1 81.252 81.816 8.478 76.663 o
-3 6 0 32.773 17.269 6.794 185.301 o
-3 6 1 0.085 -0.338 3.734 818.760 o
-3 6 2 12.064 13.318 4.989 374.138 o
-3 6 3 37.066 24.372 8.270 129.765 o
-3 6 4 127.200 117.980 12.410 36.916 o
-3 6 5 156.195 162.884 13.747 26.798 o
-3 6 6 90.018 71.449 10.097 62.511 o
-3 6 7 532.494 604.455 26.485 3.661 o
-3 6 8 132.878 128.958 18.834 21.704 o
-3 6 9 704.464 754.995 47.683 1.825 o
-3 6 10 185.873 205.301 19.555 15.931 o
-3 6 11 402.839 377.969 33.813 4.759 o
-3 6 12 1143.270 1144.420 58.516 0.865 o
-3 6 13 750.860 773.927 45.462 1.768 o
-3 6 14 55.249 72.543 13.971 46.830 o
-3 6 15 663.102 839.600 69.293 1.299 o
-3 6 16 36.785 31.326 10.819 82.506 o
-3 6 17 34.168 47.171 10.631 83.030 o
-3 6 18 0.183 -11.621 15.389 48.274 o
-3 6 19 2.882 34.225 17.304 37.417 o
-3 6 20 68.056 57.200 23.373 19.070 o
-3 6 21 130.279 177.008 34.102 8.354 o
-3 7 -2 6.239 5.533 4.916 429.482 o
-3 7 -1 23.509 33.266 6.875 183.890 o
-3 7 0 188.941 187.091 15.711 20.069 o
-3 7 1 7.340 7.745 4.849 429.177 o
-3 7 2 1.186 -5.966 5.138 428.400 o
-3 7 3 3.104 2.217 4.537 527.816 o
-3 7 4 1.617 -1.748 6.556 263.536 o
-3 7 5 38.599 36.852 7.304 147.355 o
-3 7 6 4.936 1.847 5.867 317.956 o
-3 7 7 2.013 -3.714 2.889 1292.410 o
-3 7 8 27.203 47.279 12.856 61.513 o
-3 7 9 216.655 266.818 26.887 9.541 o
-3 7 10 137.354 176.851 22.669 15.638 o
-3 7 11 43.526 50.257 15.112 43.958 o
-3 7 12 54.228 49.218 11.493 66.837 o
-3 7 13 25.600 22.668 8.345 137.803 o
-3 7 14 1.947 -6.574 7.655 193.527 o
-3 7 15 663.558 769.077 97.896 0.857 o
-3 7 16 599.910 808.886 51.944 1.858 o
-3 7 17 137.343 165.728 25.947 12.974 o
-3 7 18 30.369 6.436 17.491 35.987 o
-3 7 19 2.901 -12.790 15.101 49.978 o
-3 8 -2 84.916 83.002 11.543 53.205 o
-3 8 -1 0.000 -3.832 7.625 196.646 o
-3 8 0 511.733 505.241 27.639 4.068 o
-3 8 1 20.006 26.604 9.868 104.882 o
-3 8 2 19.059 21.084 6.223 234.638 o
-3 8 3 115.737 111.393 13.201 36.930 o
-3 8 4 28.590 33.828 9.180 112.150 o
-3 8 5 18.991 11.740 6.849 208.127 o
-3 8 6 29.409 27.664 7.410 160.160 o
-3 8 7 126.717 130.924 10.356 42.089 o
-3 8 8 68.031 81.487 10.080 68.974 o
-3 8 9 18.715 1.071 7.368 190.080 o
-3 8 10 509.532 667.755 40.690 2.771 o
-3 8 11 159.207 191.441 20.802 16.293 o
-3 8 12 6.746 -9.496 7.726 185.997 o
-3 8 13 99.743 139.168 17.395 26.277 o
-3 8 14 17.043 21.123 13.542 59.390 o
-3 8 15 108.828 102.114 27.677 12.900 o
-3 8 16 414.068 506.822 93.462 1.108 o
-3 9 -2 13.059 5.241 6.397 251.145 o
-3 9 -1 73.380 59.291 10.300 69.304 o
-3 9 0 85.220 84.192 11.959 50.676 o
-3 9 1 37.108 20.098 9.742 100.759 o
-3 9 2 0.715 -12.722 5.837 333.836 o
-3 9 3 3.107 5.449 7.474 199.238 o
-3 9 4 8.433 18.062 8.222 157.009 o
-3 9 5 62.789 82.001 12.499 52.984 o
-3 9 6 55.295 50.338 10.109 80.288 o
-3 9 7 721.438 904.235 38.803 1.851 o
-3 9 8 12.936 14.785 6.259 251.604 o
-3 9 9 10.522 10.735 8.539 147.374 o
-3 9 10 48.710 42.289 13.258 54.884 o
-3 9 11 0.787 1.502 16.204 43.485 o
-3 9 12 14.470 -2.310 14.936 50.309 o
-3 9 13 97.596 93.906 28.494 12.514 o
-3 10 -2 1.961 -19.830 9.445 127.477 o
-3 10 -1 26.078 -14.434 14.074 55.342 o
-3 10 0 5.518 -0.389 8.289 163.013 o
-3 10 1 53.015 48.481 12.224 61.063 o
-3 10 2 47.495 52.386 12.159 62.452 o
-3 10 3 1.925 -21.773 7.900 181.805 o
-3 10 4 306.919 369.967 31.724 6.028 o
-3 10 5 1.847 2.064 17.143 38.808 o
-3 10 6 142.588 145.008 15.445 26.090 o
-3 10 7 0.094 -17.165 20.263 27.847 o
-2 0 0 8901.560 8134.420 298.600 0.018 o
-2 0 2 4319.720 3842.020 124.592 0.081 o
-2 0 4 58277.600 79146.400 5003.380 0.000 o
-2 0 6 489.474 359.189 20.480 5.695 o
-2 0 8 639.198 577.470 30.242 2.945 o
-2 0 10 88.174 96.745 12.054 48.059 o
-2 0 12 2494.560 3018.490 205.436 0.121 o
-2 0 14 1763.830 1460.700 124.401 0.319 o
-2 0 16 372.197 330.065 54.607 2.836 o
-2 0 18 376.872 298.990 53.970 2.914 o
-2 0 20 23.352 33.493 18.103 33.375 o
-2 0 22 584.468 635.428 84.798 1.143 o
-2 0 24 647.531 804.766 123.085 0.604 o
-2 0 26 0.320 -17.993 23.151 21.331 o
-2 1 -1 4084.570 3609.850 91.833 0.095 o
-2 1 0 5237.660 5020.990 118.135 0.055 o
-2 1 1 10461.600 10360.700 240.499 0.014 o
-2 1 2 1372.280 1190.030 34.383 0.818 o
-2 1 3 2881.710 2652.060 69.390 0.184 o
-2 1 4 7217.980 6840.270 172.630 0.029 o
-2 1 5 1152.820 1051.450 32.358 1.097 o
-2 1 6 81.528 82.555 6.498 95.166 o
-2 1 7 3189.230 3099.980 86.163 0.143 o
-2 1 8 2552.260 2524.950 75.586 0.216 o
-2 1 9 34.179 31.769 4.858 261.219 o
-2 1 10 3.890 -5.582 2.828 1271.690 o
-2 1 11 174.154 179.938 15.411 21.822 o
-2 1 12 1425.860 1414.750 86.070 0.510 o
-2 1 13 207.421 193.426 21.956 13.441 o
-2 1 14 55.436 48.721 10.164 79.954 o
-2 1 15 31.406 39.714 10.106 92.978 o
-2 1 16 114.465 108.845 16.391 28.541 o
-2 1 17 141.742 149.434 19.043 20.254 o
-2 1 18 178.651 137.138 18.281 19.412 o
-2 1 19 334.720 370.478 32.816 5.539 o
-2 1 20 354.222 374.249 43.685 3.845 o
-2 1 21 228.611 226.149 24.673 10.749 o
-2 1 22 0.166 -11.012 8.990 141.400 o
-2 1 23 25.181 25.324 13.382 59.290 o
-2 1 24 44.663 47.834 15.960 39.925 o
-2 1 25 24.964 33.517 17.862 34.155 o
-2 1 26 62.529 24.270 19.556 27.330 o
-2 2 -1 2583.450 2462.700 60.353 0.225 o
-2 2 0 844.726 865.872 23.815 1.882 o
-2 2 1 2961.640 2810.500 71.099 0.171 o
-2 2 2 66.661 82.099 5.693 119.617 o
-2 2 3 843.650 864.624 26.556 1.844 o
-2 2 4 7086.420 6466.440 171.082 0.031 o
-2 2 5 381.811 401.369 17.834 7.423 o
-2 2 6 7.440 15.102 4.142 531.301 o
-2 2 7 216.197 211.399 9.908 22.574 o
-2 2 8 2133.020 2147.210 71.148 0.296 o
-2 2 9 767.052 811.284 33.569 1.974 o
-2 2 10 2984.950 3139.070 117.815 0.141 o
-2 2 11 348.707 432.466 25.526 6.333 o
-2 2 12 1940.140 2159.120 90.992 0.300 o
-2 2 13 423.767 488.432 28.486 4.774 o
-2 2 14 73.271 83.330 11.100 59.161 o
-2 2 15 88.456 100.986 13.286 42.063 o
-2 2 16 248.267 213.608 21.832 11.854 o
-2 2 17 11.494 2.297 7.447 193.668 o
-2 2 18 100.197 108.755 16.645 29.259 o
-2 2 19 6.975 -5.029 7.506 196.475 o
-2 2 20 0.555 -3.176 8.414 161.210 o
-2 2 21 2.959 8.882 11.420 86.360 o
-2 2 22 3.003 35.930 15.008 49.338 o
-2 2 23 38.735 38.274 14.804 46.876 o
-2 2 24 9.022 7.596 19.062 31.155 o
-2 2 25 26.367 24.492 14.010 54.339 o
-2 3 -1 22.702 27.359 3.880 406.433 o
-2 3 0 227.043 244.380 10.545 19.558 o
-2 3 1 3.772 0.348 2.127 2066.370 o
-2 3 2 516.228 537.717 17.736 4.632 o
-2 3 3 240.698 285.452 11.928 16.246 o
-2 3 4 11.139 9.756 3.148 781.644 o
-2 3 5 816.654 858.709 35.600 1.755 o
-2 3 6 937.473 879.915 38.576 1.454 o
-2 3 7 248.898 266.226 17.967 12.985 o
-2 3 8 37.080 27.148 6.141 196.420 o
-2 3 9 1.493 5.999 5.328 386.934 o
-2 3 10 65.100 82.604 11.573 58.369 o
-2 3 11 7.245 8.091 4.569 475.782 o
-2 3 12 1533.090 1537.970 57.839 0.550 o
-2 3 13 92.341 112.846 10.172 54.404 o
-2 3 14 258.590 355.905 22.498 9.378 o
-2 3 15 87.189 101.769 10.547 55.623 o
-2 3 16 131.782 179.016 16.609 23.542 o
-2 3 17 57.327 63.983 12.355 57.227 o
-2 3 18 16.320 13.669 9.374 120.083 o
-2 3 19 10.788 10.547 7.073 208.816 o
-2 3 20 82.896 72.222 14.934 38.484 o
-2 3 21 0.242 -14.496 10.544 102.785 o
-2 3 22 11.072 -1.801 10.385 103.076 o
-2 3 23 32.896 36.378 14.357 50.398 o
-2 3 24 1.098 -0.694 11.124 92.198 o
-2 3 25 1.476 -0.275 12.734 70.356 o
-2 4 -1 42.720 31.199 4.974 229.719 o
-2 4 0 35.759 44.213 5.617 203.059 o
-2 4 1 691.970 688.876 24.202 2.685 o
-2 4 2 1467.840 1446.940 44.289 0.643 o
-2 4 3 1657.380 1728.930 59.714 0.468 o
-2 4 4 1558.310 1668.300 57.278 0.518 o
-2 4 5 0.127 0.994 2.581 1677.580 o
-2 4 6 282.605 298.080 14.587 12.548 o
-2 4 7 318.116 283.736 21.385 9.198 o
-2 4 8 636.301 613.382 34.111 2.706 o
-2 4 9 330.085 293.586 25.476 7.677 o
-2 4 10 2.023 4.196 4.983 441.674 o
-2 4 11 37.849 43.428 9.867 92.835 o
-2 4 12 28.352 57.649 11.699 70.932 o
-2 4 13 30.226 13.954 8.345 137.579 o
-2 4 14 197.256 228.984 23.079 12.455 o
-2 4 15 0.000 -0.475 4.779 500.589 o
-2 4 16 302.277 359.448 28.200 6.920 o
-2 4 17 206.550 252.368 24.306 11.162 o
-2 4 18 31.722 35.938 10.875 82.715 o
-2 4 19 172.821 152.967 23.791 13.866 o
-2 4 20 45.872 32.082 13.618 53.751 o
-2 4 21 24.558 11.240 8.918 127.355 o
-2 4 22 114.074 81.880 15.048 33.560 o
-2 4 23 9.286 6.773 17.386 37.383 o
-2 4 24 0.067 -1.379 12.075 78.404 o
-2 5 -1 451.710 480.233 18.830 5.585 o
-2 5 0 289.084 260.727 14.269 13.203 o
-2 5 1 473.660 503.826 21.284 4.958 o
-2 5 2 7.214 4.255 3.771 681.797 o
-2 5 3 138.872 140.867 11.780 34.728 o
-2 5 4 123.237 180.450 14.177 28.723 o
-2 5 5 1103.810 1223.400 48.040 0.945 o
-2 5 6 406.630 447.544 20.044 6.280 o
-2 5 7 126.594 130.646 8.882 47.069 o
-2 5 8 95.932 75.942 11.345 52.353 o
-2 5 9 112.763 147.814 16.204 27.289 o
-2 5 10 9.972 -0.494 5.712 323.275 o
-2 5 11 0.776 5.081 4.572 525.890 o
-2 5 12 7.507 -1.174 7.566 192.986 o
-2 5 13 13.968 18.459 7.398 184.126 o
-2 5 14 182.249 153.536 19.688 17.211 o
-2 5 15 55.715 46.618 10.565 75.845 o
-2 5 16 52.587 47.681 10.075 82.423 o
-2 5 17 100.480 123.408 25.735 14.555 o
-2 5 18 10.622 19.590 8.696 139.564 o
-2 5 19 17.125 20.217 7.961 157.980 o
-2 5 20 168.239 204.919 25.664 11.937 o
-2 5 21 0.728 -0.166 11.333 88.904 o
-2 5 22 72.939 35.865 21.910 21.637 o
-2 5 23 28.941 10.130 18.698 31.623 o
-2 6 -1 398.023 456.802 20.166 6.321 o
-2 6 0 38.256 42.154 7.353 143.417 o
-2 6 1 3.721 2.593 3.956 674.591 o
-2 6 2 1040.490 1158.600 42.792 1.081 o
-2 6 3 122.502 134.607 12.507 36.027 o
-2 6 4 95.438 109.398 11.725 46.514 o
-2 6 5 112.916 142.630 17.030 25.812 o
-2 6 6 206.807 222.651 13.790 19.382 o
-2 6 7 364.140 336.247 18.314 8.363 o
-2 6 8 0.612 1.282 2.472 1780.830 o
-2 6 9 0.016 -0.746 5.655 357.473 o
-2 6 10 323.656 353.726 27.456 6.832 o
-2 6 11 275.217 259.795 33.897 6.459 o
-2 6 12 25.740 36.188 12.987 61.655 o
-2 6 13 993.793 1142.280 55.227 1.018 o
-2 6 14 565.972 646.434 37.936 2.740 o
-2 6 15 259.229 290.817 30.853 7.274 o
-2 6 16 45.060 40.627 15.308 43.334 o
-2 6 17 0.008 -14.181 14.882 51.629 o
-2 6 18 52.486 79.909 21.269 22.772 o
-2 6 19 7.805 0.453 15.012 50.252 o
-2 6 20 37.846 51.976 20.966 24.427 o
-2 6 21 0.017 -20.274 13.095 66.678 o
-2 7 -1 247.839 270.399 18.087 12.882 o
-2 7 0 45.880 42.164 7.815 124.738 o
-2 7 1 77.487 80.847 10.224 64.413 o
-2 7 2 32.428 46.617 8.961 110.184 o
-2 7 3 41.703 52.803 8.976 102.159 o
-2 7 4 20.127 21.690 6.539 214.277 o
-2 7 5 35.040 22.830 7.585 151.024 o
-2 7 6 84.725 98.247 9.306 64.878 o
-2 7 7 48.292 42.144 5.871 171.483 o
-2 7 8 15.648 14.912 4.448 421.790 o
-2 7 9 558.535 648.481 33.721 2.983 o
-2 7 10 848.040 1001.500 50.794 1.314 o
-2 7 11 678.848 788.155 37.564 2.142 o
-2 7 12 759.021 808.752 42.624 1.784 o
-2 7 13 539.319 616.759 55.072 2.069 o
-2 7 14 481.606 459.476 47.386 2.837 o
-2 7 15 0.079 5.501 16.407 42.365 o
-2 7 16 39.975 40.278 26.533 15.660 o
-2 7 17 156.533 176.334 30.809 9.533 o
-2 7 18 59.992 53.035 33.719 9.675 o
-2 7 19 95.692 139.928 33.266 9.263 o
-2 8 -1 2.306 1.221 7.266 213.596 o
-2 8 0 1.360 5.940 6.991 228.740 o
-2 8 1 779.888 795.192 36.738 1.889 o
-2 8 2 73.007 71.966 12.479 51.952 o
-2 8 3 73.024 75.632 10.642 63.747 o
-2 8 4 1.260 2.191 6.513 265.833 o
-2 8 5 24.680 20.624 8.081 147.117 o
-2 8 6 556.410 629.837 27.491 3.377 o
-2 8 7 49.828 53.981 10.815 74.022 o
-2 8 8 310.229 326.020 19.864 9.349 o
-2 8 9 307.314 313.000 18.983 9.871 o
-2 8 10 183.781 162.807 19.042 17.561 o
-2 8 11 227.675 286.800 28.035 8.696 o
-2 8 12 0.019 26.335 41.247 6.706 o
-2 8 13 9.246 -10.339 22.842 21.810 o
-2 8 14 110.875 73.290 22.215 19.097 o
-2 8 15 142.935 133.962 27.802 11.856 o
-2 8 16 7.090 -24.313 11.239 89.195 o
-2 8 17 167.287 247.287 39.185 6.095 o
-2 9 -1 0.114 3.141 11.258 89.916 o
-2 9 0 17.244 22.853 10.460 96.079 o
-2 9 1 232.574 247.581 27.055 9.348 o
-2 9 2 7.651 5.290 8.994 136.559 o
-2 9 3 95.167 137.663 17.381 26.735 o
-2 9 4 25.776 29.505 9.520 108.152 o
-2 9 5 189.758 163.728 16.532 19.906 o
-2 9 6 1047.420 1187.250 61.203 0.899 o
-2 9 7 62.850 40.586 9.334 88.370 o
-2 9 8 2.122 -4.095 6.092 303.730 o
-2 9 9 0.000 3.392 9.843 117.501 o
-2 9 10 24.973 -4.313 12.597 68.574 o
-2 9 11 0.443 -29.866 15.920 45.095 o
-2 9 12 37.128 44.325 18.941 29.745 o
-2 9 13 30.832 35.847 22.957 20.924 o
-2 10 -1 85.189 111.971 15.540 33.696 o
-2 10 0 17.256 21.409 10.869 89.720 o
-2 10 1 5.307 3.455 8.488 154.696 o
-2 10 2 77.003 61.546 14.143 43.434 o
-2 10 3 446.141 494.482 35.494 3.863 o
-2 10 4 44.143 20.725 10.643 84.064 o
-2 10 5 121.981 124.474 14.784 30.779 o
-2 10 6 0.001 -4.131 12.386 74.535 o
-2 10 7 26.965 29.388 9.736 103.514 o
-2 10 8 24.085 -7.509 13.880 57.062 o
-1 0 3 143.582 174.753 12.002 30.891 o
-1 0 5 7505.260 6635.430 246.326 0.026 o
-1 0 7 155.765 183.518 13.846 25.575 o
-1 0 9 2492.170 2359.090 132.901 0.186 o
-1 0 11 29.263 26.056 7.938 144.725 o
-1 0 13 976.832 1006.630 103.719 0.632 o
-1 0 15 375.998 320.081 51.126 3.125 o
-1 0 17 43.446 43.294 13.766 52.248 o
-1 0 19 54.248 40.301 13.597 51.829 o
-1 0 21 2768.130 2502.830 200.571 0.123 o
-1 0 23 24.141 23.948 17.285 36.681 o
-1 0 25 19.657 22.775 18.315 33.041 o
-1 1 0 2146.670 1597.130 120.393 0.267 o
-1 1 1 337.598 212.403 13.666 12.401 o
-1 1 2 235.160 245.315 9.205 19.729 o
-1 1 3 1115.410 861.639 28.276 1.301 o
-1 1 4 2054.660 1836.090 50.984 0.363 o
-1 1 5 568.260 543.306 18.282 4.105 o
-1 1 6 1672.370 1546.120 44.761 0.528 o
-1 1 7 3208.220 3167.470 91.291 0.138 o
-1 1 8 23.942 13.329 3.453 511.330 o
-1 1 9 205.568 220.674 13.311 19.994 o
-1 1 10 1039.510 1171.400 53.589 0.979 o
-1 1 11 114.175 137.587 15.493 29.229 o
-1 1 12 716.568 775.884 49.862 1.722 o
-1 1 13 0.001 -3.573 4.211 644.714 o
-1 1 14 104.188 99.044 14.820 34.408 o
-1 1 15 1659.650 1395.300 83.911 0.452 o
-1 1 16 19.961 22.582 7.881 156.988 o
-1 1 17 489.796 477.159 45.567 2.900 o
-1 1 18 250.275 279.808 27.730 8.477 o
-1 1 19 8.517 10.940 8.320 156.076 o
-1 1 20 68.038 70.952 14.985 40.277 o
-1 1 21 544.073 468.782 44.967 2.761 o
-1 1 22 67.010 80.534 16.715 33.417 o
-1 1 23 139.071 127.408 30.442 10.329 o
-1 1 24 30.875 30.983 12.748 63.289 o
-1 1 25 10.908 11.417 13.184 63.971 o
-1 2 0 1561.150 1467.540 39.844 0.604 o
-1 2 1 38.860 44.318 4.106 262.409 o
-1 2 2 3.661 1.057 1.920 2399.880 o
-1 2 3 121.072 109.209 6.393 62.847 o
-1 2 4 2514.990 2387.500 84.406 0.221 o
-1 2 5 261.008 248.138 10.148 17.093 o
-1 2 6 278.295 255.446 10.712 15.482 o
-1 2 7 87.787 59.419 5.038 116.724 o
-1 2 8 889.563 897.860 31.909 1.622 o
-1 2 9 681.852 771.420 29.928 2.390 o
-1 2 10 696.924 653.028 30.678 2.526 o
-1 2 11 1714.630 1848.460 95.359 0.358 o
-1 2 12 889.524 1010.760 57.774 1.158 o
-1 2 13 281.953 390.303 23.619 8.174 o
-1 2 14 94.047 68.237 9.808 63.623 o
-1 2 15 583.491 594.785 52.278 2.110 o
-1 2 16 66.915 57.216 11.517 61.819 o
-1 2 17 29.738 19.076 8.369 135.278 o
-1 2 18 1.319 10.877 8.555 152.506 o
-1 2 19 23.625 13.998 11.317 82.544 o
-1 2 20 134.719 156.580 30.967 9.897 o
-1 2 21 73.899 33.553 16.263 36.559 o
-1 2 22 14.760 19.978 14.059 55.603 o
-1 2 23 12.641 -8.815 14.714 51.949 o
-1 2 24 3.359 0.561 9.513 125.061 o
-1 2 25 0.153 -6.674 13.541 62.347 o
-1 3 0 16.014 16.073 2.757 747.217 o
-1 3 1 40.873 47.681 4.284 240.982 o
-1 3 2 514.174 438.483 15.441 5.368 o
-1 3 3 116.835 109.611 7.000 61.938 o
-1 3 4 39.607 49.892 4.543 230.388 o
-1 3 5 938.214 898.044 28.170 1.575 o
-1 3 6 0.562 -4.464 1.978 2822.020 o
-1 3 7 149.842 110.383 7.710 47.006 o
-1 3 8 241.242 279.950 12.845 15.868 o
-1 3 9 18.815 14.259 3.016 651.126 o
-1 3 10 122.916 119.756 9.370 47.901 o
-1 3 11 207.491 274.035 15.568 16.237 o
-1 3 12 12.963 3.780 3.742 624.138 o
-1 3 13 9.699 3.263 4.283 531.545 o
-1 3 14 162.842 162.819 14.516 24.847 o
-1 3 15 2.115 2.839 3.750 764.005 o
-1 3 16 2.925 1.775 4.455 549.153 o
-1 3 17 114.102 129.856 12.294 38.523 o
-1 3 18 8.745 14.049 8.287 155.978 o
-1 3 19 17.732 9.676 9.008 129.540 o
-1 3 20 140.375 117.638 18.668 21.847 o
-1 3 21 147.272 153.782 20.266 18.285 o
-1 3 22 91.543 93.105 16.512 31.155 o
-1 3 23 0.639 -13.684 14.856 51.768 o
-1 3 24 4.925 -2.698 17.231 38.344 o
-1 3 25 2.380 -6.876 13.134 66.053 o
-1 4 0 247.334 275.500 11.142 16.568 o
-1 4 1 1039.490 1029.380 34.278 1.237 o
-1 4 2 13.396 26.086 4.227 431.016 o
-1 4 3 430.361 404.694 15.985 6.788 o
-1 4 4 295.009 321.154 16.149 11.072 o
-1 4 5 4.652 15.949 4.462 486.668 o
-1 4 6 13.395 10.771 3.445 650.906 o
-1 4 7 17.122 11.457 3.021 699.202 o
-1 4 8 18.349 16.560 3.811 491.427 o
-1 4 9 106.698 135.020 9.630 49.327 o
-1 4 10 0.046 -1.254 3.182 1127.950 o
-1 4 11 79.949 75.338 7.721 86.418 o
-1 4 12 15.716 10.494 3.529 603.183 o
-1 4 13 41.080 52.459 5.577 184.652 o
-1 4 14 9.236 4.663 5.458 346.145 o
-1 4 15 323.526 368.294 32.112 5.788 o
-1 4 16 5.843 4.021 3.492 799.475 o
-1 4 17 971.565 1033.500 63.383 1.000 o
-1 4 18 457.088 462.023 39.926 3.497 o
-1 4 19 9.773 14.828 5.981 279.545 o
-1 4 20 108.783 75.131 15.476 33.302 o
-1 4 21 0.337 11.939 18.126 34.626 o
-1 4 22 54.430 59.015 22.792 20.333 o
-1 4 23 80.497 84.037 15.614 35.574 o
-1 4 24 0.083 -13.963 10.818 97.680 o
-1 5 0 16.825 22.128 4.059 444.166 o
-1 5 1 3838.720 4102.430 113.210 0.092 o
-1 5 2 289.261 293.258 16.518 11.620 o
-1 5 3 694.656 746.203 32.565 2.309 o
-1 5 4 37.968 48.407 6.453 165.491 o
-1 5 5 108.214 156.447 9.849 45.178 o
-1 5 6 11.728 16.071 3.484 628.342 o
-1 5 7 11.724 21.745 3.700 549.244 o
-1 5 8 188.572 185.554 11.565 25.168 o
-1 5 9 19.473 22.935 4.735 346.465 o
-1 5 10 39.132 35.071 7.703 137.156 o
-1 5 11 59.181 55.673 6.419 132.168 o
-1 5 12 443.998 414.799 35.785 4.098 o
-1 5 13 282.622 276.669 19.828 10.787 o
-1 5 14 434.164 400.575 42.874 3.492 o
-1 5 15 923.238 791.939 79.442 0.939 o
-1 5 16 20.721 19.887 13.821 56.751 o
-1 5 17 0.833 -8.077 6.743 250.353 o
-1 5 18 65.233 61.630 13.187 50.448 o
-1 5 19 51.055 40.191 8.703 104.711 o
-1 5 20 57.668 66.344 14.922 42.181 o
-1 5 21 3.274 6.238 11.452 86.071 o
-1 5 22 124.955 83.585 18.368 24.508 o
-1 5 23 272.518 241.731 69.563 2.107 o
-1 6 0 208.837 226.682 16.524 16.765 o
-1 6 1 33.096 40.068 6.705 170.949 o
-1 6 2 72.803 92.808 10.513 61.873 o
-1 6 3 0.022 1.520 3.538 899.810 o
-1 6 4 239.289 277.147 16.858 13.761 o
-1 6 5 208.566 228.172 13.373 19.416 o
-1 6 6 77.668 77.062 6.826 96.993 o
-1 6 7 198.560 209.935 14.150 20.148 o
-1 6 8 2209.110 2177.970 101.817 0.250 o
-1 6 9 1840.050 1855.170 79.213 0.365 o
-1 6 10 8.196 1.553 4.355 534.043 o
-1 6 11 1583.760 1591.650 76.253 0.468 o
-1 6 12 348.753 330.267 42.106 4.175 o
-1 6 13 0.022 1.900 6.044 310.953 o
-1 6 14 85.131 85.867 22.842 18.894 o
-1 6 15 42.465 37.056 14.322 49.325 o
-1 6 16 108.563 83.844 20.631 21.397 o
-1 6 17 145.113 130.339 25.158 13.861 o
-1 6 18 0.144 -2.030 26.287 16.546 o
-1 6 19 0.990 16.916 13.647 60.555 o
-1 6 20 111.492 121.860 32.417 9.629 o
-1 6 21 3.500 -3.276 17.678 36.482 o
-1 7 0 97.880 112.306 13.374 39.167 o
-1 7 1 151.959 168.928 16.378 22.695 o
-1 7 2 49.079 61.472 10.667 74.487 o
-1 7 3 1.917 8.508 11.184 90.236 o
-1 7 4 1.278 -12.767 5.306 401.592 o
-1 7 5 397.437 435.647 20.650 6.418 o
-1 7 6 554.422 609.834 27.523 3.446 o
-1 7 7 15.108 16.283 6.155 252.586 o
-1 7 8 188.668 189.233 15.199 20.582 o
-1 7 9 515.084 552.848 44.562 2.740 o
-1 7 10 0.038 -3.857 6.315 286.676 o
-1 7 11 2315.830 2435.430 118.965 0.209 o
-1 7 12 54.386 79.605 10.448 71.306 o
-1 7 13 500.286 523.370 67.625 1.730 o
-1 7 14 14.900 1.132 16.151 43.087 o
-1 7 15 90.335 71.021 18.583 26.815 o
-1 7 16 129.546 143.799 36.570 7.544 o
-1 7 17 32.809 10.406 16.242 41.180 o
-1 7 18 6.471 -4.595 13.789 59.597 o
-1 7 19 0.021 14.920 15.428 47.636 o
-1 8 0 2.437 -7.074 8.243 166.768 o
-1 8 1 1.306 5.506 9.737 119.291 o
-1 8 2 150.873 129.580 16.960 23.417 o
-1 8 3 87.294 76.531 13.973 41.426 o
-1 8 4 28.021 17.796 10.314 95.516 o
-1 8 5 41.385 49.977 12.988 57.495 o
-1 8 6 389.657 487.338 25.221 5.530 o
-1 8 7 27.077 17.099 11.019 85.241 o
-1 8 8 36.977 31.879 8.874 113.717 o
-1 8 9 28.200 19.879 9.100 118.197 o
-1 8 10 5.544 -5.692 6.732 244.506 o
-1 8 11 3.247 -11.813 5.033 437.174 o
-1 8 12 51.636 41.556 6.380 152.372 o
-1 8 13 99.720 103.178 27.572 13.143 o
-1 8 14 56.667 77.231 24.094 18.073 o
-1 8 15 30.103 2.733 28.974 13.447 o
-1 8 16 69.595 73.649 24.425 17.362 o
-1 8 17 61.225 47.370 22.971 20.015 o
-1 9 0 82.161 64.263 12.659 49.784 o
-1 9 1 226.913 186.956 21.224 13.368 o
-1 9 2 34.191 28.598 15.072 46.394 o
-1 9 3 59.267 43.511 11.847 63.174 o
-1 9 4 11.734 -5.272 10.656 97.863 o
-1 9 5 16.273 14.215 12.829 66.474 o
-1 9 6 42.296 32.350 11.974 67.857 o
-1 9 7 0.177 -12.737 6.695 254.863 o
-1 9 8 105.531 95.750 14.114 36.705 o
-1 9 9 0.073 -14.581 5.614 362.568 o
-1 9 10 0.097 26.838 14.365 54.390 o
-1 9 11 5.388 9.142 14.880 51.007 o
-1 9 12 45.761 47.140 19.360 28.092 o
-1 9 13 6.885 14.649 17.763 35.771 o
-1 10 0 0.111 1.474 10.444 104.628 o
-1 10 1 4.295 -2.337 9.970 113.760 o
-1 10 2 0.323 -33.617 10.657 100.614 o
-1 10 3 53.527 36.067 15.595 41.286 o
-1 10 4 77.955 54.613 11.711 57.725 o
-1 10 5 5.066 -12.866 9.225 132.317 o
-1 10 6 0.289 -13.686 6.580 263.649 o
-1 10 7 13.845 9.671 8.656 141.885 o
-1 10 8 13.454 15.363 10.211 103.170 o
0 0 4 323.697 250.576 13.105 12.388 o
0 0 6 582.241 540.050 25.280 3.619 o
0 0 8 6923.250 6588.920 273.773 0.028 o
0 0 10 88.339 117.257 12.893 42.225 o
0 0 12 0.033 7.828 7.928 179.017 o
0 0 14 33.941 66.381 16.328 38.459 o
0 0 16 968.738 769.107 76.290 0.954 o
0 0 18 237.173 214.939 37.475 6.126 o
0 0 20 1031.150 817.703 101.904 0.659 o
0 0 22 912.435 803.123 89.916 0.822 o
0 0 24 21.721 -0.901 19.047 30.936 o
0 1 2 3278.310 2711.640 278.886 0.078 o
0 1 3 17265.300 19708.500 663.964 0.004 o
0 1 4 1839.110 1753.740 50.366 0.428 o
0 1 5 255.459 268.040 9.915 16.909 o
0 1 6 791.166 785.382 25.400 2.119 o
0 1 7 1596.550 1399.600 42.568 0.597 o
0 1 8 19.759 14.960 2.497 750.594 o
0 1 9 561.428 553.911 20.624 3.987 o
0 1 10 98.485 85.786 10.141 56.907 o
0 1 11 1132.900 1138.570 61.779 0.850 o
0 1 12 67.415 76.463 8.860 81.807 o
0 1 13 34.093 27.529 5.870 214.091 o
0 1 14 237.982 260.727 22.555 11.096 o
0 1 15 52.194 58.686 10.805 72.476 o
0 1 16 228.154 220.055 30.540 8.290 o
0 1 17 14.333 31.545 10.479 95.266 o
0 1 18 355.140 306.357 31.707 5.858 o
0 1 19 1278.670 1100.540 73.129 0.695 o
0 1 20 62.941 65.251 12.985 51.748 o
0 1 21 0.158 -21.610 9.293 132.331 o
0 1 22 23.967 15.177 12.212 71.464 o
0 1 23 68.207 60.772 15.052 40.614 o
0 1 24 184.011 164.855 25.318 12.269 o
0 1 25 12.110 0.682 13.337 63.035 o
0 2 0 5629.260 5413.990 173.458 0.045 o
0 2 1 355.659 340.583 10.153 10.282 o
0 2 2 67.403 81.218 4.258 140.145 o
0 2 3 3587.230 3475.630 85.601 0.116 o
0 2 4 7.333 7.114 1.515 2147.660 o
0 2 5 4289.010 4149.720 121.776 0.079 o
0 2 6 5400.870 5086.630 141.170 0.051 o
0 2 7 302.943 342.535 13.350 11.323 o
0 2 8 2122.240 2223.190 71.710 0.291 o
0 2 9 983.674 955.213 40.198 1.304 o
0 2 10 2362.780 2441.730 97.344 0.223 o
0 2 11 417.420 442.475 21.065 6.024 o
0 2 12 3005.600 3182.340 139.210 0.130 o
0 2 13 28.729 38.664 5.872 213.561 o
0 2 14 1092.920 1068.710 52.954 0.983 o
0 2 15 83.408 86.736 10.773 57.713 o
0 2 16 0.849 2.381 5.684 348.464 o
0 2 17 0.204 9.145 7.303 209.513 o
0 2 18 89.163 79.472 13.690 42.082 o
0 2 19 313.979 278.394 27.353 7.560 o
0 2 20 299.293 358.671 42.613 4.295 o
0 2 21 234.414 229.511 29.727 8.426 o
0 2 22 109.086 99.249 27.603 12.981 o
0 2 23 0.103 -17.582 10.057 113.029 o
0 2 24 41.118 37.418 14.314 49.531 o
0 2 25 13.959 30.485 13.411 60.279 o
0 3 1 97.353 115.494 6.085 75.523 o
0 3 2 908.829 823.065 23.097 1.785 o
0 3 3 2300.640 2143.560 55.258 0.285 o
0 3 4 0.373 0.063 1.371 5777.250 o
0 3 5 7.164 4.858 1.988 1737.710 o
0 3 6 458.869 446.394 19.609 5.627 o
0 3 7 481.560 563.651 25.493 4.248 o
0 3 8 942.442 974.968 34.005 1.426 o
0 3 9 941.133 1052.650 39.170 1.307 o
0 3 10 754.924 816.988 32.305 2.028 o
0 3 11 49.745 76.989 6.551 128.184 o
0 3 12 187.753 181.673 11.796 25.177 o
0 3 13 156.883 130.088 10.384 35.877 o
0 3 14 64.397 68.008 8.176 93.990 o
0 3 15 8.793 9.837 6.094 278.372 o
0 3 16 1435.660 1312.930 66.863 0.604 o
0 3 17 178.697 206.646 18.005 17.696 o
0 3 18 952.476 853.056 49.017 1.300 o
0 3 19 18.977 38.455 13.381 59.246 o
0 3 20 9.592 1.304 14.000 57.510 o
0 3 21 55.415 55.528 13.168 53.010 o
0 3 22 8.493 3.098 9.447 124.263 o
0 3 23 33.357 16.310 13.236 59.928 o
0 3 24 66.286 48.767 14.791 42.820 o
0 4 0 0.578 -0.701 3.537 903.646 o
0 4 1 2558.150 2599.680 76.567 0.211 o
0 4 2 518.391 523.143 21.166 4.440 o
0 4 3 342.029 346.768 16.152 9.278 o
0 4 4 1.858 2.770 2.764 1351.370 o
0 4 5 61.732 68.076 6.750 116.558 o
0 4 6 198.855 165.112 9.946 27.249 o
0 4 7 61.622 33.511 6.809 134.498 o
0 4 8 83.087 102.492 10.668 56.053 o
0 4 9 94.373 90.665 10.650 54.555 o
0 4 10 11.145 7.881 5.274 354.966 o
0 4 11 1.719 5.440 3.476 864.465 o
0 4 12 145.716 164.501 13.502 28.351 o
0 4 13 510.619 554.124 40.390 3.010 o
0 4 14 34.913 44.229 5.638 204.056 o
0 4 15 615.858 558.378 30.851 3.073 o
0 4 16 627.257 607.574 41.245 2.439 o
0 4 17 6.425 2.499 4.904 437.921 o
0 4 18 32.128 16.832 7.508 159.981 o
0 4 19 80.375 73.954 11.768 54.208 o
0 4 20 39.715 28.103 8.633 118.091 o
0 4 21 79.767 50.319 13.392 47.653 o
0 4 22 104.944 96.501 18.646 24.872 o
0 4 23 0.009 -20.092 9.585 124.442 o
0 5 1 106.893 139.960 10.508 45.175 o
0 5 2 237.238 180.431 13.997 18.529 o
0 5 3 4.905 12.785 4.410 505.818 o
0 5 4 137.909 145.594 10.796 36.975 o
0 5 5 376.417 392.733 18.520 7.487 o
0 5 6 0.245 3.137 2.933 1263.060 o
0 5 7 64.217 57.047 8.465 94.011 o
0 5 8 107.838 130.609 12.559 38.712 o
0 5 9 52.462 46.119 8.040 112.998 o
0 5 10 193.648 173.202 18.552 17.259 o
0 5 11 385.235 384.447 32.813 5.017 o
0 5 12 205.002 220.871 18.375 15.635 o
0 5 13 285.189 292.648 22.875 9.362 o
0 5 14 11.551 6.414 4.879 407.059 o
0 5 15 391.823 413.365 24.177 6.111 o
0 5 16 7.981 1.488 5.870 310.538 o
0 5 17 6.749 2.562 8.027 171.697 o
0 5 18 91.872 40.097 20.767 22.941 o
0 5 19 155.498 189.424 26.995 11.561 o
0 5 20 46.898 34.324 12.801 59.386 o
0 5 21 8.405 15.341 11.381 85.156 o
0 5 22 125.602 112.423 20.602 19.921 o
0 6 0 662.896 732.065 48.066 1.927 o
0 6 1 517.774 597.036 27.287 3.730 o
0 6 2 472.755 482.481 24.997 4.721 o
0 6 3 374.376 380.116 22.146 6.962 o
0 6 4 13.399 3.898 4.479 465.797 o
0 6 5 98.938 111.987 9.998 53.399 o
0 6 6 1245.320 1327.510 51.442 0.777 o
0 6 7 232.136 243.864 16.208 15.283 o
0 6 8 411.961 392.758 25.586 5.771 o
0 6 9 1169.300 1177.310 65.551 0.785 o
0 6 10 278.646 312.009 25.051 8.565 o
0 6 11 243.881 232.181 22.102 11.564 o
0 6 12 870.051 900.128 60.385 1.201 o
0 6 13 866.377 885.707 53.052 1.331 o
0 6 14 556.497 591.599 38.697 2.846 o
0 6 15 6.492 6.466 7.580 190.169 o
0 6 16 104.313 98.556 17.991 26.213 o
0 6 17 4.245 -3.561 7.858 181.941 o
0 6 18 132.066 114.394 21.889 17.885 o
0 6 19 0.884 8.301 10.154 109.501 o
0 6 20 25.764 29.757 12.180 69.933 o
0 6 21 4.675 12.339 14.476 53.787 o
0 7 1 0.771 2.865 5.960 316.974 o
0 7 2 50.348 53.573 9.882 84.451 o
0 7 3 381.428 329.587 22.194 7.257 o
0 7 4 463.590 432.194 22.541 5.331 o
0 7 5 887.352 960.484 41.600 1.426 o
0 7 6 499.209 535.271 27.113 4.092 o
0 7 7 0.813 -2.668 4.476 565.178 o
0 7 8 0.182 -3.594 8.519 157.459 o
0 7 9 1.011 3.901 6.806 242.946 o
0 7 10 1702.930 1722.960 78.000 0.414 o
0 7 11 23.408 -0.169 8.255 151.248 o
0 7 12 189.470 173.022 17.971 18.072 o
0 7 13 183.774 159.103 24.008 13.275 o
0 7 14 82.704 78.211 17.574 29.641 o
0 7 15 22.693 11.464 8.030 154.555 o
0 7 16 0.229 -5.537 8.724 150.117 o
0 7 17 62.343 26.592 15.287 42.294 o
0 7 18 15.940 19.421 16.037 43.061 o
0 7 19 10.577 -2.975 14.257 55.450 o
0 8 0 7.439 -3.862 8.289 161.733 o
0 8 1 80.304 109.082 15.291 35.229 o
0 8 2 286.231 325.009 26.060 7.998 o
0 8 3 376.106 352.189 23.795 6.840 o
0 8 4 0.396 2.387 4.584 534.014 o
0 8 5 75.616 71.073 9.763 70.698 o
0 8 6 198.549 226.621 18.674 15.570 o
0 8 7 1.386 -2.155 5.120 430.527 o
0 8 8 6.218 -1.340 8.258 163.730 o
0 8 9 0.013 -5.991 6.118 305.425 o
0 8 10 30.181 41.946 15.036 46.317 o
0 8 11 12.661 -7.650 16.958 39.269 o
0 8 12 13.197 6.025 9.954 110.090 o
0 8 13 114.504 127.840 18.312 23.813 o
0 8 14 118.501 79.887 14.452 34.925 o
0 8 15 22.843 28.520 10.658 90.020 o
0 8 16 149.056 192.913 50.418 4.093 o
0 9 1 5.101 -19.624 7.665 190.303 o
0 9 2 5.938 -5.925 13.334 63.751 o
0 9 3 154.090 151.769 18.939 19.608 o
0 9 4 38.802 38.339 10.007 91.507 o
0 9 5 15.978 2.988 10.384 101.132 o
0 9 6 124.483 109.600 13.062 36.111 o
0 9 7 20.610 13.754 7.821 162.710 o
0 9 8 7.083 -8.335 7.419 200.831 o
0 9 9 38.051 35.277 17.115 36.142 o
0 9 10 18.194 12.563 11.998 75.317 o
0 9 11 0.951 -12.014 8.587 154.576 o
0 9 12 11.966 2.307 13.117 65.043 o
0 9 13 23.352 13.353 15.709 44.496 o
0 10 0 0.007 10.857 22.763 22.006 o
0 10 1 0.664 -29.449 11.572 85.287 o
0 10 2 3.088 -22.814 7.670 191.813 o
0 10 3 0.342 0.770 9.821 118.336 o
0 10 4 4.922 -0.814 12.447 73.204 o
0 10 5 0.226 -17.912 6.865 242.329 o
0 10 6 2.158 -10.609 7.331 210.610 o
0 10 7 0.620 13.391 12.400 73.425 o
0 10 8 0.370 -14.015 12.665 71.239 o
1 0 3 202.019 206.736 10.635 23.602 o
1 0 5 598.858 490.640 20.689 3.939 o
1 0 7 192.366 192.316 11.900 23.972 o
1 0 9 2266.430 1837.480 117.427 0.244 o
1 0 11 438.401 523.260 43.030 3.192 o
1 0 13 45.819 31.053 15.475 42.919 o
1 0 15 53.487 57.149 15.045 42.701 o
1 0 17 5997.090 5526.550 382.256 0.029 o
1 0 19 23.408 4.055 22.216 22.787 o
1 0 21 319.344 307.559 73.604 1.831 o
1 0 23 13.818 13.893 25.925 16.851 o
1 0 25 591.686 509.535 78.583 1.320 o
1 1 1 514.801 400.590 12.122 5.865 o
1 1 2 90.342 94.845 4.694 98.550 o
1 1 3 11901.600 11229.300 303.341 0.011 o
1 1 4 1183.950 1114.530 30.252 1.040 o
1 1 5 3607.330 3485.620 85.487 0.115 o
1 1 6 1621.850 1542.350 41.626 0.556 o
1 1 7 2494.320 2279.940 62.802 0.244 o
1 1 8 1093.360 1002.970 30.189 1.216 o
1 1 9 398.620 442.037 20.797 6.331 o
1 1 10 1143.660 1102.090 42.285 1.008 o
1 1 11 70.105 102.332 10.352 62.298 o
1 1 12 6.119 0.029 3.235 946.740 o
1 1 13 1.249 -2.823 5.782 338.834 o
1 1 14 157.624 125.206 17.235 22.637 o
1 1 15 246.439 228.413 23.770 10.716 o
1 1 16 45.198 44.520 9.770 90.481 o
1 1 17 184.055 194.699 21.327 14.743 o
1 1 18 7.412 11.622 13.144 64.763 o
1 1 19 1014.510 863.919 60.372 1.073 o
1 1 20 155.422 121.216 18.359 21.242 o
1 1 21 0.040 0.930 9.229 134.036 o
1 1 22 422.028 483.058 60.030 2.213 o
1 1 23 6.079 0.346 9.507 124.252 o
1 1 24 0.010 -20.449 13.874 59.402 o
1 1 25 2.462 -17.938 11.932 79.964 o
1 2 1 3076.350 2964.410 71.294 0.158 o
1 2 2 3804.570 3477.760 83.057 0.108 o
1 2 3 20754.700 21748.100 585.381 0.003 o
1 2 4 9822.140 9907.520 316.123 0.014 o
1 2 5 4758.820 4591.800 126.882 0.065 o
1 2 6 59.083 84.553 5.359 132.774 o
1 2 7 482.351 462.339 15.567 5.612 o
1 2 8 194.421 252.254 12.314 20.532 o
1 2 9 3499.420 3743.810 125.724 0.105 o
1 2 10 607.333 648.618 29.227 2.974 o
1 2 11 946.685 867.268 39.627 1.434 o
1 2 12 17.203 17.885 4.735 369.302 o
1 2 13 67.198 81.588 10.502 65.812 o
1 2 14 17.514 11.935 7.781 168.090 o
1 2 15 70.898 74.730 9.640 73.004 o
1 2 16 286.387 267.804 24.250 9.126 o
1 2 17 397.562 425.626 31.584 4.902 o
1 2 18 9.454 -1.505 6.595 248.097 o
1 2 19 981.055 987.533 81.090 0.825 o
1 2 20 144.583 161.393 24.416 14.070 o
1 2 21 0.677 -10.088 17.650 36.683 o
1 2 22 36.865 13.460 11.306 79.138 o
1 2 23 8.687 -7.407 13.966 57.926 o
1 2 24 39.749 31.110 14.595 48.402 o
1 3 1 2265.770 2142.480 55.721 0.290 o
1 3 2 1569.860 1489.390 39.903 0.595 o
1 3 3 437.721 454.449 13.764 6.499 o
1 3 4 351.549 340.422 12.213 10.003 o
1 3 5 1008.730 976.755 32.148 1.340 o
1 3 6 458.151 362.207 17.551 6.478 o
1 3 7 6088.370 6673.410 217.658 0.034 o
1 3 8 1110.000 1262.140 50.911 0.903 o
1 3 9 71.781 70.340 8.611 83.692 o
1 3 10 98.151 116.515 8.399 61.299 o
1 3 11 124.344 137.624 10.141 42.557 o
1 3 12 0.108 -4.080 3.860 766.177 o
1 3 13 58.859 41.694 7.585 117.658 o
1 3 14 24.542 28.984 6.630 196.090 o
1 3 15 3.470 -2.429 5.359 386.294 o
1 3 16 279.188 227.840 20.239 11.463 o
1 3 17 614.163 571.155 51.192 2.111 o
1 3 18 171.072 134.440 17.695 20.715 o
1 3 19 29.398 22.367 8.446 132.234 o
1 3 20 46.047 45.692 11.938 65.563 o
1 3 21 76.772 68.251 15.012 39.220 o
1 3 22 1.399 -2.075 11.665 83.819 o
1 3 23 35.059 13.496 11.157 81.545 o
1 3 24 50.767 56.263 17.885 31.859 o
1 4 1 49.221 59.532 5.174 173.566 o
1 4 2 2199.580 2385.280 64.815 0.274 o
1 4 3 3915.910 4380.720 130.614 0.083 o
1 4 4 608.237 663.124 24.461 3.142 o
1 4 5 157.204 164.695 12.919 28.027 o
1 4 6 1078.560 1180.750 54.077 0.937 o
1 4 7 960.295 929.601 40.623 1.351 o
1 4 8 358.930 360.846 18.747 8.114 o
1 4 9 1819.530 1811.230 71.309 0.389 o
1 4 10 411.366 402.973 21.956 6.257 o
1 4 11 349.497 346.266 20.524 8.062 o
1 4 12 1.016 -2.173 6.255 290.371 o
1 4 13 958.291 977.772 55.102 1.137 o
1 4 14 828.169 936.440 86.459 0.870 o
1 4 15 16.742 2.316 6.449 243.452 o
1 4 16 9.581 12.941 8.324 154.490 o
1 4 17 11.451 -2.795 5.279 367.973 o
1 4 18 351.596 293.242 26.165 7.163 o
1 4 19 186.736 215.061 24.842 11.855 o
1 4 20 3.623 -11.777 7.447 202.819 o
1 4 21 0.631 -17.537 11.200 91.044 o
1 4 22 5.651 -11.474 11.798 81.286 o
1 4 23 26.178 18.843 12.528 67.394 o
1 5 1 5438.440 5778.030 171.344 0.045 o
1 5 2 166.603 166.752 12.431 27.592 o
1 5 3 28.086 24.081 4.433 330.937 o
1 5 4 37.291 46.370 5.787 190.993 o
1 5 5 0.444 3.416 2.608 1557.690 o
1 5 6 337.987 342.792 20.987 8.222 o
1 5 7 236.843 231.235 16.940 14.881 o
1 5 8 322.181 333.996 21.975 8.382 o
1 5 9 75.903 64.167 9.674 72.820 o
1 5 10 116.499 96.594 12.689 39.755 o
1 5 11 37.570 28.714 8.938 113.072 o
1 5 12 37.831 58.692 13.114 56.407 o
1 5 13 116.666 115.033 17.261 26.166 o
1 5 14 98.172 88.905 15.407 33.942 o
1 5 15 54.675 42.844 12.580 58.569 o
1 5 16 12.790 15.980 10.558 96.969 o
1 5 17 6.468 -15.640 9.157 133.642 o
1 5 18 7.004 14.836 11.191 88.361 o
1 5 19 67.882 51.252 13.908 46.852 o
1 5 20 42.197 56.858 20.050 26.280 o
1 5 21 0.000 -19.117 9.501 126.662 o
1 5 22 2.715 13.420 12.965 66.999 o
1 6 1 65.967 63.660 7.837 98.839 o
1 6 2 27.122 25.718 6.277 210.832 o
1 6 3 16.803 18.824 5.664 281.244 o
1 6 4 239.987 248.120 15.302 15.351 o
1 6 5 134.531 128.775 11.555 37.129 o
1 6 6 106.755 102.193 10.338 50.897 o
1 6 7 8.836 14.684 9.321 124.739 o
1 6 8 255.640 231.771 28.932 8.364 o
1 6 9 421.131 430.960 32.729 4.543 o
1 6 10 37.960 29.480 9.742 98.081 o
1 6 11 268.452 324.120 28.773 7.508 o
1 6 12 125.352 118.453 16.794 26.255 o
1 6 13 279.901 276.816 39.742 5.108 o
1 6 14 327.760 348.707 30.925 6.077 o
1 6 15 103.245 90.478 16.768 29.505 o
1 6 16 42.379 18.127 16.919 37.221 o
1 6 17 8.534 18.342 10.946 91.387 o
1 6 18 41.192 22.479 14.396 49.978 o
1 6 19 115.310 87.677 17.947 25.898 o
1 6 20 1.847 -12.918 9.470 126.842 o
1 7 1 216.996 232.105 21.542 12.727 o
1 7 2 189.273 195.454 16.479 18.939 o
1 7 3 5.435 11.597 5.891 302.110 o
1 7 4 44.538 54.658 8.007 116.599 o
1 7 5 350.970 332.203 21.139 8.029 o
1 7 6 60.756 62.395 8.880 89.211 o
1 7 7 881.440 912.814 52.787 1.298 o
1 7 8 13.430 16.041 7.199 195.409 o
1 7 9 47.519 51.850 10.793 75.452 o
1 7 10 10.043 10.507 6.509 244.138 o
1 7 11 582.326 684.006 46.245 2.249 o
1 7 12 155.042 166.128 21.609 16.208 o
1 7 13 77.310 74.569 15.604 36.505 o
1 7 14 6.932 0.686 7.046 221.656 o
1 7 15 67.461 55.164 13.462 49.046 o
1 7 16 0.008 -10.044 14.882 51.629 o
1 7 17 6.772 6.833 11.012 92.156 o
1 7 18 0.003 3.910 10.886 96.080 o
1 8 1 51.582 46.780 10.005 83.917 o
1 8 2 618.645 648.985 33.662 2.725 o
1 8 3 193.681 163.945 15.465 20.855 o
1 8 4 307.219 286.933 19.762 9.968 o
1 8 5 60.042 31.690 8.093 111.759 o
1 8 6 114.181 104.779 15.966 29.791 o
1 8 7 64.016 59.319 12.943 52.384 o
1 8 8 270.777 258.517 24.714 9.389 o
1 8 9 54.065 45.006 14.971 43.735 o
1 8 10 3.193 -13.170 8.561 154.304 o
1 8 11 3.745 6.544 11.134 90.869 o
1 8 12 108.659 98.568 23.364 17.226 o
1 8 13 2.737 -10.168 8.806 146.163 o
1 8 14 37.183 32.858 12.932 60.352 o
1 8 15 57.866 55.014 15.439 40.494 o
1 8 16 1.706 -6.594 13.128 66.184 o
1 9 1 275.735 269.859 22.741 9.907 o
1 9 2 3.160 -10.545 7.817 184.719 o
1 9 3 28.588 13.224 8.278 141.081 o
1 9 4 188.182 183.169 17.319 18.523 o
1 9 5 198.635 198.291 17.828 16.997 o
1 9 6 4.265 -8.399 6.856 237.727 o
1 9 7 12.114 4.117 8.240 158.846 o
1 9 8 2.819 44.257 142.267 0.565 o
1 9 9 0.346 -16.427 12.759 70.203 o
1 9 10 15.253 30.104 11.501 80.190 o
1 9 11 1.895 3.501 12.806 69.325 o
1 9 12 21.884 -7.023 11.652 80.168 o
1 9 13 4.703 -10.552 10.694 98.934 o
1 10 1 1.762 -13.974 9.858 117.130 o
1 10 2 58.086 40.163 10.656 75.203 o
1 10 3 27.739 9.561 9.516 112.278 o
1 10 4 16.067 12.034 16.312 41.881 o
1 10 5 7.917 -7.526 8.987 137.932 o
1 10 6 3.075 -5.962 16.028 44.373 o
1 10 7 0.284 -11.005 8.866 145.324 o
1 10 8 98.540 77.513 14.733 36.822 o
2 0 2 5508.200 5085.470 188.802 0.047 o
2 0 4 471.846 408.888 19.933 5.665 o
2 0 6 333.401 282.809 17.706 9.969 o
2 0 8 20.335 38.456 6.596 196.727 o
2 0 10 918.520 977.509 51.541 1.229 o
2 0 12 842.869 1038.640 84.676 0.853 o
2 0 14 217.036 213.928 29.031 9.104 o
2 0 16 1084.150 980.842 87.848 0.715 o
2 0 18 2732.410 2507.510 190.689 0.130 o
2 0 20 639.898 745.090 108.761 0.745 o
2 0 22 1011.030 902.273 92.639 0.726 o
2 0 24 152.055 179.366 35.086 7.747 o
2 1 2 4555.800 4021.840 116.621 0.075 o
2 1 3 111.625 105.094 6.150 69.878 o
2 1 4 1400.210 1215.290 36.535 0.780 o
2 1 5 74.647 82.151 5.983 107.240 o
2 1 6 178.662 169.590 8.566 31.889 o
2 1 7 10.196 17.181 3.204 716.065 o
2 1 8 915.416 1038.880 33.113 1.429 o
2 1 9 556.395 646.922 25.318 3.444 o
2 1 10 1332.050 1346.020 47.050 0.737 o
2 1 11 372.703 344.015 16.885 8.391 o
2 1 12 0.085 0.926 3.764 799.399 o
2 1 13 36.523 31.544 6.009 198.668 o
2 1 14 232.376 230.969 20.811 12.660 o
2 1 15 664.940 695.958 45.378 2.052 o
2 1 16 57.375 42.016 9.809 84.785 o
2 1 17 209.254 212.826 24.578 11.454 o
2 1 18 143.078 115.659 23.020 16.164 o
2 1 19 18.227 2.005 8.054 161.669 o
2 1 20 750.564 724.049 50.137 1.700 o
2 1 21 262.187 258.529 33.291 6.759 o
2 1 22 3.380 2.907 9.957 113.900 o
2 1 23 307.660 294.487 30.555 6.713 o
2 1 24 0.055 13.034 13.598 61.263 o
2 2 2 6747.340 6214.720 163.850 0.034 o
2 2 3 31.103 30.817 3.718 356.866 o
2 2 4 3770.420 3408.880 95.499 0.108 o
2 2 5 75.138 93.912 6.565 95.042 o
2 2 6 49.076 61.762 5.349 167.052 o
2 2 7 341.376 387.557 15.696 8.873 o
2 2 8 1134.930 1317.760 45.344 0.898 o
2 2 9 1538.240 1763.520 62.408 0.494 o
2 2 10 419.897 434.450 21.242 6.021 o
2 2 11 463.203 504.809 25.783 4.630 o
2 2 12 155.722 159.962 13.257 27.884 o
2 2 13 50.261 39.598 9.028 100.122 o
2 2 14 154.243 152.875 15.159 25.106 o
2 2 15 320.546 299.974 33.504 5.887 o
2 2 16 65.124 68.838 12.398 54.580 o
2 2 17 428.128 466.463 51.009 2.751 o
2 2 18 92.669 113.242 16.656 29.718 o
2 2 19 1.401 -5.446 7.674 193.040 o
2 2 20 4.077 2.580 8.551 153.430 o
2 2 21 0.135 -5.938 11.685 83.728 o
2 2 22 20.293 8.402 9.199 123.621 o
2 2 23 76.330 66.614 20.433 23.697 o
2 2 24 0.264 -12.646 11.821 81.786 o
2 3 2 687.521 701.624 21.684 2.751 o
2 3 3 86.311 103.487 6.530 83.487 o
2 3 4 11578.800 11413.000 325.363 0.011 o
2 3 5 765.234 679.594 23.283 2.433 o
2 3 6 2570.810 2655.760 80.347 0.205 o
2 3 7 1768.270 1826.320 54.169 0.432 o
2 3 8 897.814 878.733 34.834 1.581 o
2 3 9 58.482 67.732 6.637 122.038 o
2 3 10 153.164 129.702 10.580 36.141 o
2 3 11 30.095 18.473 4.744 308.970 o
2 3 12 498.903 452.946 24.547 4.658 o
2 3 13 28.569 16.887 6.533 203.992 o
2 3 14 92.894 95.138 11.885 47.985 o
2 3 15 0.244 7.433 4.817 472.081 o
2 3 16 2.938 0.991 5.760 335.731 o
2 3 17 348.104 303.839 23.854 7.690 o
2 3 18 1.601 -6.287 5.407 385.904 o
2 3 19 1.039 -2.546 8.275 166.364 o
2 3 20 4.884 0.108 9.951 113.991 o
2 3 21 0.142 -5.406 8.749 149.316 o
2 3 22 46.212 69.712 16.926 34.948 o
2 3 23 4.918 -22.234 10.833 96.385 o
2 4 2 228.694 279.930 14.009 15.907 o
2 4 3 51.402 51.702 6.173 150.605 o
2 4 4 34.218 30.526 4.947 258.012 o
2 4 5 1986.490 1956.730 72.475 0.337 o
2 4 6 15.138 10.211 4.132 490.527 o
2 4 7 1397.950 1440.880 58.196 0.628 o
2 4 8 1342.850 1366.900 61.747 0.658 o
2 4 9 87.084 99.227 12.528 45.785 o
2 4 10 262.008 267.448 21.282 10.910 o
2 4 11 164.666 191.773 18.777 18.086 o
2 4 12 15.679 11.743 9.536 117.086 o
2 4 13 3.205 10.316 6.894 229.669 o
2 4 14 3.367 3.032 7.223 213.992 o
2 4 15 46.554 24.975 10.340 86.369 o
2 4 16 29.839 15.202 8.211 141.163 o
2 4 17 108.498 110.459 17.328 26.874 o
2 4 18 78.884 59.502 12.373 52.658 o
2 4 19 225.596 173.205 15.651 18.110 o
2 4 20 152.876 117.131 13.412 30.593 o
2 4 21 21.739 10.325 11.259 84.306 o
2 4 22 42.614 68.945 15.399 41.605 o
2 5 2 132.541 144.738 10.293 39.490 o
2 5 3 299.187 368.125 17.107 9.908 o
2 5 4 6.047 -0.695 3.121 1009.430 o
2 5 5 0.079 0.117 2.832 1419.650 o
2 5 6 2.130 3.037 8.488 156.678 o
2 5 7 1181.280 1287.210 59.530 0.784 o
2 5 8 0.494 3.891 4.205 624.984 o
2 5 9 27.863 26.241 7.089 174.339 o
2 5 10 1146.700 1208.570 84.883 0.657 o
2 5 11 0.000 2.904 9.141 136.258 o
2 5 12 5.386 11.288 7.983 171.178 o
2 5 13 141.344 117.800 17.514 23.663 o
2 5 14 86.765 79.861 14.423 39.429 o
2 5 15 64.011 65.205 12.705 53.262 o
2 5 16 118.897 72.639 15.647 31.820 o
2 5 17 55.936 15.912 11.607 70.028 o
2 5 18 368.907 308.897 32.604 5.543 o
2 5 19 71.274 51.964 13.781 46.915 o
2 5 20 50.784 32.915 19.117 28.858 o
2 5 21 21.878 33.126 12.561 66.539 o
2 6 2 367.330 398.819 18.238 7.656 o
2 6 3 29.217 25.468 5.237 264.418 o
2 6 4 170.414 184.203 13.682 24.298 o
2 6 5 0.245 -2.600 4.370 596.767 o
2 6 6 260.696 309.236 25.259 8.875 o
2 6 7 142.514 128.234 15.720 26.383 o
2 6 8 604.397 623.811 36.353 2.711 o
2 6 9 1735.270 1876.250 84.388 0.375 o
2 6 10 2227.860 2329.760 111.520 0.229 o
2 6 11 0.100 -3.614 6.996 233.489 o
2 6 12 218.084 224.883 23.818 11.484 o
2 6 13 226.121 216.052 37.262 6.264 o
2 6 14 0.904 -3.386 8.331 164.213 o
2 6 15 1.731 0.893 8.472 158.085 o
2 6 16 4.109 -1.050 9.066 137.349 o
2 6 17 0.156 -14.429 9.305 132.011 o
2 6 18 34.102 36.634 12.690 62.633 o
2 6 19 0.021 -21.839 9.048 139.656 o
2 6 20 33.493 6.764 11.888 73.944 o
2 7 2 11.983 16.200 5.541 310.007 o
2 7 3 192.104 222.876 15.328 18.985 o
2 7 4 1044.670 1180.560 53.698 0.970 o
2 7 5 1335.220 1330.540 52.602 0.715 o
2 7 6 1929.770 1945.380 73.472 0.347 o
2 7 7 31.020 49.056 9.820 95.449 o
2 7 8 201.702 198.567 22.229 13.359 o
2 7 9 0.244 11.627 6.580 254.750 o
2 7 10 0.550 1.783 6.108 303.586 o
2 7 11 39.835 36.562 14.407 49.186 o
2 7 12 17.742 6.933 11.375 84.076 o
2 7 13 10.872 13.063 9.459 120.780 o
2 7 14 54.688 79.645 16.277 36.139 o
2 7 15 50.549 48.973 15.760 40.180 o
2 7 16 99.880 93.464 22.534 18.685 o
2 7 17 0.629 -5.670 15.658 46.609 o
2 7 18 38.597 20.999 13.885 53.825 o
2 8 2 11.754 6.171 6.096 275.654 o
2 8 3 6.820 12.982 5.142 377.975 o
2 8 4 11.450 6.289 7.477 190.144 o
2 8 5 33.136 27.888 8.844 118.190 o
2 8 6 1.079 0.155 9.099 137.642 o
2 8 7 237.558 261.264 27.079 9.114 o
2 8 8 590.633 586.140 40.978 2.610 o
2 8 9 18.209 -4.481 10.119 105.984 o
2 8 10 36.473 32.503 11.999 69.017 o
2 8 11 87.476 78.044 15.788 34.542 o
2 8 12 0.207 -10.408 20.530 27.126 o
2 8 13 50.518 70.584 16.380 36.572 o
2 8 14 7.819 -13.093 10.813 96.062 o
2 8 15 7.365 16.350 21.377 24.775 o
2 9 2 299.107 257.303 20.884 10.182 o
2 9 3 53.596 35.755 13.047 56.074 o
2 9 4 15.151 7.127 13.344 62.229 o
2 9 5 57.164 32.076 10.110 83.402 o
2 9 6 56.739 28.735 10.491 79.689 o
2 9 7 27.180 8.075 11.426 80.949 o
2 9 8 108.172 86.352 17.816 26.765 o
2 9 9 0.977 -11.154 9.515 125.967 o
2 9 10 5.555 -8.493 9.410 127.033 o
2 9 11 2.935 -25.560 12.875 68.673 o
2 9 12 5.108 -2.781 15.144 49.568 o
2 10 2 18.568 19.702 10.233 100.112 o
2 10 3 39.484 18.804 10.837 83.481 o
2 10 4 2.248 -17.714 11.177 91.111 o
2 10 5 198.787 183.782 22.509 13.508 o
2 10 6 32.251 32.668 16.025 41.405 o
2 10 7 0.089 -3.359 13.044 67.193 o
3 0 3 848.481 824.061 35.899 1.718 o
3 0 5 500.977 452.053 29.559 4.182 o
3 0 7 1377.590 1179.510 55.919 0.718 o
3 0 9 1347.060 1253.160 68.232 0.652 o
3 0 11 2343.110 2488.670 124.553 0.199 o
3 0 13 5193.260 6181.880 333.196 0.034 o
3 0 15 48.425 83.353 21.803 21.855 o
3 0 17 737.387 679.115 114.293 0.672 o
3 0 19 236.506 235.494 38.874 5.725 o
3 0 21 350.406 504.399 113.218 0.810 o
3 0 23 40.469 36.281 19.962 26.987 o
3 1 3 835.073 745.564 23.570 2.081 o
3 1 4 66.464 62.190 5.422 136.991 o
3 1 5 1588.790 1622.080 49.095 0.536 o
3 1 6 13.813 20.872 3.761 521.542 o
3 1 7 1762.440 1813.040 69.769 0.405 o
3 1 8 2264.130 2584.140 103.787 0.220 o
3 1 9 1420.030 1581.790 61.185 0.576 o
3 1 10 42.076 39.271 6.488 165.109 o
3 1 11 63.565 75.232 8.576 87.430 o
3 1 12 290.352 322.908 18.674 10.312 o
3 1 13 460.720 484.523 24.585 4.867 o
3 1 14 181.613 223.792 16.689 18.314 o
3 1 15 565.406 613.190 48.958 2.273 o
3 1 16 343.258 347.733 32.285 5.661 o
3 1 17 253.912 304.250 27.517 8.279 o
3 1 18 39.585 22.058 11.128 79.224 o
3 1 19 96.003 74.871 13.132 43.702 o
3 1 20 346.013 324.614 36.762 4.976 o
3 1 21 38.550 27.155 9.660 99.725 o
3 1 22 121.659 124.642 19.562 21.362 o
3 1 23 69.031 92.698 16.766 32.521 o
3 1 24 54.758 31.421 14.059 49.579 o
3 2 3 1044.290 911.418 27.407 1.381 o
3 2 4 44.866 43.773 4.995 206.406 o
3 2 5 8071.030 8329.850 268.019 0.021 o
3 2 6 318.145 438.142 20.117 7.861 o
3 2 7 14.711 18.408 5.012 349.010 o
3 2 8 858.975 801.600 35.202 1.733 o
3 2 9 2.487 4.575 3.720 758.380 o
3 2 10 204.375 248.488 14.424 18.093 o
3 2 11 9.803 11.452 3.747 615.017 o
3 2 12 11.796 7.421 4.010 554.482 o
3 2 13 442.051 449.968 28.347 4.799 o
3 2 14 82.254 84.888 12.763 47.096 o
3 2 15 169.274 137.914 21.370 16.442 o
3 2 16 665.067 773.655 50.586 1.804 o
3 2 17 204.190 208.756 33.562 7.599 o
3 2 18 23.689 16.300 10.259 98.373 o
3 2 19 36.200 52.186 12.677 60.742 o
3 2 20 49.889 52.534 15.104 43.123 o
3 2 21 0.329 20.453 11.092 90.779 o
3 2 22 19.327 9.325 12.391 70.924 o
3 2 23 26.386 32.877 12.881 62.760 o
3 3 3 1949.170 1872.910 62.570 0.367 o
3 3 4 757.588 814.382 32.918 2.010 o
3 3 5 667.119 580.009 25.316 3.016 o
3 3 6 548.508 463.220 23.299 4.281 o
3 3 7 825.467 869.468 37.352 1.692 o
3 3 8 596.692 693.781 32.026 2.795 o
3 3 9 444.455 524.505 26.433 4.646 o
3 3 10 19.642 24.598 4.421 373.973 o
3 3 11 7.508 5.410 6.626 244.745 o
3 3 12 354.168 340.407 19.364 8.296 o
3 3 13 39.674 19.753 6.274 192.999 o
3 3 14 142.292 122.659 12.513 33.810 o
3 3 15 20.847 34.823 6.968 182.869 o
3 3 16 171.051 162.342 17.113 20.534 o
3 3 17 30.816 12.650 8.429 135.338 o
3 3 18 60.432 53.301 15.508 40.001 o
3 3 19 0.780 -1.254 10.425 105.028 o
3 3 20 31.863 10.306 11.378 80.045 o
3 3 21 3.688 11.663 10.347 104.263 o
3 3 22 2.557 4.741 10.277 106.955 o
3 3 23 168.912 166.929 40.665 5.962 o
3 4 3 433.182 427.908 20.751 5.950 o
3 4 4 21.160 23.350 5.240 294.015 o
3 4 5 936.625 943.350 40.493 1.378 o
3 4 6 434.666 394.674 19.648 6.311 o
3 4 7 0.799 1.141 2.726 1471.570 o
3 4 8 286.988 288.784 15.264 12.287 o
3 4 9 151.078 149.332 23.252 15.086 o
3 4 10 89.563 108.687 14.226 37.689 o
3 4 11 48.065 39.493 10.008 87.068 o
3 4 12 69.207 71.629 12.197 54.590 o
3 4 13 30.913 17.318 7.928 147.586 o
3 4 14 168.861 154.246 22.101 15.429 o
3 4 15 87.739 85.435 13.532 42.493 o
3 4 16 44.400 37.523 7.787 128.878 o
3 4 17 41.421 35.527 8.024 127.105 o
3 4 18 57.658 29.118 12.101 63.299 o
3 4 19 46.477 27.821 9.005 106.449 o
3 4 20 16.361 5.345 9.482 119.483 o
3 4 21 3.841 10.134 9.843 115.137 o
3 4 22 0.987 -17.165 10.834 97.222 o
3 5 3 25.894 25.124 6.147 220.467 o
3 5 4 0.248 -0.185 3.362 1006.330 o
3 5 5 69.969 80.141 8.780 80.273 o
3 5 6 1357.910 1443.350 54.324 0.664 o
3 5 7 1633.350 1723.350 76.475 0.435 o
3 5 8 668.724 655.093 39.665 2.298 o
3 5 9 38.823 45.792 8.910 107.314 o
3 5 10 253.954 346.466 30.674 7.032 o
3 5 11 1128.140 1269.200 81.603 0.673 o
3 5 12 7.637 2.946 8.124 166.961 o
3 5 13 52.662 72.538 12.661 55.202 o
3 5 14 4.300 -6.269 7.309 209.702 o
3 5 15 247.685 197.837 33.047 7.334 o
3 5 16 5.168 12.872 10.845 94.594 o
3 5 17 20.719 3.072 10.196 103.051 o
3 5 18 25.787 17.366 11.838 75.063 o
3 5 19 5.305 -8.150 10.694 98.795 o
3 5 20 1.027 -12.369 18.345 33.951 o
3 6 3 6.509 19.776 3.916 566.395 o
3 6 4 282.924 281.280 16.215 12.198 o
3 6 5 386.616 403.528 25.889 5.968 o
3 6 6 65.153 87.599 8.576 82.931 o
3 6 7 1301.720 1460.440 68.100 0.626 o
3 6 8 876.207 930.463 48.669 1.357 o
3 6 9 422.865 505.578 41.153 3.453 o
3 6 10 1237.970 1330.500 71.138 0.670 o
3 6 11 303.660 325.686 27.686 7.268 o
3 6 12 47.323 95.007 14.036 45.968 o
3 6 13 2.770 2.397 8.507 155.806 o
3 6 14 60.285 57.632 13.818 48.057 o
3 6 15 12.213 -3.300 13.598 60.708 o
3 6 16 7.328 -8.460 9.957 113.088 o
3 6 17 4.190 16.989 11.836 79.577 o
3 6 18 22.598 25.654 11.678 76.740 o
3 6 19 0.145 -11.822 10.639 100.981 o
3 7 3 527.706 552.219 26.216 3.888 o
3 7 4 5.424 8.168 5.795 316.026 o
3 7 5 6.185 3.742 5.740 325.639 o
3 7 6 309.817 351.139 23.027 8.175 o
3 7 7 420.476 418.324 44.476 3.369 o
3 7 8 2.972 6.372 6.613 252.150 o
3 7 9 12.335 2.853 6.279 263.551 o
3 7 10 0.022 3.166 8.395 161.317 o
3 7 11 70.889 99.280 20.683 22.713 o
3 7 12 306.556 275.901 28.419 7.400 o
3 7 13 404.451 474.128 39.588 3.769 o
3 7 14 276.832 288.478 29.357 7.478 o
3 7 15 77.144 71.405 16.957 32.156 o
3 7 16 57.095 37.737 14.556 45.968 o
3 7 17 10.812 25.797 14.125 55.218 o
3 8 3 554.651 585.770 32.277 3.234 o
3 8 4 361.826 361.503 20.457 7.684 o
3 8 5 71.588 89.269 9.933 67.263 o
3 8 6 291.397 269.959 25.237 8.665 o
3 8 7 8.244 7.666 7.851 175.772 o
3 8 8 73.618 88.278 37.031 7.918 o
3 8 9 139.992 118.536 18.374 22.308 o
3 8 10 2.527 -18.965 15.158 49.624 o
3 8 11 22.210 34.289 11.165 82.162 o
3 8 12 121.092 127.728 19.781 20.970 o
3 8 13 11.222 20.334 12.460 70.621 o
3 8 14 80.153 31.774 17.074 33.213 o
3 9 3 20.519 31.197 7.688 158.698 o
3 9 4 110.163 132.776 15.454 30.005 o
3 9 5 8.653 -8.461 9.295 128.836 o
3 9 6 139.389 124.794 18.274 22.300 o
3 9 7 63.752 48.244 12.765 54.725 o
3 9 8 6.420 -16.295 8.077 170.826 o
3 9 9 30.384 25.046 21.393 24.124 o
3 9 10 44.270 38.381 13.722 52.797 o
3 9 11 46.338 46.685 15.169 43.556 o
3 10 3 8.834 17.616 11.092 89.105 o
3 10 4 41.826 24.376 11.143 77.991 o
3 10 5 0.002 -9.336 10.745 99.040 o
4 0 4 1485.780 1225.230 88.207 0.512 o
4 0 6 2797.000 2869.510 161.939 0.136 o
4 0 8 5601.890 6050.680 326.479 0.033 o
4 0 10 38.448 28.767 11.302 76.491 o
4 0 12 0.547 -10.008 4.956 463.028 o
4 0 14 812.592 805.037 56.181 1.402 o
4 0 16 224.622 200.364 44.212 4.825 o
4 0 18 13.040 27.552 12.646 67.763 o
4 0 20 6.972 -4.220 13.639 60.862 o
4 0 22 70.654 103.478 33.621 9.466 o
4 1 4 1602.310 1565.870 53.154 0.531 o
4 1 5 1354.590 1215.190 47.220 0.764 o
4 1 6 116.692 137.250 11.890 38.648 o
4 1 7 421.197 512.203 26.192 4.946 o
4 1 8 255.245 264.959 18.291 12.597 o
4 1 9 62.971 80.651 11.232 61.705 o
4 1 10 0.860 6.607 5.632 348.667 o
4 1 11 284.584 325.403 24.152 8.601 o
4 1 12 103.736 101.022 11.111 48.288 o
4 1 13 185.269 224.041 18.876 16.101 o
4 1 14 754.363 743.570 34.365 2.081 o
4 1 15 877.195 1013.960 58.413 1.161 o
4 1 16 74.959 52.259 10.384 69.301 o
4 1 17 7.041 6.451 7.418 197.610 o
4 1 18 10.866 17.257 9.293 123.847 o
4 1 19 170.046 135.655 29.580 10.272 o
4 1 20 16.247 10.550 14.202 54.862 o
4 1 21 7.254 6.662 11.021 91.917 o
4 1 22 22.837 -10.659 14.536 52.327 o
4 1 23 1.408 -12.097 10.942 95.228 o
4 2 4 21.943 37.148 6.134 216.891 o
4 2 5 531.814 492.033 22.806 4.337 o
4 2 6 106.261 125.138 11.392 43.697 o
4 2 7 89.119 127.109 12.486 42.774 o
4 2 8 0.222 2.383 3.924 726.132 o
4 2 9 49.943 43.490 7.871 119.389 o
4 2 10 10.841 19.174 5.791 286.976 o
4 2 11 6.019 10.315 5.084 394.710 o
4 2 12 341.313 385.044 20.415 7.862 o
4 2 13 155.271 206.888 22.015 15.029 o
4 2 14 548.926 684.331 34.016 2.930 o
4 2 15 131.792 158.516 14.485 28.369 o
4 2 16 0.204 -5.131 6.065 310.432 o
4 2 17 174.140 181.168 20.945 15.742 o
4 2 18 92.873 79.596 14.597 37.934 o
4 2 19 0.033 11.347 8.853 143.163 o
4 2 20 8.016 1.459 10.171 108.038 o
4 2 21 160.362 214.751 25.563 12.075 o
4 2 22 348.806 395.067 50.857 3.116 o
4 3 4 1470.620 1260.360 53.039 0.658 o
4 3 5 1.732 1.007 3.484 900.393 o
4 3 6 13.091 1.853 4.333 501.195 o
4 3 7 25.514 31.648 6.694 189.564 o
4 3 8 92.454 72.334 9.672 64.400 o
4 3 9 312.942 353.198 24.658 7.672 o
4 3 10 332.688 422.676 24.182 6.889 o
4 3 11 276.006 302.830 18.324 11.192 o
4 3 12 43.526 53.166 7.014 139.583 o
4 3 13 58.388 54.879 8.644 96.023 o
4 3 14 68.110 49.378 10.875 67.942 o
4 3 15 135.172 102.174 13.216 34.596 o
4 3 16 288.490 305.240 34.480 5.968 o
4 3 17 18.031 11.800 9.147 125.205 o
4 3 18 0.100 2.109 12.977 67.785 o
4 3 19 8.317 6.347 9.109 132.663 o
4 3 20 14.906 7.748 9.897 110.310 o
4 3 21 42.851 39.456 19.792 27.260 o
4 3 22 48.811 47.034 16.085 39.026 o
4 4 4 482.546 477.854 29.503 4.229 o
4 4 5 1493.960 1436.350 59.179 0.583 o
4 4 6 321.516 382.848 22.001 7.903 o
4 4 7 284.852 300.854 19.586 10.462 o
4 4 8 63.746 86.195 9.388 75.974 o
4 4 9 35.419 30.727 5.941 204.619 o
4 4 10 0.317 1.570 3.987 707.035 o
4 4 11 148.271 140.199 12.095 32.545 o
4 4 12 74.777 71.508 8.862 79.203 o
4 4 13 0.147 -4.783 5.004 455.957 o
4 4 14 14.522 29.302 6.929 197.756 o
4 4 15 158.009 122.723 14.761 26.932 o
4 4 16 10.530 5.556 6.725 233.194 o
4 4 17 18.516 -3.776 9.784 112.843 o
4 4 18 18.875 22.200 8.670 133.986 o
4 4 19 17.584 16.098 13.344 61.340 o
4 4 20 39.191 53.242 12.058 65.256 o
4 4 21 0.866 0.057 11.692 83.507 o
4 5 4 63.444 56.429 9.164 85.933 o
4 5 5 447.679 432.803 24.203 5.314 o
4 5 6 18.131 6.053 6.759 218.771 o
4 5 7 38.183 27.255 6.198 191.902 o
4 5 8 16.408 23.931 6.193 239.084 o
4 5 9 234.920 228.973 23.827 10.977 o
4 5 10 507.382 568.308 39.515 3.050 o
4 5 11 14.826 12.232 7.950 164.048 o
4 5 12 40.100 45.367 10.075 88.395 o
4 5 13 509.228 540.109 35.645 3.369 o
4 5 14 10.089 1.983 8.338 157.472 o
4 5 15 10.556 7.147 10.870 93.551 o
4 5 16 6.319 23.482 13.317 62.555 o
4 5 17 0.316 1.003 10.849 96.972 o
4 5 18 39.379 41.418 13.675 53.644 o
4 5 19 0.950 -1.785 21.111 25.642 o
4 6 4 400.807 413.226 26.426 5.657 o
4 6 5 866.834 917.301 39.350 1.532 o
4 6 6 792.633 891.415 44.867 1.589 o
4 6 7 269.137 325.826 18.218 11.085 o
4 6 8 573.287 693.189 40.309 2.517 o
4 6 9 44.140 50.167 10.824 76.593 o
4 6 10 692.207 698.007 42.017 2.090 o
4 6 11 254.272 272.644 26.375 8.957 o
4 6 12 129.907 82.624 16.427 28.239 o
4 6 13 39.498 29.110 10.891 81.046 o
4 6 14 19.636 4.669 11.099 87.897 o
4 6 15 3.334 3.060 9.605 122.259 o
4 6 16 146.046 123.729 20.790 18.427 o
4 6 17 0.977 -5.232 10.844 97.034 o
4 6 18 10.534 -19.749 11.484 84.826 o
4 7 4 212.399 245.328 17.074 15.650 o
4 7 5 57.967 56.687 7.758 108.979 o
4 7 6 0.106 -4.766 6.319 286.159 o
4 7 7 278.544 282.972 29.488 7.455 o
4 7 8 124.475 126.139 17.388 24.855 o
4 7 9 136.327 157.680 23.386 15.312 o
4 7 10 19.896 6.490 7.512 179.299 o
4 7 11 179.266 181.717 23.114 13.736 o
4 7 12 187.374 171.103 22.078 14.454 o
4 7 13 42.938 51.432 12.980 57.109 o
4 7 14 85.821 72.742 15.986 34.350 o
4 7 15 27.334 -7.110 10.069 103.559 o
4 7 16 109.921 85.801 19.669 22.939 o
4 8 4 621.455 612.394 31.123 2.906 o
4 8 5 3.600 -1.681 5.021 437.581 o
4 8 6 37.197 31.801 9.872 95.797 o
4 8 7 24.011 -4.995 8.698 137.212 o
4 8 8 128.124 127.745 19.718 20.678 o
4 8 9 20.143 6.920 10.664 94.315 o
4 8 10 39.193 44.377 11.811 68.700 o
4 8 11 65.829 84.748 19.375 26.043 o
4 8 12 149.376 123.470 19.920 19.375 o
4 8 13 61.335 48.830 17.336 33.157 o
4 9 4 9.126 1.626 9.780 116.216 o
4 9 5 14.888 2.551 6.846 221.458 o
4 9 6 32.264 9.195 8.547 132.419 o
4 9 7 3.268 -18.896 8.357 161.791 o
4 9 8 15.399 22.677 15.636 45.148 o
4 9 9 0.019 8.350 14.295 55.659 o
5 0 5 417.428 504.851 32.369 4.332 o
5 0 7 312.732 308.845 31.508 6.347 o
5 0 9 2119.820 2446.770 153.793 0.190 o
5 0 11 20.728 19.193 9.401 115.860 o
5 0 13 106.956 137.204 19.748 21.538 o
5 0 15 65.669 60.322 13.692 47.630 o
5 0 17 386.997 441.007 39.534 3.962 o
5 0 19 10.518 1.922 11.684 81.831 o
5 0 21 17.120 -26.477 13.611 60.061 o
5 1 5 1716.830 1838.240 91.299 0.368 o
5 1 6 133.219 133.308 12.501 34.424 o
5 1 7 7.560 9.304 6.910 223.309 o
5 1 8 15.564 6.472 5.427 325.225 o
5 1 9 270.591 279.691 21.881 10.253 o
5 1 10 100.531 123.285 16.919 27.923 o
5 1 11 53.758 42.133 9.663 88.350 o
5 1 12 1562.940 1747.020 104.133 0.377 o
5 1 13 1190.950 1504.340 59.988 0.710 o
5 1 14 243.193 292.398 21.818 10.851 o
5 1 15 172.004 170.039 16.717 20.699 o
5 1 16 342.449 396.454 24.677 6.841 o
5 1 17 0.765 15.666 7.709 185.128 o
5 1 18 16.081 12.100 8.599 141.350 o
5 1 19 35.078 23.823 10.653 86.642 o
5 1 20 13.817 9.411 11.664 80.720 o
5 1 21 0.789 -0.795 10.336 106.834 o
5 1 22 16.190 26.196 12.804 65.784 o
5 2 5 2.894 -0.013 3.891 720.569 o
5 2 6 78.462 87.600 10.210 62.956 o
5 2 7 92.279 102.447 12.627 43.983 o
5 2 8 160.296 147.940 16.117 23.261 o
5 2 9 25.532 33.070 7.670 153.045 o
5 2 10 107.749 94.816 12.636 41.714 o
5 2 11 675.443 785.548 41.947 2.023 o
5 2 12 1070.170 1100.050 50.503 1.012 o
5 2 13 356.042 402.649 24.387 6.649 o
5 2 14 3.714 -2.691 8.622 151.865 o
5 2 15 778.890 838.184 61.400 1.325 o
5 2 16 156.945 152.846 16.371 22.948 o
5 2 17 0.008 -3.918 6.428 276.725 o
5 2 18 1.543 -1.901 8.326 164.028 o
5 2 19 27.501 14.081 14.830 49.256 o
5 2 20 41.189 16.611 12.078 68.995 o
5 2 21 2.325 0.811 15.252 49.005 o
5 3 5 129.479 135.697 12.274 35.433 o
5 3 6 1.416 4.820 5.331 388.923 o
5 3 7 87.583 80.303 10.940 56.395 o
5 3 8 220.486 198.307 17.642 16.005 o
5 3 9 0.061 0.661 4.624 532.364 o
5 3 10 2.660 2.738 4.812 472.694 o
5 3 11 40.551 46.042 7.866 126.736 o
5 3 12 0.299 5.454 5.857 325.976 o
5 3 13 0.026 -9.500 7.184 221.537 o
5 3 14 255.861 247.929 19.062 12.493 o
5 3 15 74.813 79.208 10.694 62.168 o
5 3 16 323.947 318.648 25.127 7.660 o
5 3 17 39.838 29.128 9.969 93.681 o
5 3 18 49.887 46.799 10.876 74.613 o
5 3 19 3.935 4.086 9.317 129.367 o
5 3 20 20.799 10.865 10.447 97.127 o
5 4 5 455.485 379.486 26.677 5.210 o
5 4 6 354.543 395.782 32.815 5.237 o
5 4 7 0.295 9.516 4.578 513.495 o
5 4 8 14.779 10.785 6.317 247.960 o
5 4 9 85.740 87.710 10.833 56.493 o
5 4 10 0.270 -3.815 4.500 562.878 o
5 4 11 2.430 0.577 5.130 423.487 o
5 4 12 142.846 142.158 12.388 32.548 o
5 4 13 392.799 430.715 27.213 5.533 o
5 4 14 226.749 186.159 16.532 16.892 o
5 4 15 82.989 81.128 12.702 47.636 o
5 4 16 85.692 70.791 14.123 41.484 o
5 4 17 111.505 95.565 16.102 30.181 o
5 4 18 106.523 106.106 17.422 27.000 o
5 4 19 10.624 -1.897 11.736 81.279 o
5 4 20 13.884 -5.303 11.285 87.050 o
5 5 5 279.176 287.771 20.876 10.312 o
5 5 6 1505.580 1476.870 100.490 0.429 o
5 5 7 2160.440 2016.460 120.177 0.242 o
5 5 8 119.183 116.398 11.851 40.283 o
5 5 9 0.993 6.330 5.978 310.706 o
5 5 10 19.744 15.823 4.932 341.332 o
5 5 11 494.933 505.182 25.107 4.412 o
5 5 12 6.803 0.657 4.887 443.453 o
5 5 13 152.761 154.850 20.739 17.459 o
5 5 14 23.079 39.717 12.666 64.688 o
5 5 15 0.074 -5.378 11.200 91.144 o
5 5 16 0.301 1.676 10.556 102.354 o
5 5 17 13.475 5.897 16.383 41.846 o
5 5 18 14.148 0.953 11.222 87.833 o
5 6 5 75.575 77.962 10.518 63.411 o
5 6 6 459.622 464.902 37.359 3.701 o
5 6 7 61.825 64.677 9.710 78.606 o
5 6 8 131.508 112.946 11.569 39.139 o
5 6 9 64.786 46.084 11.219 66.551 o
5 6 10 17.182 3.630 7.581 180.783 o
5 6 11 14.064 10.530 8.043 161.985 o
5 6 12 2.263 5.144 8.216 166.320 o
5 6 13 0.706 -0.619 11.021 94.003 o
5 6 14 106.770 114.925 19.048 23.396 o
5 6 15 7.501 23.570 10.492 98.609 o
5 6 16 107.184 129.548 20.655 20.320 o
5 6 17 25.026 31.985 13.204 60.274 o
5 7 5 145.910 140.700 19.444 19.726 o
5 7 6 6.534 8.122 5.487 345.964 o
5 7 7 24.047 30.898 8.360 135.362 o
5 7 8 160.806 133.716 20.338 18.031 o
5 7 9 26.745 25.260 9.791 103.587 o
5 7 10 249.016 275.033 27.242 8.715 o
5 7 11 6.862 0.682 8.352 159.517 o
5 7 12 11.259 7.913 9.085 131.468 o
5 7 13 297.204 377.120 33.944 5.655 o
5 7 14 5.734 -9.910 12.500 72.479 o
5 8 5 13.475 23.482 10.498 96.600 o
5 8 6 2.594 2.240 7.230 214.820 o
5 8 7 41.204 47.234 12.444 62.133 o
5 8 8 4.313 0.179 11.411 87.047 o
5 8 9 11.344 1.042 9.806 114.917 o
5 8 10 491.428 621.959 46.202 2.610 o
5 8 11 1.578 2.136 12.412 73.898 o
5 9 5 156.463 154.104 18.149 20.422 o
5 9 6 29.226 27.753 11.766 73.839 o
5 9 7 31.395 38.927 12.174 67.725 o
6 0 6 1324.060 1613.820 112.159 0.415 o
6 0 8 599.315 771.072 70.862 1.369 o
6 0 10 202.236 308.372 66.637 2.318 o
6 0 12 1.549 11.401 10.311 105.620 o
6 0 14 1.593 2.865 7.944 179.002 o
6 0 16 1.514 2.144 9.764 119.126 o
6 0 18 156.092 165.789 30.225 9.912 o
6 0 20 0.144 -10.191 11.353 88.689 o
6 1 6 146.694 155.450 16.733 23.098 o
6 1 7 117.621 121.289 15.103 30.679 o
6 1 8 0.088 -1.025 5.045 448.784 o
6 1 9 22.291 22.835 7.948 152.464 o
6 1 10 444.421 516.277 33.063 4.032 o
6 1 11 378.673 441.926 31.499 5.008 o
6 1 12 1.337 -2.639 6.301 285.625 o
6 1 13 54.496 53.347 12.451 58.406 o
6 1 14 210.524 248.283 21.360 12.784 o
6 1 15 93.675 131.693 14.515 34.590 o
6 1 16 63.488 67.033 12.197 56.506 o
6 1 17 2.994 7.411 8.723 146.850 o
6 1 18 15.741 11.800 7.532 180.072 o
6 1 19 0.462 0.161 9.239 133.748 o
6 1 20 50.715 48.118 14.925 44.184 o
6 2 6 2.554 -0.278 6.022 309.786 o
6 2 7 208.554 254.819 21.054 12.927 o
6 2 8 54.688 62.395 10.810 70.902 o
6 2 9 117.096 114.665 15.477 30.177 o
6 2 10 133.175 176.920 19.880 18.880 o
6 2 11 0.027 -8.414 6.679 256.311 o
6 2 12 2.685 0.711 7.374 207.352 o
6 2 13 424.394 426.221 31.479 4.685 o
6 2 14 4.492 9.865 6.518 253.743 o
6 2 15 2.368 -2.439 7.590 196.453 o
6 2 16 13.415 5.136 7.866 171.718 o
6 2 17 7.385 0.481 8.530 152.852 o
6 2 18 12.374 19.291 8.905 132.630 o
6 2 19 32.138 66.337 41.561 6.508 o
6 2 20 20.753 11.276 11.964 75.326 o
6 3 6 0.096 4.258 5.538 366.108 o
6 3 7 15.279 10.484 8.771 137.309 o
6 3 8 28.691 24.505 7.198 170.353 o
6 3 9 7.762 7.105 6.924 223.764 o
6 3 10 3.097 9.311 7.521 194.948 o
6 3 11 847.989 976.985 55.388 1.259 o
6 3 12 33.475 38.057 9.525 101.828 o
6 3 13 18.706 14.079 12.020 74.801 o
6 3 14 7.134 0.581 6.873 232.328 o
6 3 15 193.449 287.899 21.637 12.526 o
6 3 16 279.185 341.532 23.950 8.611 o
6 3 17 7.124 8.955 7.848 176.325 o
6 3 18 68.358 86.751 16.039 35.266 o
6 3 19 2.499 -23.799 9.965 114.425 o
6 4 6 151.436 155.950 26.019 12.698 o
6 4 7 611.665 684.908 38.381 2.483 o
6 4 8 57.653 48.870 9.340 88.852 o
6 4 9 284.827 303.446 25.392 8.420 o
6 4 10 22.614 20.568 8.297 142.385 o
6 4 11 136.556 160.817 17.418 22.592 o
6 4 12 87.124 93.568 13.457 42.223 o
6 4 13 86.500 75.915 10.839 58.007 o
6 4 14 74.576 89.014 14.576 39.894 o
6 4 15 0.934 -6.243 7.651 194.552 o
6 4 16 111.769 105.486 18.366 24.665 o
6 4 17 4.771 -0.928 8.709 148.331 o
6 4 18 16.787 0.763 9.749 114.159 o
6 5 6 15.755 13.956 8.030 159.549 o
6 5 7 40.684 28.605 9.124 107.605 o
6 5 8 102.778 82.472 11.407 49.450 o
6 5 9 366.446 320.574 30.951 5.805 o
6 5 10 4.873 -2.914 6.262 282.496 o
6 5 11 21.213 28.758 9.648 108.086 o
6 5 12 29.223 27.372 8.396 131.722 o
6 5 13 2.687 12.598 10.023 111.106 o
6 5 14 7.003 9.204 13.306 63.412 o
6 5 15 9.300 10.194 9.824 113.573 o
6 5 16 37.065 18.891 15.624 43.586 o
6 5 17 0.002 -12.791 10.920 95.881 o
6 6 6 79.743 78.248 11.508 55.402 o
6 6 7 127.219 133.520 14.533 30.228 o
6 6 8 18.940 11.918 7.654 171.621 o
6 6 9 98.094 105.884 15.360 33.108 o
6 6 10 0.148 -10.305 8.442 160.359 o
6 6 11 0.886 5.956 13.046 66.789 o
6 6 12 144.666 143.529 19.971 19.034 o
6 6 13 2.049 -5.492 11.255 89.907 o
6 6 14 89.244 127.783 21.818 19.446 o
6 6 15 59.118 56.162 15.431 40.324 o
6 7 6 14.051 2.805 7.947 168.942 o
6 7 7 40.765 49.290 9.167 100.664 o
6 7 8 27.183 29.298 7.866 147.277 o
6 7 9 12.841 -4.874 9.412 123.950 o
6 7 10 102.001 110.216 18.938 24.045 o
6 7 11 30.390 26.407 11.309 79.094 o
6 7 12 229.927 282.732 40.801 5.211 o
6 7 13 1.308 -9.611 10.022 113.475 o
6 8 6 8.984 9.322 9.271 127.234 o
6 8 7 67.957 30.160 21.537 22.596 o
6 8 8 30.945 15.970 11.748 75.062 o
6 8 9 17.779 0.521 10.337 101.830 o
7 0 7 1.085 3.796 11.498 85.997 o
7 0 9 39.290 55.123 15.306 43.180 o
7 0 11 179.704 174.035 30.527 9.346 o
7 0 13 14.508 29.258 15.980 43.120 o
7 0 15 0.132 0.391 15.228 49.292 o
7 0 17 110.564 103.051 21.453 19.601 o
7 0 19 139.892 182.423 28.510 11.003 o
7 1 7 64.963 63.337 11.471 61.852 o
7 1 8 244.492 263.819 23.901 10.263 o
7 1 9 255.118 274.231 24.980 9.454 o
7 1 10 44.860 82.508 13.864 48.286 o
7 1 11 443.231 569.795 37.192 3.519 o
7 1 12 156.346 149.691 18.954 19.521 o
7 1 13 81.066 81.832 15.185 37.162 o
7 1 14 12.674 9.399 10.006 108.578 o
7 1 15 6.224 4.668 8.458 154.800 o
7 1 16 29.396 23.107 12.543 66.227 o
7 1 17 0.150 -12.781 11.557 85.582 o
7 1 18 62.749 53.322 12.617 55.395 o
7 1 19 6.488 -19.303 9.341 128.522 o
7 2 7 550.534 703.339 40.164 2.584 o
7 2 8 996.772 1092.610 68.080 0.908 o
7 2 9 3.473 -0.071 6.869 237.899 o
7 2 10 252.812 292.555 25.523 9.105 o
7 2 11 1216.790 1439.240 86.613 0.574 o
7 2 12 1247.840 1418.650 103.829 0.487 o
7 2 13 16.424 12.154 9.383 120.199 o
7 2 14 40.218 40.559 11.568 71.371 o
7 2 15 123.796 119.945 14.861 30.642 o
7 2 16 6.556 -4.978 9.613 121.454 o
7 2 17 2.296 -16.606 8.625 152.509 o
7 2 18 29.578 22.368 9.344 111.530 o
7 3 7 247.474 277.872 24.085 9.946 o
7 3 8 16.398 19.853 9.154 123.736 o
7 3 9 146.024 140.159 17.039 23.255 o
7 3 10 38.931 36.571 9.970 92.392 o
7 3 11 51.244 60.734 11.981 61.927 o
7 3 12 383.379 411.243 42.934 3.699 o
7 3 13 56.492 57.661 10.992 69.385 o
7 3 14 240.796 263.297 34.649 6.598 o
7 3 15 166.907 160.514 16.967 21.072 o
7 3 16 15.533 -0.612 8.935 135.493 o
7 3 17 0.291 -18.629 7.593 198.077 o
7 3 18 125.465 188.922 19.962 18.867 o
7 4 7 58.468 60.995 11.157 66.733 o
7 4 8 168.724 187.584 20.745 16.020 o
7 4 9 19.837 10.350 7.006 199.986 o
7 4 10 6.963 4.765 7.327 203.288 o
7 4 11 6.815 4.183 8.666 147.501 o
7 4 12 75.832 99.698 15.442 35.803 o
7 4 13 29.386 12.780 11.840 74.743 o
7 4 14 25.367 10.527 8.056 151.741 o
7 4 15 3.090 -3.281 7.809 185.148 o
7 4 16 40.469 35.820 11.293 74.932 o
7 5 7 4.604 16.686 10.400 102.228 o
7 5 8 11.743 8.413 8.740 141.014 o
7 5 9 260.315 241.286 25.849 9.349 o
7 5 10 1.048 11.156 10.718 98.037 o
7 5 11 22.857 12.783 9.259 119.627 o
7 5 12 73.600 68.444 13.098 48.687 o
7 5 13 8.076 3.744 8.747 144.270 o
7 5 14 5.243 6.021 8.834 142.463 o
7 5 15 0.645 -2.025 10.187 110.023 o
7 6 7 68.323 50.313 20.672 23.925 o
7 6 8 2.461 -7.897 7.073 225.756 o
7 6 9 112.507 116.434 15.754 29.887 o
7 6 10 41.224 38.457 10.700 81.181 o
7 6 11 17.451 20.462 9.791 108.848 o
7 6 12 0.146 -17.623 8.226 168.886 o
7 6 13 0.562 4.843 15.031 50.443 o
7 7 7 8.929 8.534 8.490 150.753 o
7 7 8 5.873 14.585 9.662 117.737 o
7 7 9 0.291 -2.700 9.247 133.608 o
7 7 10 1.682 13.250 12.065 77.357 o
7 8 7 45.791 80.245 16.847 34.832 o
8 0 8 402.384 488.883 47.431 3.058 o
8 0 10 159.933 224.012 33.387 8.072 o
8 0 12 365.122 585.211 69.614 1.791 o
8 0 14 58.967 88.491 29.441 12.350 o
8 0 16 4.487 1.818 13.466 62.569 o
8 1 8 429.711 485.678 33.291 4.215 o
8 1 9 667.794 910.167 49.806 1.689 o
8 1 10 291.339 316.475 28.012 7.435 o
8 1 11 149.466 169.603 24.008 14.148 o
8 1 12 37.158 28.509 12.838 61.559 o
8 1 13 41.007 56.383 13.541 53.071 o
8 1 14 360.334 477.457 54.295 2.699 o
8 1 15 17.662 19.933 11.075 86.735 o
8 1 16 75.916 75.880 14.294 41.834 o
8 1 17 27.542 22.062 12.299 69.135 o
8 2 8 480.849 525.088 58.343 2.139 o
8 2 9 375.363 419.249 32.568 4.987 o
8 2 10 182.909 209.235 22.521 13.604 o
8 2 11 7.889 3.454 8.780 143.413 o
8 2 12 112.931 141.246 18.455 23.212 o
8 2 13 134.788 149.617 21.159 17.904 o
8 2 14 4.643 -13.789 10.366 105.241 o
8 2 15 32.436 18.244 11.603 76.099 o
8 2 16 0.493 -20.230 8.041 176.508 o
8 3 8 110.141 143.258 18.536 23.189 o
8 3 9 256.996 281.360 28.774 8.005 o
8 3 10 298.834 331.603 30.500 6.606 o
8 3 11 2.124 -3.515 9.889 116.288 o
8 3 12 5.827 -10.262 10.308 106.078 o
8 3 13 38.162 64.583 14.909 44.796 o
8 3 14 0.057 2.461 14.700 52.836 o
8 3 15 11.074 1.198 10.954 92.754 o
8 3 16 0.194 -26.417 8.083 174.873 o
8 4 8 0.287 -3.856 8.439 160.410 o
8 4 9 52.534 64.433 12.043 60.646 o
8 4 10 4.282 -2.468 8.916 141.856 o
8 4 11 4.238 8.649 9.761 117.162 o
8 4 12 33.583 52.412 14.310 49.561 o
8 4 13 0.059 -18.083 9.713 121.178 o
8 4 14 7.511 10.559 11.732 80.934 o
8 5 8 64.252 61.716 12.879 52.491 o
8 5 9 140.035 164.154 20.824 17.732 o
8 5 10 0.222 1.579 11.459 86.906 o
8 5 11 10.725 17.662 12.408 71.496 o
8 5 12 0.039 -0.947 12.950 68.178 o
8 5 13 59.022 57.544 15.289 40.883 o
8 6 8 9.478 20.315 11.378 84.398 o
8 6 9 160.878 204.907 24.232 13.111 o
8 6 10 9.471 30.681 11.609 80.088 o
8 6 11 7.012 -11.950 8.874 141.839 o
8 7 8 22.178 41.870 11.268 79.743 o
9 0 9 1678.350 2516.690 197.405 0.170 o
9 0 11 79.301 89.056 21.842 20.563 o
9 0 13 20.909 -0.116 16.794 39.631 o
9 0 15 38.384 67.806 25.274 16.989 o
9 1 9 100.139 147.470 21.344 19.244 o
9 1 10 288.270 292.933 36.224 5.661 o
9 1 11 75.342 102.402 27.404 13.729 o
9 1 12 68.600 97.599 18.527 27.503 o
9 1 13 30.676 44.480 14.116 51.721 o
9 1 14 5.015 -3.454 14.336 55.286 o
9 1 15 67.724 37.994 28.178 13.627 o
9 2 9 156.146 170.450 23.562 14.302 o
9 2 10 9.351 2.381 10.274 105.414 o
9 2 11 9.035 -0.384 11.050 91.799 o
9 2 12 186.401 207.352 32.484 8.203 o
9 2 13 22.665 10.078 12.668 67.385 o
9 2 14 19.062 9.238 13.270 62.265 o
9 3 9 43.246 35.182 12.058 66.476 o
9 3 10 196.466 234.851 25.511 10.984 o
9 3 11 9.117 29.639 12.712 67.558 o
9 3 12 16.174 14.739 11.146 86.806 o
9 3 13 0.357 -18.677 12.026 79.009 o
9 4 9 15.945 10.986 12.005 75.821 o
9 4 10 58.077 42.760 12.894 55.581 o
9 4 11 65.601 72.444 13.801 46.053 o
9 4 12 0.003 3.618 11.495 86.237 o
9 5 9 4.581 -19.383 10.008 112.827 o
9 5 10 49.343 30.830 13.738 52.487 o
10 0 10 102.564 228.804 44.740 5.187 o
10 0 12 15.135 14.810 18.987 31.102 o
10 1 10 259.698 338.939 40.563 4.894 o
10 1 11 132.606 132.409 19.180 21.090 o
10 1 12 73.945 54.175 22.816 19.793 o
10 2 10 360.222 433.087 45.850 3.463 o
10 2 11 72.865 71.854 17.896 29.742 o
10 2 12 127.794 130.060 27.046 12.749 o
10 3 10 220.555 234.760 25.724 10.323 o
